# Supplementary material for: Identification of ferroptosis-related genes in male mice with sepsis-induced acute lung injury based on transcriptome sequencing
Source: BMC Pulm Med. 2023 Apr 20;23:133. doi: 10.1186/s12890-023-02361-3 (PMC10116744; doi:10.1186/s12890-023-02361-3)
Supplement: Supplementary file 5 — Additional file 5. The gene expression of each sample. [file 12890_2023_2361_MOESM5_ESM.txt]

Geneid	GY9A10	GY9A1	GY9A2	GY9A3	GY9A4	GY9A5	GY9A6	GY9A7	GY9A8	GY9A9	GY9B1	GY9B2	GY9B3	GY9B4	GY9B5	GY9B6	GY9B7	GY9B8	GY9B9	GY9B10
Gm37671	2	0	0	0	0	0	0	1	0	0	0	0	0	0	0	0	0	1	0	0
Gm19087	1	0	0	2	0	0	0	0	0	0	0	0	0	0	0	0	0	2	0	0
Gm8941	2	0	3	12	1	4	6	1	4	3	3	4	10	0	0	0	0	2	0	2
Gm38212	0	0	0	0	0	0	0	0	0	0	0	0	0	0	0	0	0	0	0	0
Gm7449	0	0	0	0	0	0	0	0	0	0	0	0	0	0	0	0	0	0	0	0
Gm15178	0	0	0	0	0	0	2	0	0	2	0	0	0	0	0	6	0	1	0	1
Gm28283	0	0	0	0	0	0	0	0	0	0	0	0	0	0	0	0	0	0	0	0
Gm37108	11	8	9	19	24	13	8	3	9	7	15	9	12	14	11	6	4	13	22	9
Gm37275	0	0	0	0	0	0	0	0	0	0	0	0	0	0	0	0	0	0	0	0
Gm6679	0	0	0	0	0	0	0	0	0	0	0	0	0	0	0	0	0	0	0	0
Gm29155	2	7	6	9	10	1	11	19	15	7	2	9	7	24	17	10	8	32	32	24
C730036E19Rik	6	0	7	10	5	9	5	5	5	7	9	10	16	4	0	0	0	1	0	5
Gm37225	0	0	0	0	0	0	0	0	0	0	0	0	0	0	0	0	0	0	0	0
Gm17847	0	0	0	0	0	0	0	0	0	0	0	0	0	0	0	0	0	0	0	0
Gm28281	0	0	0	0	0	0	0	0	0	0	0	0	0	0	0	0	0	0	0	0
Gm29157	4	0	4	4	3	10	5	4	9	0	9	3	6	17	7	2	8	7	14	15
Gm37489	0	0	0	0	0	0	0	0	0	0	0	0	0	0	0	0	0	0	0	0
Gm29156	5	5	6	8	3	14	16	35	6	8	33	38	7	40	54	10	30	32	53	27
Gm22159	0	0	0	0	0	0	0	0	0	0	0	0	0	0	0	0	0	0	0	0
Gm5694	0	0	0	0	0	0	0	0	0	0	0	0	0	0	0	0	0	0	0	0
7SK	418	327	375	693	473	415	489	380	260	327	583	459	449	557	396	492	289	643	391	536
Gm8141	2	0	0	0	0	0	0	0	0	0	0	0	0	0	0	0	0	0	1	0
Pcmtd1	8701	1158	7413	6405	8089	7143	7967	3960	6502	4865	6653	4860	7113	5483	1914	4750	1682	2580	2723	4111
Gm26983	0	0	0	0	0	0	0	0	0	0	0	0	0	6	0	0	0	0	1	0
Gm38372	0	2	3	6	4	2	9	2	4	0	0	4	0	0	3	0	0	4	0	1
Gm9826	14	7	12	17	3	12	12	1	7	8	10	3	16	19	1	6	10	2	0	15
Nras-ps2	0	0	0	0	0	0	0	0	0	0	0	0	0	0	0	0	0	0	0	0
Gm23274	0	0	0	0	0	0	0	0	0	0	0	0	0	0	0	0	0	0	0	0
Gm19002	0	0	0	0	0	0	0	0	0	0	0	0	0	0	0	0	0	0	0	0
Gm26901	2	11	13	17	8	22	16	10	4	13	4	2	4	5	7	6	0	30	8	8
Gm18984	0	0	0	0	0	0	0	0	0	0	0	0	0	0	0	0	0	0	0	0
Gm30414	0	0	0	2	0	0	0	0	0	0	0	0	0	0	0	0	0	0	0	0
Gm37791	0	0	0	0	0	0	0	0	0	0	0	0	0	0	0	0	0	0	0	0
Gm7470	0	0	0	0	0	0	0	0	0	0	0	0	0	0	0	0	0	0	0	0
Rps2-ps2	0	0	1	0	0	0	0	0	0	0	0	0	1	0	0	4	0	0	0	2
Gm38216	0	0	0	0	0	0	0	0	0	0	0	0	0	0	0	0	0	0	0	0
Cdh7	0	0	0	0	0	0	0	0	0	0	0	0	0	0	0	0	0	0	0	0
Gm18552	0	0	0	0	0	0	0	0	0	0	0	0	0	0	0	0	0	0	0	0
Gm3332	0	0	0	0	0	0	0	0	0	0	0	0	0	0	0	0	0	0	0	0
Gm6693	0	0	0	0	0	0	0	0	0	0	0	0	0	0	0	0	0	0	0	0
Exo1	74	48	82	54	43	65	112	61	73	28	32	44	34	42	57	58	41	57	66	58
Gm23805	0	1	0	0	0	0	0	0	0	0	0	0	0	0	0	0	0	0	0	0
Becn2	0	0	0	0	4	0	0	5	0	0	4	0	0	0	0	0	0	2	0	0
Gm37668	0	0	0	0	0	0	0	0	0	0	0	0	0	0	0	0	0	0	0	0
Uxs1	2193	1283	2111	1272	1709	1522	1525	1336	1277	1140	1858	1814	1527	2033	1376	1155	1174	1665	1785	1722
Cdh19	47	10	52	33	43	17	69	22	39	29	32	111	81	26	5	20	6	9	18	27
Gm38255	0	0	0	0	0	0	0	0	0	0	0	4	0	0	0	0	0	0	0	0
Gm36944	0	0	0	0	0	0	0	0	0	0	0	0	0	0	0	0	0	0	0	0
Gm29088	0	0	0	0	0	0	0	0	0	0	0	0	0	0	0	0	0	0	0	0
Gm19927	0	0	0	0	0	0	0	0	0	0	0	0	0	0	0	0	0	0	0	0
Gm16103	0	0	0	2	2	0	0	1	2	0	0	0	1	4	0	13	9	12	0	8
Gm19587	0	2	3	0	2	4	1	2	0	0	5	0	5	0	0	2	1	5	2	6
Gm8173	0	0	0	1	0	0	2	1	0	0	0	0	4	1	2	0	0	0	0	0
Gm8241	0	0	0	0	0	0	0	0	0	0	0	0	0	0	0	0	0	0	0	0
Gm37934	2	0	0	0	0	0	0	0	0	0	0	0	2	2	0	0	0	0	0	0
Gm26352	0	0	0	0	0	0	0	0	0	0	0	0	0	0	0	0	0	0	0	0
Dsel	1328	170	1203	770	1030	1163	1201	624	923	676	944	660	949	881	257	940	328	588	481	610
Gm6028	0	0	0	0	1	0	0	1	0	0	0	0	2	0	0	0	0	0	0	0
Gm17752	0	0	0	0	0	0	0	0	0	0	0	0	0	0	0	0	0	0	0	0
Gm6717	0	0	0	0	0	0	0	0	0	0	0	0	0	0	0	0	0	0	0	0
Gm19086	0	0	0	0	0	0	0	0	0	0	0	0	0	0	0	0	0	0	0	0
Gm18406	0	0	0	0	0	0	0	0	0	0	0	0	0	0	0	0	0	0	0	0
Gm22331	0	0	0	0	0	0	0	0	0	0	0	0	0	0	0	0	0	0	0	0
Gm8204	0	0	0	0	0	0	0	0	0	0	0	0	0	0	0	0	0	0	0	0
Gm28190	0	0	0	0	0	0	0	0	0	0	0	0	0	0	0	0	0	0	0	0
Gm28189	0	0	0	0	0	0	0	0	0	0	0	0	0	0	0	0	0	0	0	0
Gm17946	0	0	0	0	0	0	0	0	0	0	0	0	0	0	0	0	0	0	0	0
Gm18181	0	0	0	0	0	0	0	0	0	0	0	0	0	0	0	0	0	0	0	0
9330185C12Rik	0	0	0	0	0	0	1	0	0	0	0	0	0	0	0	0	0	0	0	0
Gm4854	0	0	0	0	0	0	0	0	0	0	0	0	0	0	0	0	0	0	0	0
Gm17916	0	0	0	0	0	0	0	0	0	0	0	0	0	0	0	0	0	0	0	0
Gmppa	2767	1850	2519	2060	1982	2065	2297	1563	1849	1628	2251	2343	2413	1921	1044	1545	947	1269	1498	2005
Pld5	8	4	4	4	8	2	12	1	4	6	0	4	6	6	0	0	0	23	4	0
Rbm8a2	4	5	1	3	1	2	6	0	1	0	0	0	6	4	1	2	16	9	0	6
Gm38081	0	0	0	0	0	0	0	0	0	0	0	0	0	0	0	0	0	0	0	0
Gm37916	0	0	0	0	0	0	0	0	0	0	0	0	0	0	0	0	0	0	0	0
Gm38101	2	0	0	0	0	0	0	0	0	2	0	0	0	0	0	0	0	0	0	0
Gm17965	0	0	0	0	0	0	0	0	0	0	0	0	0	0	0	0	0	0	0	0
Gm38152	0	0	0	0	0	0	0	0	0	0	0	0	0	0	0	0	0	0	0	0
Gm36536	0	0	0	0	0	0	0	0	0	0	0	0	0	0	0	0	0	0	0	0
Gm17966	0	0	0	0	0	0	0	0	0	0	0	0	0	0	0	0	0	0	0	0
Gm26104	0	0	0	0	0	0	0	0	0	0	0	0	0	0	0	0	0	0	0	0
Asic4	2	1	0	3	2	2	2	0	2	0	1	4	0	10	1	6	4	4	10	3
Gm37264	0	0	1	1	2	0	2	3	0	2	9	4	2	4	3	2	3	15	2	4
Cntnap5a	0	0	0	0	0	0	0	0	2	1	0	0	2	0	0	0	0	0	0	0
Sntg1	11	0	7	45	2	0	0	9	8	20	18	22	21	33	1	0	6	4	0	7
Gm28263	0	0	0	0	0	0	0	0	0	0	0	0	0	0	0	0	0	0	0	0
Gm38024	0	0	0	0	0	0	0	0	0	1	0	0	0	0	0	0	0	0	0	0
Gm16284	1	0	0	2	4	1	2	1	2	0	0	0	0	2	0	0	0	0	1	4
Gm38259	0	0	0	0	0	0	0	0	0	0	0	0	0	0	0	0	0	0	0	0
Gm19965	0	0	0	0	0	0	0	0	0	0	0	0	0	0	0	0	0	0	0	0
Gm17777	0	0	0	0	0	0	0	0	0	0	0	0	0	0	0	0	0	0	0	0
Gm37005	0	0	0	0	0	0	0	0	0	0	0	0	0	0	0	0	0	0	0	0
Gm24030	0	0	0	0	0	0	0	0	0	0	0	0	0	0	0	0	0	0	0	0
Gm15452	2	0	0	0	1	0	0	0	0	0	0	3	6	2	2	4	3	12	7	6
Gm36964	0	1	3	1	0	0	1	1	1	0	1	2	2	0	0	0	0	2	1	0
Gm28361	0	0	0	0	0	0	0	0	0	0	0	0	0	0	0	0	0	0	0	0
Gm6152	0	0	0	0	0	0	0	0	0	0	0	0	0	0	0	0	0	0	0	0
Zfp813-ps	0	0	0	0	0	0	0	0	0	0	0	0	0	0	0	0	0	0	0	1
Gm7445	0	0	0	0	0	0	0	0	0	0	0	0	0	0	0	0	0	0	0	0
Gm28362	0	0	0	0	0	0	0	0	0	0	0	0	0	0	0	0	0	0	0	0
Gm7493	2	0	0	0	0	0	0	0	0	2	0	0	0	0	0	0	0	0	2	0
Gm37629	0	0	0	0	0	0	0	0	4	0	0	2	0	0	0	0	0	0	0	0
Gm28363	0	0	0	0	0	0	0	0	0	0	0	0	0	0	0	0	0	0	0	0
Gm38008	0	0	0	0	0	0	0	0	0	0	0	0	0	0	0	0	0	0	0	0
Gm28359	0	0	0	0	0	0	0	0	0	0	0	0	0	0	0	0	0	0	0	0
Gm37143	0	0	0	0	0	0	0	0	0	0	0	0	0	0	0	0	0	0	0	0
Gm18182	0	0	0	0	0	0	0	0	0	0	0	0	0	0	0	0	0	0	0	0
Gm6187	0	0	0	0	0	0	0	0	0	0	0	0	2	0	0	0	0	0	0	0
Gm18299	0	0	0	0	0	0	0	0	0	0	0	0	0	0	0	0	0	0	0	0
B020011L13Rik	0	0	0	0	0	0	0	0	0	0	0	0	0	0	0	0	0	0	0	0
Gm7512	0	0	0	0	0	0	0	0	0	0	0	0	0	0	0	0	0	0	0	0
Gm28360	0	0	0	0	0	0	0	0	0	0	0	0	0	0	0	0	0	0	0	0
Gm24765	0	0	0	0	0	0	0	0	0	0	0	0	0	0	0	0	0	0	0	0
Gm28169	0	0	0	0	0	0	0	0	0	0	0	0	0	0	0	0	0	0	0	0
Gm18300	8	2	16	15	2	2	8	3	4	10	10	6	8	7	0	2	0	0	0	1
Gm7195	0	0	0	0	0	0	0	0	0	0	0	0	0	0	0	0	0	0	0	0
Gm28168	0	0	0	0	0	0	0	0	0	0	0	0	0	0	0	0	0	0	0	0
Rrs1	1680	1039	1674	1878	1044	1105	1123	1677	1092	1099	2034	1987	1494	2632	2125	1097	2302	4244	2195	2153
Gm7145	0	0	0	0	0	0	0	0	0	0	0	0	0	0	0	0	0	0	0	0
Gm28358	0	0	0	0	0	0	0	0	0	0	0	0	0	0	0	0	0	0	0	0
Gm29489	0	0	0	0	0	0	0	0	0	0	0	0	0	0	0	0	0	0	0	0
Gm29490	0	0	0	0	0	0	0	0	0	0	0	0	0	0	0	0	0	0	0	0
Gm29104	0	0	0	0	0	0	0	0	0	0	0	0	0	0	0	0	0	0	0	0
Gm29106	13	0	12	42	18	12	9	33	14	23	28	45	10	50	47	10	18	61	56	62
Gm7200	0	0	0	0	0	0	0	0	0	0	0	0	0	0	0	0	0	0	0	0
Tsn	5230	2754	5258	3582	3950	3933	4521	3157	3742	2959	4697	4219	4351	4432	2714	2994	3461	5145	4104	4056
Nifk	1699	868	1455	1347	1231	1011	1268	1293	1020	799	1162	1199	1187	1193	1514	660	1699	2725	1477	1266
Gm28867	0	0	2	0	0	0	0	0	0	0	0	4	2	0	0	0	1	8	0	0
Adhfe1	691	330	601	988	723	564	659	436	590	467	877	996	1296	765	345	357	317	459	410	601
2610203C22Rik	202	43	163	62	181	169	215	76	146	88	56	62	150	64	20	142	14	82	19	27
Gm6161	38	25	45	57	10	34	45	33	27	14	31	49	37	42	47	21	22	51	55	56
Vxn	6	2	3	1	2	10	5	4	4	2	6	1	9	2	0	2	0	0	0	2
Gm29520	0	0	0	0	0	0	0	0	0	0	0	0	0	0	0	0	0	0	0	0
Cep170	3943	723	3038	2884	3054	3397	3846	1984	2567	1944	2607	2371	2879	2485	1037	1495	755	1498	1690	2086
3110062G12Rik	0	0	0	0	0	2	2	0	0	0	0	0	0	0	0	0	0	0	1	0
Gm38104	4	0	4	8	8	1	3	0	2	4	0	2	5	0	0	2	0	5	4	7
Gm36992	0	0	0	1	0	0	0	0	0	0	1	0	0	2	0	0	0	0	0	0
Mir350	0	0	6	0	0	0	0	0	0	0	0	0	0	0	0	0	2	0	0	0
Gm19503	1	1	2	0	0	0	0	0	1	1	0	1	3	0	0	2	2	2	0	2
Gm28181	2	1	0	0	0	0	0	0	0	0	0	0	0	0	0	0	0	0	0	0
Mybl1	192	19	199	191	133	163	169	109	141	111	177	176	145	217	118	71	51	130	138	182
Vcpip1	3977	525	3780	3725	3445	3461	3497	2664	2905	2342	3331	3294	3346	3524	2363	2756	3287	5142	3728	3837
Tpp2	4913	828	4294	4723	3886	3818	4199	4432	3161	2670	4258	4723	3793	4770	5132	3185	5701	9735	6189	5222
1700034P13Rik	3	0	12	2	3	3	9	9	0	6	8	7	16	1	4	2	0	2	11	12
Sdccag8	1853	1044	1354	970	1191	1164	1376	706	1101	1033	1241	959	1344	943	271	728	251	309	344	671
Gm38158	90	73	78	55	66	43	58	40	47	63	61	64	87	44	19	36	33	77	65	38
Gm38053	0	0	0	0	0	0	0	0	0	0	0	0	0	0	0	4	0	0	0	0
Gm37246	0	2	0	0	2	4	0	0	0	0	0	0	0	0	0	0	0	0	0	0
Mettl21c	11	6	15	14	10	8	4	4	6	10	2	20	5	2	1	6	6	13	3	16
Gm37490	9	7	14	9	9	4	9	10	13	20	14	6	13	18	3	6	6	4	14	2
Gm15423	0	2	4	10	4	0	2	7	0	2	12	12	12	9	14	4	7	18	16	23
Gm15838	0	0	0	0	0	0	0	1	0	0	0	2	0	0	0	0	0	0	0	2
Gm37519	2	0	0	0	0	0	2	0	0	2	0	6	2	0	0	0	4	4	0	6
Gm8251	52	3	10	31	19	10	18	13	10	5	15	7	19	10	10	8	8	14	18	20
Niban1	7889	3500	7415	7041	7646	8853	8613	5989	5608	5353	7217	8412	5887	7225	4646	9214	6159	10107	6170	6382
2810414N06Rik	97	52	60	53	84	60	107	28	66	56	34	24	69	25	2	19	6	8	2	2
Gm15182	0	0	0	0	0	0	0	0	0	0	0	0	0	0	0	0	0	0	0	0
Gm5257	0	0	0	1	0	0	0	0	0	0	0	0	0	0	0	0	1	0	0	0
Gm29065	2	0	0	0	0	0	0	9	0	0	3	0	0	14	17	1	0	2	3	7
Gm29068	0	0	0	0	0	0	0	0	0	0	0	0	0	0	0	0	0	0	0	0
Gm29069	0	0	0	0	0	0	0	0	0	0	0	0	0	0	0	0	0	0	0	0
Gm17751	0	0	0	0	0	0	0	0	0	0	0	0	0	0	0	0	0	0	0	0
Mir6343	0	0	0	0	0	0	0	0	0	0	0	0	0	0	0	0	0	0	0	0
Gm816	0	0	0	0	0	0	0	0	0	0	0	0	0	0	0	0	0	0	0	0
Gm38265	0	0	0	0	0	0	0	0	0	0	0	0	0	0	0	0	0	0	0	0
5S_rRNA	151	28	132	175	123	172	134	135	81	78	166	140	164	115	137	106	107	229	207	152
Akt3	11932	1903	7058	7246	7851	8477	9904	4948	6989	5610	7549	5723	7954	5880	1991	3703	2054	3238	2212	4079
Gm37960	6	0	0	12	8	15	12	4	3	0	2	7	4	6	2	2	2	0	8	4
Gm37106	4	0	2	0	4	0	2	0	0	0	0	4	0	1	0	2	0	0	0	2
Gm37598	0	0	0	1	0	2	0	0	4	0	0	0	0	0	1	6	6	1	0	0
Gm38146	0	0	0	0	0	6	2	0	0	0	0	0	0	0	0	4	0	0	0	0
Gm37706	1	4	6	0	0	0	4	0	0	0	4	0	0	2	0	0	0	6	0	0
Gm37463	0	0	0	0	0	0	0	0	0	0	0	0	0	0	0	0	0	0	0	0
Gm38328	0	0	0	0	2	2	0	1	4	0	2	1	2	0	0	0	0	0	0	0
Gm26801	52	15	18	8	26	25	15	14	18	12	14	7	17	4	3	14	0	11	6	0
Zbtb18	5460	1519	4430	3085	4141	4287	4464	2915	3361	2653	4178	2980	3521	3841	2152	1976	1764	2905	2880	3181
Gm29856	0	1	0	1	0	0	0	1	0	0	0	4	0	5	2	0	0	3	4	0
Gm37306	0	0	0	0	0	1	0	0	0	0	0	0	1	0	0	0	0	0	0	0
Gm37280	0	0	0	0	0	2	0	0	0	0	0	0	0	0	0	0	0	0	0	0
Tex30	394	83	320	266	239	217	275	293	224	207	436	346	333	344	358	308	534	646	486	425
Gm37858	11	2	9	8	5	3	3	2	4	2	0	0	3	0	0	12	0	0	0	0
2310043L19Rik	4	4	6	0	2	2	2	2	2	0	2	4	0	0	2	0	4	8	5	2
Edem3	5398	913	4806	5062	4577	5050	5894	3260	3862	3194	5118	3992	4635	5071	2091	3178	2060	3258	3364	4234
Gm29247	0	0	0	0	0	0	0	0	0	0	0	0	0	0	0	0	0	0	0	0
1700016C15Rik	24	12	21	16	6	15	9	12	9	8	3	16	9	13	1	3	6	13	11	15
1700025G04Rik	2272	800	1846	1074	1796	1794	2015	1245	1459	1157	1485	1358	1108	1401	625	1258	750	1255	755	776
Gm25279	0	0	0	0	2	1	1	1	8	0	4	0	0	0	0	1	1	4	1	6
Gm28610	0	0	0	0	2	0	0	0	0	0	0	0	0	0	0	0	0	0	0	0
Gm8964	0	0	0	0	0	0	0	0	0	0	0	0	0	0	0	0	0	0	0	0
Gm38238	0	0	0	0	0	0	0	0	0	0	0	0	0	0	0	0	0	0	0	0
Adss	8161	2632	7180	5938	5154	4901	5612	4904	4310	3869	5890	6221	5425	5209	4540	3756	5745	8959	5487	5136
Gm16585	0	3	0	0	0	0	2	0	0	2	2	0	0	0	0	1	18	4	3	5
Catspere1	1	0	4	4	1	2	2	0	1	0	1	0	2	4	0	0	2	0	1	0
Tsen15	951	353	880	660	694	679	668	401	643	511	719	618	681	589	266	319	277	306	411	349
Epha4	1964	465	1552	656	1201	1916	2307	1528	1459	929	820	700	1207	884	1078	1590	793	1414	1155	948
Mir6352	0	0	0	0	0	0	2	0	0	0	0	0	0	2	0	0	0	0	0	0
Colgalt2	2190	887	1871	618	1635	1873	1964	977	1424	939	1233	667	1119	799	433	1737	474	862	352	453
Gm28386	0	2	0	0	0	2	4	7	2	2	2	0	0	10	10	8	4	14	11	11
Gm28385	0	0	0	0	0	0	0	0	0	0	0	0	0	0	0	0	0	0	0	0
Gm26263	0	0	0	0	0	0	0	0	0	0	0	0	0	0	0	0	0	0	0	0
Gm28387	0	0	0	0	0	0	0	1	0	0	0	0	0	0	1	0	0	0	0	1
Poglut2	1231	535	1078	708	822	926	1106	536	808	707	888	583	1000	668	184	719	195	245	187	438
Btf3-ps14	0	0	0	2	2	0	0	0	0	0	0	0	0	0	0	0	0	0	0	0
Catspere2	609	87	604	530	500	571	608	354	397	544	420	347	438	382	191	325	257	267	253	378
Gm37313	70	5	67	60	42	42	66	26	44	40	61	23	64	12	13	11	0	0	1	13
Gm25312	0	0	2	1	4	4	0	0	2	6	3	0	1	2	0	0	0	0	0	4
Gm8010	2	6	4	8	4	4	0	3	9	0	0	4	2	5	1	3	0	0	2	2
Pax3	0	0	0	1	0	0	0	0	0	0	0	0	0	2	0	0	0	0	0	0
Gm2102	6	0	2	0	2	1	9	7	9	0	0	0	0	0	5	0	4	0	4	0
Bivm	1288	329	1133	911	1069	898	1131	529	821	769	989	701	976	745	192	619	178	328	377	507
Sgpp2	4457	1566	3994	3901	3920	3674	4334	2090	3227	2895	3576	2299	3674	2206	636	1296	1075	1092	1152	1577
Gm28410	0	0	0	0	0	0	6	4	2	0	0	0	2	1	6	0	0	3	1	0
Gm37884	1	0	0	0	0	0	1	0	0	0	0	0	0	0	0	0	0	0	0	0
Desi2	2103	487	2005	2012	1774	1735	2077	1796	1623	1169	2274	2203	1907	2558	1733	1571	1798	3175	2534	2313
Gm8023	2	0	0	0	0	0	0	0	0	0	0	0	0	0	0	0	0	0	0	0
4930527J03Rik	0	0	0	0	0	0	0	0	8	0	0	0	0	0	0	0	0	0	0	0
Gm37486	13	8	9	8	12	13	9	19	13	12	16	16	13	26	19	26	27	51	32	40
B230369F24Rik	96	27	91	79	57	86	83	50	60	56	78	44	88	19	26	37	19	51	27	34
Cox20	54	40	59	34	20	17	46	35	39	25	74	36	43	62	54	54	45	67	47	45
Ercc5	3282	1619	3117	3089	2556	2349	3010	2030	2284	2081	3977	3398	3220	3506	1646	2518	1987	2940	2671	3288
Mettl21e	272	119	485	588	423	478	685	370	424	354	696	535	462	699	338	485	348	492	663	768
Gm15833	21	15	49	41	38	54	103	32	29	22	23	22	8	35	11	35	6	25	19	48
Gm5700	0	0	0	0	0	0	0	0	0	0	0	0	0	0	0	0	0	0	0	0
Gm28893	0	0	0	0	0	0	0	0	0	0	0	0	0	0	0	0	0	0	0	0
Txn-ps1	1	0	1	0	0	0	0	2	1	0	0	0	0	1	2	0	0	0	0	0
Farsb	2588	1319	2314	1730	1752	1522	1837	1403	1599	1194	1813	1630	1980	1585	1085	1200	630	1056	1266	1274
Gm28995	0	0	0	1	6	3	0	0	0	0	0	0	0	0	0	0	0	0	0	0
4833412K13Rik	16	6	36	26	22	30	27	19	26	21	10	12	17	25	6	14	8	8	22	15
BC035947	8	0	9	28	8	7	6	6	18	12	34	14	3	8	4	14	2	0	8	4
Rgl1	7050	2545	4839	5779	4386	4812	5292	5506	4194	3724	5106	4276	4653	6527	5757	5275	5305	9279	5001	4451
Gm15479	2	0	0	2	0	4	0	0	0	2	2	0	0	1	0	0	0	0	0	0
Gm7278	5	12	13	7	2	4	4	9	0	0	0	12	1	3	8	6	3	7	5	0
Gm28792	2	2	0	0	0	1	4	0	2	0	0	0	0	0	0	0	0	0	0	6
Apobec4	53	26	68	47	13	48	36	27	41	22	43	37	36	18	26	7	0	0	6	17
Mogat1	11	3	1	12	6	3	2	1	2	8	11	25	23	3	0	3	0	4	9	9
Arpc5	19367	9074	16867	13254	14540	12817	15077	15116	11932	11144	19428	21760	17557	20278	17396	13917	15657	22151	21700	22752
5730419F03Rik	1	4	1	0	0	0	3	0	0	0	2	7	0	2	0	0	0	0	2	0
Gm29611	0	0	0	2	0	0	0	0	0	0	0	0	0	0	0	0	0	0	0	0
Gulp1	2320	326	2018	765	1840	1918	2215	1009	1728	1401	1482	1315	1719	910	164	1374	292	501	191	540
Gm37626	19	2	8	4	6	4	8	1	0	0	3	8	1	0	2	0	2	0	0	2
Gm16102	2	0	3	2	4	0	0	0	2	0	0	0	0	0	1	8	2	5	2	4
4930521E06Rik	4	0	2	0	0	3	3	0	0	3	0	2	3	0	0	0	0	2	0	1
Gm38110	0	2	0	0	0	0	0	0	0	0	0	0	0	0	0	0	0	0	2	0
Gm3489	0	0	0	0	0	0	0	1	0	0	0	0	0	0	2	0	0	0	0	0
Gm19480	0	0	2	0	0	2	0	0	0	0	0	0	0	0	0	0	0	0	0	0
Gm3496	2	0	0	1	0	0	0	0	2	0	0	0	0	0	0	0	0	0	0	0
Gm5268	0	0	0	0	0	0	0	0	0	0	0	0	0	0	0	0	0	0	0	0
Hnrnpu	36365	10101	29497	25671	24897	24248	28456	18437	22844	19502	30297	22368	30282	21998	12885	17116	11394	19132	14839	18737
Gm38300	71	54	109	93	65	44	75	60	25	68	180	114	99	137	68	59	64	129	98	81
Gm24919	0	0	0	0	0	0	0	0	0	0	0	0	0	0	0	0	0	1	0	0
Efcab2	672	227	613	693	509	623	716	338	392	380	632	625	761	481	208	325	204	178	223	318
Acsl3	2193	1044	2347	1836	1606	1614	1954	1031	1410	1179	1911	1640	1508	1483	675	931	451	639	818	1089
Ncf2	3280	2516	2981	1983	3058	2258	2026	3160	1760	2028	3960	7614	4431	3731	4325	5433	4107	5260	7292	6337
Kif26b	1011	386	761	336	615	776	1159	410	546	324	323	301	353	184	86	531	64	160	72	96
Gm24405	0	0	0	0	0	0	0	0	0	0	0	0	0	0	0	0	0	0	0	0
Gm34176	2	0	0	0	2	0	4	5	0	5	6	0	0	0	0	0	0	0	0	0
Sgk3	2536	657	1847	1482	2113	1773	1754	1427	1501	1468	2205	2454	2551	2075	1161	1043	511	888	1794	1746
Gm16564	1	0	0	0	3	2	7	0	0	0	0	0	0	0	0	0	0	2	2	0
Utp14b	512	126	425	382	390	339	461	281	258	257	280	326	314	294	241	424	169	352	268	305
Gm6159	9	2	9	8	4	9	7	12	5	6	8	5	7	4	16	5	15	25	10	15
Gm29536	0	0	0	0	0	0	0	0	0	0	0	0	0	0	0	0	0	0	0	0
Kcne4	463	339	393	604	320	252	317	3382	205	423	1102	1082	475	2107	6140	2214	6323	11453	7921	5267
Gm29187	0	2	2	0	2	0	0	4	0	3	0	2	2	1	4	4	6	22	16	12
Gm5830	1	0	3	0	6	3	3	2	0	0	2	0	3	2	0	2	2	2	4	2
Gm6195	0	2	0	2	0	0	2	0	0	0	0	0	0	0	0	0	2	0	0	0
U6	124	27	108	140	114	177	143	68	86	54	91	120	107	87	65	146	121	209	130	135
Scg2	10	23	15	12	4	6	20	15	6	20	26	21	18	28	22	12	30	32	22	22
Gm19027	0	0	0	0	0	0	0	0	0	0	0	0	0	0	0	0	0	0	0	0
Gm24160	0	0	0	0	0	0	0	0	0	0	0	0	0	0	0	0	0	0	0	0
Smyd3	631	562	752	733	763	861	865	443	649	565	967	1005	763	826	297	601	319	678	313	498
Ap1s3	1193	185	869	706	819	868	839	486	668	484	1077	1078	729	796	324	346	214	408	326	376
Gm5561	18	25	32	17	23	15	27	18	20	12	32	17	18	17	13	16	19	11	9	29
Gm37886	0	2	2	0	0	2	0	0	0	0	0	10	5	0	0	10	2	0	0	0
Tfb2m	1760	543	1438	1596	1400	1350	1321	850	974	922	1583	1577	1341	1565	862	876	1239	2302	1386	1488
Gm15480	0	0	2	0	0	0	2	0	0	6	0	0	0	8	0	8	1	0	0	0
Cnst	4584	2038	4589	4395	4416	4319	4549	2604	3591	3353	6616	4847	4660	6166	1645	3873	1531	3309	2612	3860
Col3a1	18120	8305	18957	4996	14767	18481	26602	11073	20144	16606	7992	12257	13457	9831	2297	50907	17835	38834	10773	9227
Mcmdc2	21	10	30	17	11	17	35	33	10	25	46	42	21	69	43	84	127	222	89	71
Snhg6	463	323	382	468	255	237	293	443	268	350	753	587	432	602	507	308	488	768	726	459
Snord87	3	2	6	10	5	3	5	9	0	7	6	7	8	7	13	8	8	28	25	15
Tcf24	104	38	78	82	81	104	83	64	38	45	60	129	75	47	50	110	51	94	65	68
E330040D14Rik	0	2	4	0	0	1	0	1	0	0	0	0	0	0	0	2	2	3	0	0
Sccpdh	1380	768	1482	804	1001	916	1255	699	835	750	1478	1228	1063	1059	437	851	667	940	541	851
Smg7	6116	2369	4837	5341	4707	5511	6404	4314	3814	3224	4742	4734	4589	4740	3774	3743	4264	7717	4726	4390
Gm28791	0	0	2	2	1	0	0	1	0	1	0	0	2	4	2	2	0	7	0	0
1700040K01Rik	0	0	0	0	0	0	0	0	0	0	0	0	0	0	0	0	0	0	0	0
Kif28	0	7	2	1	1	0	0	0	0	2	4	10	0	6	0	2	4	0	0	0
Gm8976	0	0	0	0	0	0	0	0	0	0	0	4	0	0	0	0	0	0	0	0
Col5a2	8266	2447	5645	2866	4863	5134	7616	3451	5951	4995	3809	4056	5368	4540	1071	9492	4824	9179	2968	3347
Gm38211	0	4	0	4	4	6	8	0	4	6	0	4	2	2	0	2	0	1	2	0
Wdfy1	2083	785	2205	2734	2041	1907	2473	1923	2747	1537	3699	2946	2209	4126	1954	1199	1335	2210	2817	2644
Gm10555	0	6	2	0	0	7	2	0	0	12	6	0	3	4	0	0	0	2	0	1
Ppp1r42	72	10	104	68	56	49	71	33	55	44	120	98	104	55	20	42	13	16	26	47
Gm15818	4	0	6	0	0	0	0	0	1	1	3	7	0	1	2	0	0	4	0	0
Mrpl44	1342	784	1052	786	701	725	934	590	769	693	1054	905	966	795	303	468	475	735	694	685
Gm24674	2	0	0	0	0	0	0	0	0	0	0	0	1	0	0	0	0	0	0	0
Serpine2	6799	4505	6838	5005	5682	5391	6968	4404	5107	4233	4681	4226	5023	4183	2751	5247	5013	7309	4762	4564
Nmnat2	1125	461	654	708	772	933	990	604	698	577	655	535	711	848	369	662	217	349	352	550
Gm5529	29	3	21	14	4	8	11	10	2	8	13	15	15	16	13	4	13	9	13	18
Gm28960	0	0	0	0	0	2	0	2	0	0	0	0	0	0	0	0	0	0	0	0
Gm28071	0	0	0	0	0	0	0	0	0	0	0	0	0	0	0	0	0	0	0	1
Gm28058	0	0	0	0	0	0	0	0	0	0	0	0	0	0	0	0	0	0	0	0
Gm23934	0	0	0	0	0	0	0	0	0	0	0	0	0	0	0	0	0	0	0	0
Gm38339	0	0	0	0	0	0	0	2	1	0	0	2	2	6	0	2	0	0	0	2
9830004L10Rik	2	0	0	2	0	0	0	0	2	0	0	0	2	0	0	4	0	0	0	0
Fam124b	61	16	55	60	86	96	77	66	79	112	60	82	95	104	38	125	6	13	40	44
2310015K22Rik	4	0	6	0	4	2	0	0	4	0	2	1	0	0	0	0	0	0	0	0
Gm37932	0	0	0	0	0	0	0	0	0	0	0	0	0	0	0	0	0	0	0	0
Ahctf1	6192	1994	5632	5371	4675	5222	5828	4797	4123	3326	5892	4659	5164	5639	5210	3131	6527	10370	6675	6250
Gm10518	2	0	0	0	0	0	0	0	0	0	1	0	0	0	0	1	0	0	0	0
Cops5	3830	2280	3406	2718	2437	2215	2682	2311	2101	1992	3765	3308	3000	3080	2368	1985	2375	3439	3465	3086
Gm37070	7	3	6	0	1	0	2	0	2	0	0	3	8	2	0	5	2	2	5	1
Lamc2	14306	6940	12732	13753	11433	12632	14411	16814	9740	10487	20789	18181	13535	33183	22257	10458	17950	34089	24917	25656
Cul3	11030	1783	9128	9253	8171	7854	9071	7896	6816	6160	9430	9851	8104	9839	8213	6932	11959	18389	11762	10997
Gm37902	31	2	6	36	25	33	23	11	16	14	12	14	7	24	14	8	19	38	18	18
Gm37262	0	0	2	4	2	4	0	2	0	2	2	0	2	0	4	0	6	2	0	2
Gm29125	0	1	0	0	0	3	0	0	0	0	0	0	2	0	0	0	0	0	0	6
Gm6189	0	0	0	0	0	0	0	0	0	0	0	0	0	0	0	0	0	0	0	0
Lamc1	21154	6562	13182	13626	13567	18228	21693	13781	14207	12692	15560	15713	14792	16819	9547	18826	14176	31517	14854	16647
1700016L21Rik	0	0	0	0	0	0	0	0	0	2	0	0	0	0	0	0	0	0	0	0
Gm45261	0	0	0	0	0	0	0	0	0	0	0	0	0	0	0	0	0	0	0	0
Gm38009	0	0	0	0	0	2	2	0	0	0	0	0	2	2	0	0	0	0	0	0
Gm8818	0	0	4	0	0	0	0	17	0	0	0	0	0	0	34	8	11	36	19	2
E330020D12Rik	56	37	84	24	57	47	64	30	27	27	14	22	47	20	17	21	14	8	22	14
Shcbp1l	37	8	38	18	50	20	36	17	39	24	6	16	9	8	12	56	8	28	26	12
Gm25588	2	0	0	0	0	0	0	0	0	1	3	5	0	1	0	0	0	2	3	4
Gm37669	17	3	3	4	14	14	6	12	0	5	5	7	4	4	15	8	27	59	20	35
Gm18849	4	0	0	2	0	0	0	0	0	0	1	0	0	0	0	6	0	0	0	2
Dnah7b	600	266	501	548	238	465	521	310	350	329	543	543	335	447	225	188	278	277	328	305
n-R5s211	0	0	0	0	0	0	0	0	0	0	0	0	0	0	0	0	0	0	0	0
Dhx9	11774	2651	9584	9581	9212	9955	10958	8184	7442	5874	8313	9278	8883	9547	7272	9479	10951	17539	10175	10696
Gm8326	0	0	0	0	0	0	0	3	0	0	1	7	0	3	0	0	0	0	0	2
Npl	267	227	270	234	144	163	185	137	154	164	244	276	309	231	101	83	57	62	95	132
Gm6652	23	8	18	22	25	28	33	11	12	7	8	14	11	4	10	4	6	4	7	8
Dnah7c	444	275	435	546	208	347	513	195	303	293	306	480	328	185	70	131	124	148	92	117
Slc39a10	2809	610	2795	2820	2560	2885	3066	1999	2093	1573	1828	1685	2349	1760	1353	1872	743	1231	1674	2227
Gm28151	171	29	204	152	156	115	179	51	108	101	176	77	128	53	12	8	2	16	12	13
Gm37393	0	0	2	0	0	0	0	0	0	0	0	0	0	0	0	0	0	2	0	0
Gm28527	4	2	0	6	2	3	5	6	2	11	10	10	7	5	7	10	0	4	13	7
Gm28825	0	0	0	0	0	3	0	0	0	0	0	0	0	0	0	0	0	0	0	0
Gm28826	0	0	0	0	0	0	0	0	0	0	0	0	0	0	0	0	0	0	0	0
Gm4852	7	0	8	5	7	4	9	7	11	3	6	5	8	14	9	7	9	23	2	5
Gm38090	0	0	0	0	0	0	0	0	0	0	0	0	0	0	0	0	0	0	0	0
Mir6350	0	0	0	0	0	0	0	0	0	0	0	0	0	0	0	0	0	0	0	0
Gm18117	0	0	0	0	0	0	0	0	0	0	0	0	0	0	0	0	0	0	0	0
Gm37196	0	0	0	0	0	0	0	0	0	0	0	0	0	0	0	0	0	0	0	0
Gm8337	4	1	2	1	1	1	4	3	1	1	0	1	1	0	2	0	2	4	0	3
Gm19206	0	0	0	0	0	0	0	0	0	0	0	0	0	0	0	0	0	0	0	0
Gm5974	0	0	0	0	0	0	0	0	0	0	0	0	0	0	0	0	0	0	0	0
Gm23240	0	0	0	0	0	0	0	0	0	0	0	0	0	0	0	0	0	0	0	0
Gm28830	0	0	0	0	0	0	0	0	0	0	0	0	0	0	0	0	0	0	0	0
Gm8354	0	0	0	0	0	0	0	0	0	0	0	0	0	0	0	0	0	0	0	0
Gm19124	0	0	0	0	0	0	0	0	0	0	0	0	0	0	0	0	0	0	0	0
Gm8357	0	0	0	0	0	0	0	0	0	0	0	0	0	0	0	0	0	0	0	0
Gm28740	0	0	0	0	0	0	0	0	0	0	0	0	0	0	0	0	0	0	0	0
Cspp1	3033	731	2376	2256	1972	2216	2559	1585	2041	1660	2366	2009	2080	2228	1079	1850	983	1451	1545	1864
Gm8367	0	0	0	0	0	0	0	0	0	0	0	0	0	0	0	0	0	0	0	0
C230029F24Rik	0	0	0	0	0	0	0	0	0	0	0	0	0	0	0	0	0	0	0	0
Gm6757	0	0	0	0	0	0	0	0	0	0	0	0	0	0	0	0	0	0	0	0
Gm3605	0	0	0	0	0	0	0	0	0	0	0	0	0	0	0	0	0	0	0	0
Gm28388	0	0	0	0	0	0	0	0	0	0	0	0	0	0	0	0	0	0	0	0
Gm8384	0	0	0	0	0	0	0	0	0	0	0	0	0	0	0	0	0	0	0	0
1700047N06Rik	0	0	0	0	0	0	0	0	0	0	0	0	0	0	0	0	0	0	0	0
4933411E06Rik	0	0	0	0	0	0	0	0	0	0	0	0	0	0	0	0	0	0	0	0
Gm8391	0	0	0	0	0	0	0	0	0	0	0	0	0	0	0	0	0	0	0	0
Gm29665	0	0	0	0	0	0	0	0	0	0	0	0	0	0	0	0	0	0	0	0
Gm20118	0	0	0	0	0	0	0	0	0	0	0	0	0	0	0	0	0	0	0	0
Gm28321	0	0	0	0	0	0	0	0	0	0	0	0	0	0	0	0	0	0	0	0
Rgs8	0	0	0	0	0	0	2	7	0	0	0	0	3	0	14	2	1	16	8	6
Gm29529	0	0	0	0	0	0	0	0	0	0	0	0	0	0	0	0	0	0	0	0
5530400K19Rik	0	0	0	0	0	0	0	0	0	0	0	0	0	0	0	0	0	0	0	0
C230024C17Rik	2	0	0	0	2	0	0	1	0	0	0	0	0	0	2	5	0	6	3	2
Tmeff2	331	125	333	143	410	325	362	201	342	223	146	194	270	122	37	405	118	298	51	105
Rgs16	130	54	62	55	33	43	41	1033	33	78	121	112	42	127	1904	20	283	1433	741	335
Gm28513	2	0	0	1	0	2	0	1	2	0	0	0	0	0	4	0	1	3	6	2
Gm28322	2	0	0	2	0	0	0	0	0	0	0	1	1	0	1	0	0	1	0	0
Gm28319	0	0	0	1	0	2	1	0	0	0	4	4	1	0	0	1	0	0	0	0
Gm28320	0	0	6	1	4	0	0	2	2	2	0	1	2	0	0	1	0	0	0	0
Gm29325	0	0	0	0	0	0	0	1	0	0	0	3	0	1	0	1	0	0	0	0
9330175M20Rik	3	3	6	0	0	4	10	2	2	6	4	2	4	3	2	4	0	2	0	0
Cavin2	59144	21008	58699	21556	51252	48983	62245	23090	45555	38122	30674	24078	37992	20803	1798	31666	4920	11022	3700	9590
Gm5253	10	0	0	2	0	2	0	0	0	0	4	0	0	4	0	4	0	0	0	0
1700072G22Rik	0	0	0	0	0	0	0	2	0	2	0	0	0	2	5	2	12	19	0	6
Rnasel	3001	1293	2357	2007	3068	2960	2587	3727	1953	1784	2428	2559	2498	2310	4778	2036	2012	4005	3453	2600
Gm28512	30	6	23	21	67	53	74	43	27	7	30	7	31	24	43	54	18	36	30	33
Arfgef1	10124	2524	8161	8215	7649	8095	8897	7457	6889	5602	9987	8160	8527	9180	7547	5487	5725	9389	9100	8436
Gm37569	0	0	0	0	0	4	0	1	0	0	0	0	0	0	0	2	0	0	0	0
Dock10	4958	1548	4225	2843	5181	5286	5324	4614	3513	2738	2861	3967	3452	3844	4221	3636	4617	6013	5935	4475
Cpa6	0	0	0	3	0	0	0	6	0	0	4	2	0	0	10	0	4	0	7	2
Gm38005	0	0	0	0	0	0	0	0	0	0	0	0	0	0	0	0	0	0	0	4
Gm15604	1	0	1	0	0	0	2	1	1	0	0	0	1	0	0	0	0	0	1	0
Gm25253	0	0	0	0	0	0	0	0	0	0	0	0	0	0	0	0	0	0	0	0
Rgsl1	34	6	39	28	33	37	49	19	19	20	33	25	41	6	10	8	12	7	6	8
Gm15603	0	0	0	0	0	0	0	0	0	0	0	0	0	0	0	0	0	0	0	0
Gm37133	0	0	0	0	0	0	0	0	0	0	0	0	0	0	0	0	0	0	0	0
Gm37645	0	0	0	0	0	0	0	1	0	0	0	0	0	0	0	0	0	2	2	2
Gm38062	4	0	0	0	0	0	0	3	0	0	0	0	0	0	6	0	0	2	2	0
Gm5522	0	0	0	0	0	0	0	0	0	0	0	0	0	0	0	0	0	0	0	0
A630081D01Rik	0	1	2	0	0	0	2	0	0	2	0	0	1	0	0	8	4	2	0	0
Gm28659	0	0	2	0	0	1	0	2	0	0	0	0	0	0	0	0	0	0	0	1
SNORA66	0	0	0	0	0	0	0	0	0	0	0	0	0	0	0	0	0	0	0	0
Gm29124	0	0	0	0	0	0	0	0	0	0	0	0	0	0	0	0	0	0	0	0
Gm28066	0	0	0	0	0	0	0	0	0	0	0	0	0	0	0	0	0	0	0	0
Teddm2	44	27	54	49	61	33	49	39	76	42	115	117	59	97	53	138	66	178	59	152
Teddm1b	6	0	0	4	2	4	4	0	0	6	0	0	0	0	0	0	0	2	0	0
Gm38352	2	4	0	0	4	6	2	2	4	2	0	0	0	0	0	0	0	0	0	0
Teddm1a	0	0	0	0	1	0	2	0	0	0	0	0	2	0	0	0	0	0	0	0
Mir8114	0	0	0	0	0	0	0	0	0	0	0	0	0	0	0	0	0	0	0	0
Nabp1	4091	537	2865	2734	2797	2118	2449	2501	2536	2544	3401	2236	4093	1833	2315	622	180	446	1218	1381
Gm17767	45	39	43	50	26	43	12	26	34	19	19	38	39	19	15	30	2	15	17	33
Gm37535	0	0	0	0	0	0	0	0	0	0	0	0	0	0	0	0	0	0	0	0
Gm28055	32	19	17	28	22	11	19	23	18	18	40	34	14	55	37	30	79	127	85	84
Nyap2	4	0	2	0	0	4	2	0	4	0	0	0	0	0	0	0	0	0	2	0
Gm37210	0	0	0	0	0	0	0	0	0	0	0	0	0	0	0	0	0	0	0	0
Gm6198	0	0	0	0	0	0	0	0	0	0	0	0	0	0	0	0	0	0	0	0
Gm5530	3	2	10	4	4	3	5	10	1	3	4	9	2	12	27	2	23	29	21	7
Gm7516	0	0	1	0	0	0	0	0	1	0	2	4	0	0	0	2	2	0	0	0
Gm37114	0	0	0	0	0	0	0	0	0	0	0	0	0	0	0	0	0	0	0	0
Mir6344	0	0	0	0	0	0	0	0	0	0	0	0	0	0	0	0	0	0	0	0
Glul	36682	25179	39154	62444	29067	32248	45026	40192	32081	39058	83636	66014	46180	71837	45918	28440	58321	78716	66280	74650
Gm29290	1	0	0	4	0	0	0	4	2	4	12	5	0	9	4	6	12	22	11	7
Gm29291	12	0	0	9	2	2	4	2	8	17	6	10	1	3	0	2	0	0	0	0
Irs1	1007	194	680	608	736	1282	1294	543	693	535	504	289	552	452	93	407	198	295	241	245
Gm28286	14	7	4	20	6	8	23	4	4	5	14	11	18	12	0	1	0	1	0	8
Gm9747	0	0	0	0	0	0	0	0	0	0	0	0	0	0	0	0	0	0	0	0
A830008E24Rik	5	7	6	28	15	20	6	4	6	24	33	30	23	52	2	15	2	6	3	7
Gm25336	0	0	0	0	0	0	0	0	0	0	0	0	0	0	0	0	0	0	0	0
Zfp648	0	0	0	0	0	0	0	0	0	0	0	0	0	0	0	0	0	0	0	0
Prex2	20933	2552	16977	15281	15101	17494	18095	10832	13422	9586	15768	9466	12107	14644	6707	13869	10009	15669	8749	11288
4930452N14Rik	0	0	0	0	0	0	0	0	1	0	3	0	0	0	0	0	0	0	0	0
4930532M18Rik	0	0	0	0	0	0	0	0	0	0	1	0	0	0	0	0	0	0	0	0
Gm18727	0	0	0	0	0	0	0	0	0	0	0	0	0	0	0	0	0	0	0	0
Gm24173	0	0	2	0	0	1	0	1	0	0	0	0	0	4	1	2	0	1	0	0
Gm28686	0	0	2	0	0	0	0	0	0	0	0	0	0	0	0	0	0	0	0	0
Gm37410	0	0	0	0	0	0	0	0	0	0	0	0	0	0	0	0	0	0	0	0
Rhbdd1	2487	880	2504	2103	2238	2264	2502	1595	1892	1429	1967	1953	1966	1725	1019	1418	777	1261	1154	1393
Gm19552	1	0	0	0	7	8	1	4	0	2	0	10	2	5	6	20	12	20	1	9
Gm28940	0	0	0	0	0	0	0	1	0	0	0	0	4	0	2	0	4	8	0	0
Col4a4	17383	4614	13846	12253	14866	16610	17939	8718	13433	12061	14972	11231	13537	15772	3978	13624	6440	13319	6413	11003
Col4a3	19376	3965	15500	16829	17874	22340	23239	11470	13747	11779	15283	11772	13171	20072	7782	15110	10672	21069	11532	16826
Cacna1e	129	30	207	96	216	186	154	90	117	106	82	73	118	90	38	236	56	75	41	68
C430014B12Rik	25	6	33	26	30	23	31	10	26	22	21	4	25	6	10	17	4	10	10	31
Gm29282	0	0	0	5	6	1	0	4	3	5	4	2	0	2	0	1	4	2	20	5
Gm29441	0	0	0	0	0	0	0	0	0	0	0	0	0	0	0	0	0	0	0	1
Gm9530	53	28	57	47	46	35	46	31	45	33	49	35	33	32	14	42	20	21	17	21
Ier5	4890	3270	4081	3992	3113	3224	3642	6119	3227	3060	4367	5269	5063	4054	8590	5714	8649	12174	7289	4502
Mr1	2896	948	2594	1832	2780	2677	2862	1436	1956	1568	2260	1992	1855	1750	521	1315	556	781	754	1007
A830018L16Rik	211	67	231	151	133	198	208	93	162	122	155	162	141	123	17	74	61	57	51	68
Stx6	4350	2344	2938	2894	2563	2481	2849	3283	2240	2236	3249	3114	3267	3885	3754	2803	2590	3329	3976	3784
Gm38178	1	0	0	0	0	0	0	0	0	0	0	0	0	0	0	1	2	0	0	0
Gm29273	0	0	0	0	0	0	0	0	0	0	0	0	0	0	0	0	0	0	0	0
Gm38069	0	0	0	0	0	0	0	0	0	0	0	0	0	0	0	0	0	0	0	0
Gm7560	0	0	0	0	1	2	0	0	0	0	0	0	0	1	0	0	1	0	0	0
Gm8850	0	2	2	4	0	4	0	7	4	1	5	3	3	13	16	8	9	15	10	10
Gm22633	0	0	0	0	0	0	0	0	0	0	0	0	0	0	0	0	0	0	0	0
Mir6341	0	0	0	0	0	0	0	0	0	0	0	0	0	0	0	0	0	0	0	0
Gm2383	0	0	0	0	0	0	0	1	0	0	0	0	0	0	0	0	0	0	1	0
Gm6216	0	0	0	0	0	0	0	0	0	0	0	0	0	0	0	0	0	0	0	0
Gm17644	0	0	0	0	0	0	0	0	0	0	0	0	0	0	0	0	0	0	0	0
Gm29663	0	0	0	0	0	0	0	0	0	0	0	0	0	0	0	0	0	0	0	0
BC034090	526	298	535	516	490	538	669	358	380	344	399	321	476	302	223	466	117	234	301	381
Gm37622	6	0	9	8	8	8	3	1	6	0	2	0	1	0	0	2	1	0	0	0
Mff	5642	2392	5467	4122	4705	4161	5083	3676	3871	3363	5471	4882	5127	5481	3422	4184	4099	5603	4904	5125
Gm28941	15	5	5	26	21	12	16	24	8	7	6	6	11	25	24	45	23	51	26	41
Tm4sf20	0	2	2	0	2	4	6	1	0	4	1	5	1	5	2	3	1	0	0	2
Gm47791	0	4	0	4	0	0	2	1	0	0	2	0	1	9	0	0	0	0	0	0
Gm19257	0	0	0	0	0	0	0	0	0	0	0	0	0	0	0	0	0	0	0	0
Gm36999	2	0	1	0	2	0	0	0	0	0	0	0	0	0	0	0	0	0	0	0
Gm28942	0	0	0	0	2	0	0	0	0	0	0	2	0	0	0	0	0	0	0	0
Gm17764	2	0	0	2	10	0	2	0	0	0	0	0	0	0	0	2	0	1	0	0
Xpr1	4998	1393	4040	4060	4474	4743	5086	3079	3364	2897	3855	3984	3698	4228	2243	3520	2381	4975	3564	3594
Gm5532	58	52	44	58	22	6	44	24	31	47	200	281	147	137	25	20	21	42	59	67
Myo1b	26039	9017	25562	12166	24731	26430	28302	13002	20898	15090	18237	13503	21816	14257	5581	15649	8182	16370	6962	9011
Gm29453	2	0	0	0	0	0	0	0	0	0	0	0	2	0	0	0	0	0	0	0
Gm28323	0	0	2	0	0	2	0	0	0	0	0	0	0	0	0	0	0	0	0	0
Gm8419	0	0	0	0	0	1	4	0	0	2	0	0	0	0	0	2	7	8	1	0
Gm8420	0	0	0	0	0	0	0	2	1	0	0	0	1	1	0	0	0	0	0	0
Cdc42bpa	10708	4227	9607	11229	9971	13295	13795	7252	7774	7769	10848	8349	9532	10816	4859	7523	5111	8943	5932	9073
Acbd6	1744	1187	1692	1435	1243	1265	1442	1242	1114	1100	1657	1572	1452	1547	1190	1118	1248	2016	1552	1682
Gm38169	0	4	0	0	2	0	0	0	0	0	0	0	8	0	0	0	0	0	0	2
Gm38331	5	6	6	6	7	2	12	1	6	4	6	6	0	2	0	4	0	8	8	2
Lhx4	0	0	0	2	0	2	0	1	0	0	0	0	0	0	2	0	4	11	2	2
Gm37089	1	0	0	0	0	0	1	1	0	0	1	9	0	0	2	9	18	10	9	10
Stat4	161	73	184	136	216	161	149	178	96	83	128	181	83	192	218	421	206	258	329	211
Gm28177	2	0	0	0	0	0	4	1	0	0	0	2	3	6	0	1	2	0	1	0
Gm3940	0	0	1	1	0	0	0	0	0	0	0	0	0	0	0	0	0	2	0	1
Gm31812	17	6	8	12	23	19	16	9	31	9	2	15	8	8	0	11	4	4	2	6
Qsox1	16751	12717	14668	21972	9264	10753	14773	14169	11722	14419	26460	27352	24104	22328	14071	8005	17987	24264	20786	20941
Gm37539	15	6	25	36	3	17	17	17	7	11	9	9	21	11	12	15	5	28	4	6
Gm37571	0	2	0	1	0	3	0	2	0	0	0	5	0	0	5	0	0	0	1	2
Sulf1	4528	1380	3729	2003	3932	2541	4737	2181	3459	2160	2191	1759	2531	2175	946	3288	1262	1376	1275	1552
Cep350	4503	1210	4174	3746	3637	4012	4487	2932	3167	2652	4023	3156	4012	3803	2480	2673	2167	3032	3603	3587
Gm38038	0	0	0	2	0	2	0	0	0	0	0	0	2	0	0	0	2	0	0	0
Gm36934	1	0	0	0	0	0	0	0	0	0	0	0	2	0	0	0	1	0	4	4
Gm37383	0	0	0	0	0	2	0	0	0	0	0	0	0	0	0	0	0	0	4	0
Gm23744	0	0	0	0	0	0	0	0	0	0	0	0	0	0	0	0	0	0	0	0
Gm9694	2	2	0	3	0	2	1	2	2	16	0	6	2	2	0	0	4	7	6	1
Coq8a	1105	1073	810	1112	682	847	966	450	615	807	1641	1896	1302	1128	249	618	342	370	434	601
Gm37336	5	11	4	4	6	7	7	1	15	6	3	14	6	6	4	4	4	4	5	1
Slco5a1	204	85	274	45	225	185	252	142	165	54	116	101	66	105	58	194	63	163	53	81
Agfg1	8740	2458	7923	7804	7606	7511	8653	5946	6295	5198	8722	7680	8372	8632	5003	6969	6600	10273	6155	8375
Gm37162	0	0	0	0	0	0	0	0	0	0	0	0	0	0	0	0	0	0	0	0
Gm5250	0	0	0	0	0	0	0	0	0	0	0	0	0	0	0	0	0	0	0	0
Gm29283	0	0	0	0	0	0	0	0	0	0	0	0	0	0	0	1	0	0	0	0
A030005L19Rik	49	45	57	61	41	67	43	51	46	29	133	131	68	167	57	65	87	106	127	78
A030014E15Rik	3	3	2	3	6	13	4	2	0	4	6	5	1	10	3	15	2	28	11	13
Gm6217	0	0	0	8	0	0	0	0	0	0	2	0	0	0	0	0	0	0	2	1
A030003K21Rik	0	0	2	2	2	0	0	0	0	0	4	4	0	0	0	0	0	0	2	3
Prdm14	0	0	0	1	0	0	0	2	0	0	0	6	2	2	3	1	16	15	6	2
Gm7544	0	0	0	10	0	1	2	1	0	0	2	0	0	2	1	0	1	4	2	1
Gm47955	0	0	0	0	2	0	0	0	0	0	0	0	0	0	0	0	0	0	0	0
Gm47959	0	0	0	0	0	0	0	0	0	0	0	0	0	0	0	0	0	0	0	0
Gm7553	0	0	0	0	0	0	0	0	2	0	0	0	0	0	0	0	0	0	0	0
Slc19a3	453	113	302	832	443	434	507	335	414	544	794	651	609	909	304	320	166	183	252	582
Gm7539	8	8	16	33	19	7	9	14	3	13	30	27	10	33	15	6	2	0	8	13
Krtap28-10	0	0	4	3	4	3	0	9	0	4	0	5	2	2	18	4	0	17	2	2
Gm47969	8	6	4	20	16	16	2	7	9	20	20	19	14	39	2	9	0	2	5	10
A030005K14Rik	9	4	10	17	17	7	9	4	11	9	8	2	6	3	0	6	0	0	0	6
Krtap28-13	1	6	9	2	6	0	3	4	4	6	3	4	3	2	0	0	0	2	0	2
Gm29518	0	0	0	0	0	0	0	0	0	0	0	0	0	0	0	0	0	0	0	0
Ccl20	106	60	43	75	2	37	10	1811	34	161	13	805	14	10	3321	2	392	1888	359	79
Gm29519	0	0	0	0	0	1	1	5	0	2	0	0	0	0	6	0	0	0	0	0
Clasp1	5053	2036	3818	3519	3873	4196	5032	3216	3219	2562	3137	3642	3423	3248	2290	3125	1969	4090	3183	3221
Gm26080	0	0	0	0	0	0	0	0	0	0	0	0	0	0	0	0	0	0	0	0
2900060B14Rik	0	0	0	0	0	0	0	0	0	0	0	0	0	0	0	2	0	0	0	0
Rnu4atac	0	0	0	0	0	0	0	0	0	0	0	0	0	0	0	0	0	0	0	0
Gm28466	0	0	0	0	0	0	0	0	0	0	0	0	0	0	0	0	0	0	0	0
Daw1	302	150	268	318	163	242	269	104	195	214	260	226	231	148	25	96	91	100	42	102
Gm6244	0	0	0	0	0	0	0	0	0	0	0	0	1	0	0	0	0	0	0	0
Tor1aip1	8481	3505	7155	7291	6759	7144	7627	7168	5956	5233	10016	9528	9069	11165	7099	6522	8345	12196	9284	9211
9430034N14Rik	11	8	15	31	10	20	16	76	2	12	16	51	26	51	130	142	74	161	125	166
Tfcp2l1	5260	1835	3899	8852	5741	5959	5228	4045	4094	3735	7438	5649	5270	8860	4240	4400	1633	2595	4144	5163
Gm28882	0	0	0	0	0	0	0	0	0	0	0	0	0	0	0	0	0	2	0	0
Gm23497	0	0	0	0	0	0	0	0	0	0	0	0	0	0	0	0	0	0	0	0
Gm28467	0	0	0	0	0	0	0	0	0	0	0	0	0	0	0	0	0	0	0	0
Psen2	2573	1636	1820	1732	1825	1553	1790	1317	1615	1720	2450	1911	1890	2245	1128	1597	1544	1982	1700	1786
Gm31728	19	8	21	18	6	13	1	7	8	17	15	16	18	20	4	11	1	6	4	6
Gm5069	188	126	145	93	151	108	165	91	162	125	119	31	142	67	38	114	10	54	16	41
Sphkap	26	22	38	26	30	32	64	19	31	32	52	45	49	15	4	4	6	17	14	10
Gm6374	0	0	0	0	0	0	0	1	0	0	0	0	0	0	0	0	0	0	0	0
Gm37517	0	0	0	0	0	0	0	0	0	0	0	0	0	0	0	0	0	0	0	0
Gm37989	0	0	0	0	0	0	0	0	0	0	0	0	0	0	0	0	0	0	0	0
4933436I20Rik	0	0	0	0	0	0	1	0	0	0	3	0	0	0	0	0	0	0	0	0
Itpkb	16684	7555	13080	8192	12042	15118	17290	12867	10294	8002	9007	8117	10264	7525	10875	15852	9913	19196	10818	8406
Gm37033	14	23	18	14	20	6	21	34	25	10	12	10	21	4	46	6	24	10	25	17
Gm24555	0	0	0	0	0	0	0	0	0	0	0	0	0	0	0	0	0	0	0	0
Gm37390	0	0	0	0	0	0	0	0	0	0	0	0	0	0	0	0	0	0	0	0
Gm36933	0	3	2	0	3	0	0	0	0	0	0	2	2	0	0	3	0	6	0	2
Stum	101	42	99	110	91	121	157	72	34	71	99	68	78	134	52	90	39	97	45	97
Gm37984	0	0	0	0	0	0	0	0	0	0	0	0	0	1	0	0	0	0	0	1
Gm37267	4	0	2	2	1	1	13	3	2	4	0	0	0	2	0	0	0	0	0	1
Pid1	3189	931	2733	1333	2743	3310	3365	2010	2487	1981	2223	2663	2048	2246	1262	2735	1178	1939	1853	2019
Tor1aip2	10102	3354	9013	8957	8031	8237	8872	7511	6588	5408	8876	9254	8467	10547	7276	7618	12748	18594	10116	9223
Gm37058	2	0	0	0	0	0	0	1	0	0	4	2	0	0	1	4	0	0	0	2
Gm18304	0	0	0	0	0	0	0	0	0	0	2	0	0	0	0	0	0	0	0	0
Mir6353	0	0	0	0	0	0	0	0	0	0	0	0	0	0	0	0	0	0	0	0
Fam163a	3	10	12	2	7	22	28	14	4	0	2	4	5	5	0	18	8	8	4	0
Gli2	388	168	272	85	324	297	308	178	216	155	183	138	197	138	6	482	10	73	34	87
Mir6346	0	0	0	0	0	0	0	0	0	0	0	0	0	0	0	0	0	0	0	0
Gm26831	2	3	2	2	2	0	2	1	4	0	0	0	2	0	0	0	0	0	0	0
Gm8321	0	0	0	0	0	0	0	0	0	0	0	0	0	0	0	0	0	0	0	0
Gm3508	0	0	0	0	0	0	0	1	0	0	0	0	0	0	0	0	0	0	0	0
Gm29456	3	3	0	2	2	1	0	1	1	1	1	2	1	0	0	2	0	0	0	4
Gm29455	10	12	8	10	0	12	21	4	10	10	4	14	4	4	0	0	0	0	0	1
Inhbb	1591	740	1022	6846	814	849	979	8948	792	943	2381	4720	1040	10434	16230	1752	11018	26055	25509	15870
Dner	33	28	56	22	28	38	40	13	24	12	16	58	23	21	10	33	24	58	24	12
Gm37959	0	0	0	0	0	0	0	0	0	0	0	0	0	0	0	0	0	0	5	0
Gm37925	1	0	0	0	0	0	0	0	0	0	0	0	0	0	0	0	0	0	0	0
Ncoa2	6026	1311	4384	4937	4713	5736	5704	3945	3894	3391	4767	4149	4177	5389	3378	5077	3422	6418	5370	5023
Mir5126	0	0	0	0	0	0	0	0	0	0	0	0	0	0	0	0	0	0	0	0
Ralb	5868	3206	4670	3758	4129	4144	4631	4447	3598	2731	4380	4286	4793	5332	4905	3205	3899	8292	6327	5053
Gm29454	0	0	0	0	0	0	0	0	0	0	0	0	1	1	0	0	0	2	1	0
Gm38376	0	0	0	2	0	0	0	0	0	0	0	2	0	0	0	0	0	2	1	6
Gm27184	33	25	21	27	18	11	14	21	32	17	14	10	27	6	15	24	26	15	16	30
Gm37409	0	0	0	0	0	4	0	1	0	0	0	0	1	0	0	0	0	0	0	2
Gm38223	0	0	0	0	0	0	0	0	0	0	0	0	0	0	0	0	0	0	0	0
Tmem185b	1432	585	1131	872	1028	904	1073	1005	952	699	1098	1066	1257	987	969	585	587	1229	989	750
Gm37702	0	0	0	0	0	0	0	0	0	0	0	0	1	0	0	0	0	2	0	0
Gm23169	0	2	0	0	0	0	0	0	0	0	0	0	0	0	0	0	0	0	0	0
3830432H09Rik	3	4	2	12	7	5	1	4	3	1	5	9	2	8	4	5	0	14	12	4
Gm38120	0	2	0	2	4	2	2	2	0	0	2	0	1	2	0	0	8	2	0	0
Gm25322	0	0	0	0	0	0	0	0	0	0	0	0	0	0	0	0	0	0	0	0
Gm38380	0	0	2	3	0	0	0	0	0	0	0	0	2	0	0	4	0	16	0	0
Gm29570	4	0	3	4	3	2	1	0	4	0	7	5	1	2	0	4	0	2	5	2
Gm7593	0	1	0	0	0	0	2	0	0	0	0	0	0	0	0	0	0	0	2	1
Parp1	3275	1819	2783	1971	2495	2653	2874	1534	1928	1628	1750	1593	2137	1403	691	2025	596	1035	871	1172
Tram1	11882	3837	11038	7621	9240	8237	9397	6241	7809	6243	8275	8239	9003	7519	4431	5746	6132	8704	7256	7067
Mir6904	0	0	1	0	1	0	1	0	1	0	0	0	0	1	0	1	1	2	0	1
Lactb2	4359	1289	3837	2609	4011	3670	3795	1894	2767	2175	2969	2063	2819	2012	880	2423	694	1421	1124	2086
Gm38319	12	3	10	13	13	14	13	6	9	14	12	21	2	3	3	1	2	2	7	3
Xkr9	2	0	2	4	0	4	2	0	0	2	2	0	2	2	1	0	0	0	0	2
Gm26273	0	0	0	0	0	0	0	0	0	0	0	0	0	0	0	0	0	0	0	0
Gm5523	1	2	1	0	1	0	0	0	0	0	0	1	0	1	0	0	0	1	1	0
Gm36947	0	0	0	0	0	0	0	0	0	0	0	0	0	0	0	0	0	0	0	0
Gm37400	0	0	0	0	0	0	0	0	0	0	0	0	0	0	0	0	0	0	0	0
Csnk2a1-ps3	61	22	49	49	37	65	76	23	41	30	59	30	57	47	26	39	32	38	41	46
Lin9	708	184	557	329	494	466	518	351	363	298	537	358	447	476	339	232	254	381	550	497
Mixl1	0	0	0	0	0	0	0	0	0	0	0	0	0	4	0	0	0	0	0	2
Gm8101	0	0	1	1	2	2	1	0	0	0	0	0	1	1	2	0	0	0	1	0
Acbd3	4360	1338	3846	3336	3551	3302	3908	3047	2861	2353	3383	3455	3334	3354	2870	3053	3993	6159	3740	3669
Gm37768	180	94	151	100	123	128	144	74	124	70	183	172	133	122	41	101	173	161	106	67
Gm38293	6	13	6	11	17	2	4	4	17	6	6	8	14	0	3	8	2	2	11	5
Abl2	3257	1244	2907	3519	2639	3139	3461	2671	2134	1857	3114	3163	2478	4011	2607	2882	2517	5557	4367	3820
Gm38043	49	25	25	22	22	26	40	18	34	21	32	20	15	22	8	142	209	200	40	47
Trip12	14914	3311	12182	14778	11963	12770	14341	11740	9995	8554	13764	12707	13125	15564	12148	10005	12521	21516	15983	15129
Gm38374	0	0	3	3	2	0	2	1	0	2	0	0	0	0	0	0	0	0	0	2
Gm37738	2	4	0	0	2	6	0	10	4	0	7	6	0	2	15	26	12	9	6	11
Fbxo36	545	523	615	474	385	408	562	257	345	293	532	598	479	358	142	183	156	198	263	264
Slc16a14	16	7	20	42	31	51	24	16	18	10	16	33	27	19	10	83	12	23	12	41
Gm15433	12	6	5	5	17	13	9	2	1	8	9	4	4	4	2	16	0	16	6	3
Gm29284	0	0	0	2	0	0	0	0	0	0	3	2	0	4	3	0	3	7	2	0
Stat1	3359	1362	2402	1433	2057	1823	2209	1769	2481	1363	1661	1670	3741	1572	589	1164	227	306	647	628
Epb41l5	6291	1639	5215	4762	4990	5326	5834	3390	4086	2890	5940	4010	4482	5698	2211	3775	2456	4254	3243	3413
Gm18301	1	2	2	0	0	3	1	0	0	2	0	1	0	0	0	0	0	0	0	0
Gm37219	0	0	0	0	0	0	4	0	0	0	0	0	0	0	0	0	0	0	0	0
Tor3a	6293	3180	4876	4969	4574	4518	4819	3156	4465	4289	6167	4627	6730	5441	1251	2920	1559	2252	1831	2531
H3f3a	27474	13055	27431	16861	22193	18038	21760	13509	18412	15096	23650	24342	25047	20024	15175	17705	17788	22354	21169	22268
H3f3aos	58	14	35	62	64	97	45	28	26	24	15	52	42	18	4	17	4	4	10	10
Gm24836	1	0	0	2	2	0	0	2	0	0	1	0	0	0	0	0	0	0	0	0
Sde2	2212	916	2029	1990	1581	1777	1824	2358	1629	1332	2124	2408	2021	2240	2997	3098	3589	5649	2951	2313
C130026I21Rik	42	15	28	69	24	37	15	14	11	19	69	44	22	80	25	46	25	29	15	29
Gm20305	0	0	0	3	2	1	1	0	0	2	1	5	2	3	3	8	0	6	2	0
Rpl19-ps1	26	10	16	19	20	16	16	6	6	19	17	11	25	16	20	4	19	15	21	14
Gm7582	2	0	0	2	2	1	4	2	5	0	8	7	1	2	1	4	1	6	6	0
Gm18036	0	0	0	0	0	0	0	0	0	0	2	4	0	0	0	2	0	0	0	0
Gm53056	3	0	2	0	6	4	0	0	4	0	0	9	6	2	2	1	10	9	4	1
Gm2389	0	1	0	0	0	1	1	0	0	0	0	0	0	0	1	0	0	0	0	1
Fam20b	7046	2605	5799	5191	5621	5582	6725	3789	4851	4138	6062	5177	5729	5396	2132	3799	2227	3285	3413	4071
Gm19918	0	0	0	0	0	0	0	0	0	0	0	0	0	0	0	0	0	0	0	0
Gm15428	0	0	0	0	0	0	0	0	0	0	0	0	0	0	0	5	2	2	0	2
Gm18342	20	8	16	23	21	27	10	23	17	14	41	44	19	25	19	19	15	20	32	24
Lefty2	0	0	0	0	0	0	0	0	4	0	0	2	0	0	0	0	0	0	0	0
Eya1	383	99	330	255	333	260	324	212	223	215	255	370	270	249	165	367	132	277	270	277
Gm37444	0	0	0	0	0	0	0	0	0	0	0	0	0	0	0	0	0	0	0	0
Gm9947	37	8	10	13	30	21	24	7	4	7	11	2	12	18	0	25	0	1	0	1
A530032D15Rik	44	7	28	41	23	30	32	162	19	17	47	27	40	11	54	22	40	80	64	41
Gm10553	0	0	2	2	0	0	0	6	0	0	0	0	2	1	9	2	1	2	3	0
Pycr2	1563	1586	1383	1023	925	945	1186	981	956	1002	1559	1504	1435	1214	805	754	659	762	1040	1018
Msc	72	19	51	149	65	39	61	34	88	130	177	86	54	82	14	36	10	16	18	27
Gm37412	19	0	6	9	10	6	15	11	26	26	11	14	6	6	0	16	0	0	0	0
Smt3h2-ps4	2	0	4	5	0	2	6	2	6	0	4	0	2	0	2	4	8	8	2	0
Lefty1	139	150	148	43	155	123	170	57	112	73	72	48	79	30	8	38	18	15	24	23
Rpl5-ps1	6	6	10	3	4	6	12	3	3	3	8	11	11	11	2	4	11	4	3	6
A530040E14Rik	18	39	31	8	49	42	36	27	21	14	27	48	34	34	38	70	56	45	64	28
Gm16038	0	0	0	0	0	0	0	1	2	0	0	0	0	0	0	0	0	0	1	0
Gm52951	0	0	0	0	0	0	0	0	0	0	0	0	0	0	0	0	0	0	0	0
Gm6264	34	9	26	22	26	24	23	28	25	17	38	40	31	40	29	12	9	19	21	23
Gm7609	4	4	6	0	0	0	0	2	0	8	0	6	2	0	0	0	0	3	6	0
Gm52950	3	0	0	0	2	0	0	0	0	0	0	0	0	0	0	0	0	0	0	0
Gm16028	0	0	0	3	2	4	3	4	0	0	5	6	3	9	0	1	0	0	0	1
Ptpn4	3366	178	2671	1942	2247	2243	2556	1804	1967	1534	2363	1903	2195	2318	1275	2124	1174	2219	1704	1830
Gm3851	1	0	0	2	0	1	2	1	1	1	1	0	2	0	0	0	0	0	0	0
Gm37745	0	2	2	0	1	0	2	0	0	0	0	0	0	0	0	0	0	0	0	2
Gm16026	1	2	8	20	21	10	8	7	1	7	2	13	9	14	4	11	10	11	8	4
Gm29657	0	0	0	0	0	0	0	0	0	0	0	0	0	0	0	0	0	0	0	0
Gm2619	3	0	2	0	2	0	2	0	2	2	2	8	0	4	1	2	0	0	0	1
Gm8338	0	0	0	1	0	0	0	0	0	6	0	0	0	0	0	0	0	0	0	0
Gm29658	0	0	0	0	0	0	0	0	0	0	0	0	0	0	0	0	0	0	0	0
Gm16025	0	0	0	0	1	0	0	0	0	0	0	0	0	0	0	0	0	0	0	0
Gm3551	0	0	0	4	4	1	0	3	3	0	4	2	1	4	0	1	2	2	0	3
Gm7281	1	0	0	0	0	0	0	0	0	0	0	0	0	1	2	0	3	2	0	0
Gm28209	1	0	0	4	5	4	3	0	8	2	1	4	0	1	0	0	0	2	0	1
Gm52955	3	1	2	0	0	1	4	0	2	2	0	7	0	0	1	0	0	0	0	0
Tmem177	509	311	447	387	345	351	421	239	362	331	515	338	464	324	76	142	33	40	121	184
Gm2427	1	0	0	1	0	4	3	1	0	1	0	1	3	2	0	3	4	2	3	2
Gm16092	5	0	6	2	0	0	0	0	0	0	0	0	2	0	0	0	0	0	0	0
Gm7592	26	11	3	8	11	20	10	7	5	10	2	8	19	1	9	10	7	14	6	1
G530012D18Rik	0	0	0	0	0	0	0	0	0	0	0	0	0	0	0	0	0	0	0	0
Trpa1	6	0	4	0	0	0	0	0	0	0	0	0	0	0	0	0	0	6	0	0
Gm26345	0	0	0	0	0	0	0	0	0	0	0	0	0	0	0	0	0	0	0	0
Gm10566	4	4	2	3	4	0	11	8	4	5	12	0	10	5	5	11	8	1	12	4
Kcnb2	23	14	51	6	74	83	68	21	30	22	30	10	16	10	11	75	6	30	6	12
Gm38116	0	0	0	0	0	0	0	0	0	0	0	0	0	0	0	0	0	0	0	0
Gm37138	0	0	0	0	0	0	0	0	0	0	0	0	0	0	0	0	0	0	0	0
Gm25227	0	0	0	0	0	0	0	0	0	0	0	0	0	0	0	0	0	0	0	0
Gm25168	0	0	0	0	0	0	0	0	0	0	0	0	0	0	0	0	0	0	0	0
Tmem63a	5678	3480	4562	3614	4250	4121	5020	3479	3760	3166	5530	4799	4446	4929	2564	3161	3289	4854	4063	4254
Gm6060	1	0	0	0	0	0	0	0	0	1	0	0	1	0	0	0	0	0	0	0
Gm28669	0	0	0	0	0	0	0	0	0	0	0	0	0	0	0	0	0	0	0	0
2210411M09Rik	9	8	11	23	14	22	30	18	6	7	23	15	20	44	12	19	23	26	6	21
Gm36961	1	4	1	0	0	2	0	1	0	4	1	1	2	2	0	5	3	14	2	2
Cfap221	266	127	206	208	194	195	239	111	190	160	149	200	205	96	28	87	30	71	34	51
Gm17973	0	0	0	0	0	2	0	1	0	0	0	0	0	0	0	0	0	0	0	0
Sp110	1890	1087	1354	1068	1906	1878	1717	1074	1329	1020	1339	1526	2075	1433	955	1765	867	1037	1242	1136
Gm16094	4	4	4	0	4	3	6	0	0	0	1	6	1	0	7	4	4	5	8	0
Terf1	1278	239	1059	897	858	804	845	570	680	626	1110	887	852	907	407	289	446	654	709	690
Gm37509	3	3	6	16	5	11	12	0	0	6	6	2	4	1	0	1	0	6	2	3
Sctr	0	2	4	1	0	0	0	1	0	2	3	2	8	0	5	5	1	2	1	0
Ephx1	18285	13807	17260	9657	13211	15385	18987	8371	12792	8780	11469	8619	11668	5677	2110	6167	4048	5766	3277	4166
Tmem37	2271	1574	1729	3016	1425	1158	1413	3096	1316	1640	4981	4532	2841	6172	4639	1409	3949	4783	4746	5513
Gm37431	0	0	0	0	0	0	0	0	0	0	0	0	0	0	0	0	0	0	0	0
Gm37086	0	0	0	0	0	0	0	1	0	0	0	0	0	0	0	0	0	0	0	0
Sbspon	2	22	12	13	10	17	6	10	10	4	3	12	14	2	2	26	9	23	8	10
Gm7634	1	0	0	0	0	0	0	0	0	0	0	0	0	0	0	0	0	0	0	2
9130409I23Rik	2	0	4	2	0	0	0	0	0	0	0	2	0	0	0	0	1	2	0	0
Gm17967	0	0	0	0	0	0	0	0	0	0	0	0	0	0	0	0	0	0	0	0
Gm37406	0	0	0	0	0	0	0	0	0	0	0	0	0	0	0	0	0	0	0	0
Gm6606	5	2	2	8	0	2	2	6	2	2	2	11	2	2	7	1	10	18	3	0
Sp140	963	451	840	744	799	705	720	793	663	539	1125	1228	1084	1119	988	722	720	1059	1167	1022
4930444P10Rik	76	59	75	54	20	44	60	19	54	53	27	120	21	22	10	10	11	15	25	15
Gm10552	2	0	0	4	9	6	0	4	0	0	0	0	0	7	4	3	0	1	2	1
Gm17017	59	6	15	56	51	44	36	98	25	24	25	84	58	78	172	126	101	214	171	101
Rpl7	40706	29138	39313	28863	30228	23932	30241	22438	25526	23061	38418	34186	36338	31904	19849	20989	25024	28568	27155	26517
Nvl	2686	986	2284	2351	2215	2293	2489	1527	1712	1349	1952	1531	2079	1777	1082	1317	542	1154	1370	1606
Fgfr3-ps	0	0	0	0	0	0	0	0	0	0	0	0	0	0	0	0	0	0	0	0
Rdh10	3121	954	1930	1906	1704	1841	1860	1684	1560	1280	2066	1628	1772	1657	1750	767	2682	2956	1541	1453
Gm38249	0	0	0	0	0	0	0	6	0	0	0	0	0	0	12	0	0	0	0	0
Gm28095	0	0	0	0	0	0	0	1	0	0	2	0	0	0	2	0	0	0	0	0
Cnih4	2827	1190	2430	1736	2075	1938	2259	1522	1668	1594	2671	2109	2473	2024	1015	1489	1297	2066	1595	2004
Gls	7866	1597	7433	5534	6277	6067	6797	5689	5305	4302	6632	6211	6139	6380	5559	4488	5588	9096	6971	5544
Gm5975	0	0	0	0	0	0	0	0	0	0	0	0	0	4	0	0	0	0	0	0
Gm23460	0	0	0	0	0	0	0	0	0	0	0	0	0	0	0	0	0	0	0	0
Nab1	5734	1366	5054	4095	4492	4355	5347	5525	3650	2935	5815	5773	4582	6384	6255	3589	5619	8840	7407	5138
Gm5976	11	16	17	0	14	7	27	18	26	9	34	29	26	37	20	20	12	26	25	26
Rps27a-ps1	20	7	36	24	21	20	21	16	14	17	8	13	33	1	15	25	3	7	3	11
Gm53065	25	5	9	17	12	16	18	11	7	14	8	8	12	13	7	19	2	3	9	6
Gm28178	45	12	56	46	14	37	53	10	35	8	43	51	45	24	2	14	2	8	4	18
Gm5527	23	18	15	11	17	21	41	11	5	4	11	19	11	38	12	10	16	18	14	14
En1	0	0	0	0	0	0	0	0	0	0	0	0	0	0	0	0	2	0	0	0
2610027F03Rik	0	0	0	0	0	0	0	0	0	0	0	0	0	0	0	0	0	0	0	0
Gm29346	0	2	0	0	0	0	0	0	0	0	0	8	2	0	0	0	0	0	0	0
Gm29345	0	0	0	0	0	0	0	0	0	0	0	0	0	0	0	0	0	0	0	0
Gm29344	0	0	0	0	0	0	0	0	0	0	0	0	0	0	0	0	0	0	0	0
Gm29348	0	0	0	0	0	0	0	0	0	0	0	0	0	0	0	0	0	0	0	0
Gm29347	0	0	0	0	0	0	0	0	0	0	0	0	0	0	0	0	0	0	0	0
Gm37043	0	0	0	0	0	0	0	0	0	0	0	0	0	0	0	0	0	0	0	0
Celrr	0	0	0	0	0	5	0	4	0	0	0	3	0	0	0	2	2	6	0	0
Gm29359	0	0	0	0	0	0	0	0	0	0	0	0	0	0	0	2	0	0	0	0
Gm38283	0	0	0	0	0	0	0	0	0	0	0	0	0	0	0	0	0	0	0	0
Nemp2	899	493	811	942	1013	1016	821	504	649	649	777	707	971	643	293	475	154	228	353	375
Gm37242	5	0	4	7	4	4	4	3	0	4	0	0	4	1	6	14	23	23	17	15
Wdr26	15182	3821	12415	17496	12950	12274	13542	14966	9551	9571	20725	22713	13519	25807	18517	13684	26616	41542	35385	30561
Insig2	3770	1445	3290	3309	2387	2568	3046	2076	2534	2229	4765	3897	3373	4259	1800	1853	972	1432	2109	3026
Gm37174	33	16	67	75	63	66	71	37	25	35	59	33	68	27	6	13	4	8	10	10
A430110L20Rik	186	73	159	307	170	150	210	89	87	124	336	97	159	140	28	30	10	22	52	45
2210011K15Rik	0	0	0	0	1	0	0	0	0	0	0	4	0	0	0	0	0	0	0	0
Rpl35a-ps2	29	17	34	15	7	14	23	4	8	30	11	12	21	15	14	16	8	6	9	10
Gm8146	0	0	2	0	0	1	0	0	0	5	1	2	0	2	0	0	1	2	0	2
Mfsd6	5567	1633	4272	3459	4153	4532	5120	3041	3405	2967	4284	3565	3498	3561	1900	3400	1717	3747	2588	2731
Gm29670	0	0	0	2	0	0	0	0	0	0	0	0	0	0	0	0	0	0	0	0
Gm28650	0	0	0	0	0	0	0	1	0	0	2	0	0	2	2	1	7	0	3	7
Cnih3	2	6	4	9	4	1	6	5	4	4	12	10	12	6	2	4	3	10	3	10
2900069G24Rik	0	0	0	0	0	0	0	0	0	0	0	0	0	0	0	0	0	0	0	0
Gm16547	0	0	0	0	0	0	0	0	0	0	0	0	0	0	0	0	0	0	0	0
Gm16539	0	0	0	0	0	0	0	0	0	0	0	0	0	0	0	0	0	0	0	0
Inpp1	1425	421	1267	1031	1241	1419	1365	1235	1002	1047	1331	1292	1191	1436	1161	1153	748	1153	1684	1232
Ccdc121	480	304	406	496	159	234	326	178	191	237	452	586	359	324	121	72	51	43	116	270
Hibch	1198	411	1036	771	872	740	882	475	733	665	1217	827	1068	684	201	551	116	150	223	481
Gm16107	0	0	0	0	0	0	0	0	0	0	0	0	0	0	0	0	0	0	0	0
Ccdc93	2401	672	1828	1749	2012	2179	2310	1386	1677	1151	1819	1285	1654	1589	772	1100	494	887	1094	1443
Gm15392	0	2	0	0	0	0	0	3	0	0	0	0	0	2	6	0	0	0	0	0
Gm15393	0	0	0	0	0	0	0	0	0	0	0	0	0	0	0	0	0	0	0	0
Htr5b	0	0	0	1	0	0	0	0	0	0	0	0	0	2	0	0	2	2	4	4
Gm8217	0	0	0	0	0	0	0	0	0	0	0	0	0	0	0	0	0	0	0	0
1700019D03Rik	53	46	105	82	79	57	70	28	56	39	127	94	45	53	6	50	12	27	35	64
Mstn	4	0	0	4	0	4	4	0	0	3	2	20	0	4	0	0	0	6	2	0
Gm24349	0	0	0	0	0	0	0	0	0	0	0	0	0	0	0	0	0	0	0	0
Dnah14	72	96	120	77	50	76	53	85	72	65	169	167	107	188	108	168	212	293	299	287
Ddx18	2553	1677	2470	1864	1814	1793	2130	1580	1605	1314	1989	1874	2183	1810	1443	1131	1591	2901	1774	1759
Gm37664	0	0	0	0	0	0	0	0	0	0	0	0	0	0	0	0	0	0	0	0
Gm23690	0	0	0	0	0	0	0	0	0	0	0	0	0	0	0	0	0	0	0	0
Gm28591	0	0	0	0	0	0	0	0	0	0	0	0	0	0	0	0	0	0	0	0
Gm37920	0	0	0	0	0	0	0	0	0	0	0	0	0	0	0	0	0	0	0	0
Gm15394	0	0	0	0	0	0	0	0	0	0	0	0	0	0	0	0	0	0	0	0
1700019A02Rik	0	0	4	0	0	2	0	0	8	0	1	0	1	0	3	8	0	0	0	2
Gm8392	0	0	0	0	0	0	0	0	0	0	0	0	0	0	0	1	0	0	0	0
Gm28590	0	0	0	0	0	0	0	0	0	0	0	0	0	0	0	0	0	0	0	0
Gm24547	0	0	0	0	0	0	0	0	0	0	0	0	0	0	0	0	0	0	0	0
Gm36982	0	0	0	0	0	0	0	0	0	0	0	0	0	0	0	0	0	0	0	0
Gm25771	0	0	0	0	0	0	0	0	0	0	0	0	0	0	0	0	0	0	0	0
Gm29192	0	0	0	0	0	0	0	0	0	0	0	0	0	0	0	0	0	0	0	0
Gm37970	0	0	0	0	2	0	0	0	0	0	0	0	0	0	0	0	0	0	1	0
Gm8403	0	0	0	0	0	0	0	0	0	0	0	0	0	0	0	0	0	0	0	0
Sp100	9404	3737	6278	3367	7003	6705	6373	5371	5468	4597	5646	6025	9637	6489	3514	6101	3404	3992	4495	4224
Gm28911	0	0	0	0	0	0	0	0	0	0	0	0	0	0	0	0	0	0	0	0
Gm20058	0	0	0	0	0	0	0	0	0	0	0	0	0	0	0	0	0	0	0	0
Gm28912	0	0	0	0	0	0	0	0	0	0	0	0	0	0	0	0	0	0	0	0
Lbr	5290	2486	5034	4350	4391	4192	4350	4825	3498	3415	6770	7702	5574	6571	5564	5355	5922	9536	9229	8573
Gm5533	4	10	7	9	3	2	4	6	4	0	6	1	6	5	1	0	0	0	0	0
A630001G21Rik	631	380	719	549	812	823	548	678	410	270	618	816	687	789	845	659	338	624	1147	911
Mir8096	0	0	0	0	0	0	0	0	0	0	0	0	0	0	0	0	0	0	0	0
9930111H07Rik	0	0	0	0	0	0	0	0	0	0	0	0	0	0	0	0	0	0	0	0
Metazoa_SRP	28	9	5	16	11	30	25	12	16	17	22	5	19	18	3	1	13	11	15	9
Pms1	245	50	181	151	240	155	237	113	172	90	196	144	220	115	70	135	34	31	97	129
Gm28777	5	2	0	0	0	0	0	1	0	0	1	0	2	0	0	2	0	0	0	0
Ormdl1	808	108	804	493	550	518	513	377	534	426	740	503	627	532	166	369	228	249	398	401
Gm28778	0	0	0	0	0	0	0	0	0	0	0	0	0	0	0	0	0	0	0	0
Cab39	15649	4868	14776	13215	13458	13149	15620	12840	10924	9189	17427	15402	14161	18673	14164	11725	16842	27096	19454	19684
Itm2c	10614	9423	10846	7049	8449	8002	9961	7865	7762	6632	9983	8949	8876	9770	7787	8474	10915	14236	10050	9440
4933407L21Rik	8	5	3	12	2	6	12	13	8	2	8	11	9	16	20	10	18	18	22	18
Gm28884	4	4	3	11	4	8	10	16	4	4	2	6	10	6	20	4	6	8	12	12
Gpr55	165	93	155	201	179	97	107	155	123	104	242	260	190	298	197	181	144	106	287	223
Osgepl1	560	223	517	603	573	541	590	303	391	420	692	592	595	611	178	207	144	267	316	462
Gm28551	31	7	34	35	55	30	25	25	23	31	28	29	39	31	10	3	7	16	12	22
Gm18800	1	0	0	1	2	2	3	2	2	4	2	1	0	0	2	1	0	0	0	0
Dpp10	2	0	0	0	0	0	0	0	0	4	0	0	0	0	0	0	0	3	0	0
Gm37478	0	0	0	0	0	0	0	0	0	0	0	0	0	0	0	0	0	0	0	0
Gm37221	0	0	0	0	0	0	0	0	0	0	0	0	0	0	0	0	0	0	0	0
Gm24791	0	0	0	0	0	0	0	0	0	0	0	0	0	0	0	0	0	0	0	0
Gm37066	0	0	0	0	0	0	0	0	0	0	0	0	0	0	0	0	0	0	0	0
Gm37781	0	0	4	0	0	0	0	0	0	0	0	0	0	0	0	0	0	0	0	0
Gm37396	0	0	0	0	0	0	0	0	0	0	0	0	0	0	0	0	0	0	0	0
Gm38263	1	0	0	0	1	0	1	0	0	0	0	0	0	0	0	0	0	0	0	0
Gm28929	0	0	0	0	0	0	0	0	0	0	0	0	0	0	0	0	0	0	0	0
Gm18875	0	0	0	0	0	0	0	0	0	0	0	0	0	0	0	0	0	0	0	0
Gm37551	0	0	0	0	0	0	0	0	0	0	0	0	0	0	0	0	0	0	0	0
Gm38073	0	0	0	0	0	0	0	1	0	0	0	0	0	0	2	0	0	0	0	0
Gm25578	0	0	0	0	0	0	0	0	0	0	0	0	0	0	0	0	0	0	0	0
Gm28299	0	0	0	0	0	0	0	0	0	0	0	0	0	0	0	0	0	0	0	0
Gm37717	0	0	0	0	0	0	0	0	0	0	0	0	0	0	0	0	0	0	0	0
1700121L03Rik	0	0	0	0	0	0	0	0	0	0	0	0	0	0	0	0	0	0	0	0
Asnsd1	320	200	266	167	174	154	243	162	201	178	351	390	354	308	141	136	181	196	256	330
Gm50478	0	0	0	0	0	0	0	0	0	0	0	0	0	0	0	0	0	0	0	0
Gm28779	0	0	0	0	0	0	0	0	0	0	0	0	0	0	0	0	0	0	0	0
Gm6799	0	0	2	0	0	0	0	0	0	0	0	0	0	0	0	0	0	0	0	0
Gm6801	0	0	0	0	0	0	0	0	0	0	0	0	0	0	0	0	0	0	0	0
Stau2	974	382	803	719	634	665	855	571	599	514	829	745	857	774	416	634	476	656	463	577
Gm7568	2	0	0	0	0	0	0	0	0	0	0	0	0	0	0	0	0	0	0	0
Ube2w	2710	394	2528	1782	1949	1622	2120	1516	1686	1458	2132	1735	2187	1793	1357	1397	1293	2064	1573	1453
Gm38342	8	0	4	15	3	0	4	11	8	2	12	7	10	11	15	11	23	6	6	7
Dnah7a	378	155	413	401	211	324	360	163	229	173	282	312	294	179	71	101	75	122	83	113
Stk17b	5994	1405	6146	3173	5591	4608	4219	5793	3288	3002	4732	7412	4286	5273	7780	17932	15668	15468	13853	10761
Gm37863	0	0	0	0	0	0	0	7	0	0	0	2	2	0	12	10	4	0	3	4
Actr3	21286	7320	18587	14062	15880	14039	15167	21152	13438	10835	20403	25342	21522	20970	28251	15820	16351	28336	26984	22548
Gm28706	2	0	0	4	0	0	2	0	0	2	2	0	2	0	0	0	0	0	0	0
Eloc	2813	755	3074	1964	2193	2016	2260	2348	1866	1903	2628	2717	2642	2491	2559	1699	1981	2995	2295	1908
D030040B21Rik	1	0	4	0	2	4	4	2	4	0	0	0	2	4	7	0	0	2	0	0
Idi1-ps5	0	1	2	0	0	0	1	0	0	0	0	0	0	0	0	0	0	0	0	0
Slc35f5	4694	1964	3930	4143	2764	2765	3439	2602	2612	2503	5359	3425	4100	4417	2294	1905	1964	2862	3504	4053
Tmem70	1475	433	1330	1082	896	896	1064	888	915	819	1384	1160	1314	1196	773	651	506	1029	984	893
Gm18444	0	0	0	0	0	0	0	0	0	0	0	0	0	0	0	0	0	0	0	0
Gpr39	182	75	153	87	97	120	125	73	110	94	107	82	79	111	58	42	78	103	117	103
Ly96	300	33	181	165	188	136	145	207	103	115	213	190	170	208	225	101	83	120	195	164
Gm29649	1	0	0	0	0	0	0	0	0	0	0	0	0	0	0	0	0	0	0	0
Gm5828	8	2	3	4	7	1	4	1	3	2	2	1	4	0	5	4	2	0	1	0
Lypd1	14	15	14	12	10	14	11	11	5	6	2	0	8	8	2	8	0	14	0	0
Gm28376	0	0	0	0	0	0	0	0	0	0	0	0	0	0	0	1	0	0	0	0
4921511E07Rik	0	0	0	0	0	0	0	0	0	0	0	0	0	0	0	0	0	0	0	0
Jph1	167	96	180	201	101	191	236	100	148	153	268	211	176	189	94	123	103	199	167	125
Gm28783	0	0	0	0	0	0	0	0	0	0	0	0	0	0	0	0	0	0	0	0
Gdap1	2	0	8	4	0	17	4	1	0	0	7	12	14	10	0	2	2	0	2	2
Gm28784	0	0	0	0	0	0	0	0	0	0	0	0	0	0	0	0	0	0	0	0
Gm28785	0	0	0	0	0	0	0	0	0	0	0	0	0	0	0	0	0	0	0	0
Gm5251	0	0	0	0	0	0	0	0	0	0	0	0	0	0	0	0	0	0	0	0
Rbm6-ps1	1	0	4	2	14	4	5	5	3	2	12	16	5	11	1	15	2	22	10	8
Gm6075	0	0	0	0	1	0	0	0	0	0	0	2	0	0	0	0	0	0	0	0
Gm25166	0	0	0	0	0	0	0	0	0	0	0	0	0	0	0	0	0	0	0	0
Hecw2	3326	735	3716	4965	3938	4956	5537	2836	3361	3176	4634	4052	4343	3955	2457	3036	3173	4852	3246	5170
Pi15	665	79	907	904	627	657	959	6144	561	536	1319	1504	448	1885	10932	2341	5785	6869	10259	5516
Gm28154	2	0	4	0	0	2	2	20	2	2	1	4	6	5	25	8	4	7	31	5
Mir7681	0	0	0	0	0	0	0	0	0	0	0	0	0	0	0	0	0	0	0	0
Gm24251	0	0	0	0	0	0	0	0	0	0	0	0	0	0	0	0	0	0	0	0
Gm37633	0	0	0	0	0	0	0	0	0	0	0	0	0	0	0	0	0	0	0	0
Gm25829	0	0	0	0	0	0	0	0	0	0	0	0	0	0	0	0	0	0	0	0
Gm16070	4	0	0	4	2	4	4	15	0	2	0	2	4	4	31	3	2	4	9	11
Crispld1	136	13	126	52	86	78	126	121	120	79	112	104	120	117	126	79	176	94	129	97
Gm28153	0	0	0	0	2	4	0	0	0	4	0	0	1	2	0	0	0	0	0	0
Gm7690	0	0	0	0	0	0	0	0	0	0	0	0	0	0	0	0	0	0	0	0
Gm18775	0	0	0	0	0	0	0	0	0	0	0	0	0	0	0	0	0	0	0	0
Gm17969	0	0	0	0	0	0	0	0	0	0	0	0	0	0	0	0	0	0	0	0
Gm28756	0	0	0	0	0	0	0	0	0	0	0	0	0	0	0	0	0	0	0	0
Gm28755	0	0	0	0	0	0	0	0	0	0	0	0	0	0	0	0	0	0	0	0
Gm45784	0	0	0	0	0	0	0	0	0	0	0	0	0	0	0	0	0	0	0	0
Ccdc150	253	110	226	251	128	172	249	104	182	175	250	279	197	137	41	70	37	55	40	106
Crisp4	0	0	0	0	0	0	0	0	0	0	0	0	0	0	0	0	0	0	0	0
Defb44-ps	0	0	0	0	0	0	0	0	0	0	0	0	0	0	0	0	0	0	0	0
Defb18	0	0	0	0	0	0	0	0	0	0	0	0	0	0	0	0	0	0	0	0
Gtf3c3	1590	296	1581	1404	1413	1556	1495	1004	1147	1010	1337	1326	1366	1161	659	689	632	1012	960	988
Gm34066	0	0	0	0	0	1	6	2	0	0	2	0	0	0	4	4	6	2	1	3
Nckap5	6731	3564	7730	2531	9293	11492	12952	4488	7384	4263	2954	3685	4644	2485	1304	8361	1645	4800	1316	2185
Defb41	0	0	0	0	0	0	0	0	0	0	0	0	0	0	0	0	0	0	0	0
Gm17837	0	0	0	0	0	0	0	0	0	0	0	0	0	0	0	0	0	0	0	0
Gm5252	0	0	0	0	0	0	0	0	0	0	0	0	0	0	0	0	0	0	0	0
Gm37161	39	7	48	13	56	126	62	19	32	5	12	0	15	14	8	58	8	8	12	11
Gm24075	0	0	0	0	0	0	0	0	0	0	0	0	0	0	0	0	0	0	0	0
Gm37936	2	0	2	0	0	2	2	0	0	0	0	0	0	0	0	0	0	0	0	0
Gm28343	0	0	0	0	0	0	0	0	0	0	0	0	0	0	0	0	0	0	0	0
Gm38177	0	0	8	0	2	6	2	3	0	6	0	0	2	0	0	2	0	0	0	0
Gm28344	0	0	0	0	0	0	0	0	0	0	0	0	0	0	0	0	0	0	0	0
4930599A14Rik	0	0	0	0	0	0	0	0	0	0	0	0	0	0	0	0	0	0	0	0
Gm15825	0	0	0	0	0	0	0	0	0	0	0	0	0	0	0	0	0	0	0	0
Enah	4300	1525	4195	4336	3201	3394	3780	2572	3139	2574	4096	3736	3939	3489	2271	2810	1651	2873	2166	2740
Gm5261	0	0	0	0	0	0	0	0	0	0	0	0	0	0	0	0	0	0	0	0
2700078F05Rik	0	2	0	0	0	0	0	1	0	0	0	0	0	0	0	6	1	2	0	0
Gm38359	0	0	0	0	0	0	0	0	0	0	0	0	0	0	0	0	0	0	0	0
Gm37018	0	0	0	2	0	0	0	0	0	0	0	0	0	0	0	0	2	4	0	0
Tfap2d	0	0	0	0	0	0	0	0	0	0	0	0	0	0	0	0	0	0	0	0
Gm37258	0	1	0	0	0	0	0	0	0	0	0	0	0	0	0	0	0	0	0	0
Gm10075	14	2	3	6	0	1	3	4	1	1	2	1	4	3	3	6	6	2	5	3
Pgap1	1066	186	1031	485	1033	843	904	563	614	449	565	403	603	536	400	1163	428	573	707	628
Gm37177	0	0	0	0	0	0	2	0	0	2	0	0	0	0	0	0	0	0	0	0
Gm36955	0	0	0	0	0	2	0	3	0	0	0	0	0	0	6	0	1	2	0	0
Gm19637	0	0	0	0	0	0	0	0	0	0	0	0	0	0	0	0	0	0	0	0
Srp9	4912	2345	4481	3692	3254	2633	3519	2908	2811	2954	5866	4694	4204	5159	3213	2350	4615	5103	5233	4426
Gm17968	0	0	0	0	0	0	0	0	0	0	0	0	0	0	0	0	0	0	0	0
Vmn1r1	0	0	0	0	0	0	0	0	0	0	0	0	0	1	0	0	0	0	0	0
Mgat5	3711	1510	3594	3442	2738	3414	4141	2408	2894	2063	2513	2922	2434	2774	1672	2638	1475	2809	2220	2123
Gm37772	0	0	4	0	0	4	0	2	0	0	0	4	0	0	4	0	0	0	0	0
Degs1	10427	4540	9101	6884	8293	7406	8428	6652	6833	5630	11110	9393	9314	10264	6653	6481	7035	12101	9073	9440
Gm37510	4	2	2	3	2	0	1	1	2	4	0	3	0	0	2	2	0	2	1	0
Gm8451	126	103	117	98	90	70	115	54	68	78	138	68	99	85	57	50	58	85	69	90
Gm23370	0	0	0	0	0	2	0	0	0	0	0	0	0	0	0	0	0	0	0	0
1700047M11Rik	45	34	41	106	56	41	20	51	19	51	287	452	252	182	90	428	155	222	86	190
Gm23734	0	0	0	0	1	0	0	0	0	0	0	0	1	0	0	0	0	0	0	0
Gm38301	2	0	0	0	0	0	0	1	0	0	0	0	0	0	0	0	0	0	0	0
Ralgps2	2191	966	1942	1318	1870	2057	2134	1007	1336	1158	1621	1020	1102	1398	528	1935	707	1231	1052	1006
Tfap2b	0	0	1	8	0	4	2	0	0	0	0	0	2	2	0	0	0	4	0	0
Gm28340	0	0	0	0	0	0	0	0	0	0	0	0	0	0	0	0	0	0	0	0
Gm28341	0	0	0	0	0	0	0	0	0	0	0	0	0	0	0	0	0	0	0	0
Gm4849	0	0	1	0	0	0	0	0	0	0	0	0	2	0	0	0	0	0	0	0
SNORD29	0	0	0	0	0	0	0	0	0	0	0	0	0	0	0	0	0	0	0	0
Gm38382	0	0	0	0	0	0	0	0	0	0	0	0	0	0	0	0	0	0	0	0
Gm28693	0	0	0	0	4	0	2	0	0	2	0	0	0	0	0	1	0	2	6	4
Fbxo28	2918	1178	2925	2761	2531	2593	3039	2920	2157	1795	3311	3373	2739	3404	3378	1491	2337	4244	3558	2712
Gm5706	20	0	12	0	19	10	13	7	1	4	2	0	1	0	0	0	0	8	0	0
Gm10517	1	0	2	1	2	0	6	0	4	4	0	2	1	6	0	8	0	0	0	0
Angptl1	10	1	2	7	2	5	8	8	0	4	0	8	2	0	2	2	2	5	0	2
Gm37802	2	2	0	0	6	0	0	0	0	2	0	0	0	4	0	4	0	0	4	0
Gm37943	0	0	0	0	0	0	0	2	0	0	0	0	0	0	0	0	0	0	0	0
4930439D14Rik	7	4	14	5	6	5	2	2	2	2	8	4	2	0	1	3	4	4	3	0
Gm28694	0	0	11	4	0	2	8	1	2	6	0	2	2	0	2	0	3	0	2	0
Gm10531	0	0	1	3	1	3	0	0	2	2	0	0	2	0	0	3	0	0	0	0
Tmem163	1699	975	1561	881	1449	1365	1658	807	965	650	967	729	949	680	448	954	832	1394	655	478
Acmsd	19	8	39	24	103	5	42	9	20	12	39	2	26	21	0	22	2	5	2	3
2900009J06Rik	0	1	0	1	1	0	0	2	5	1	0	0	1	0	2	1	0	0	0	0
Trp53bp2	10512	5033	7647	5147	7165	8213	8611	4935	6096	5246	6923	4694	5804	5183	2775	5029	3201	5035	3742	3920
Pkhd1	24	4	24	95	19	29	31	19	32	18	12	12	58	10	10	20	14	12	6	14
Gm5258	0	2	0	0	0	0	0	0	0	0	2	0	0	0	0	0	1	0	0	0
Gm28627	0	0	0	2	0	0	0	1	0	0	0	0	0	0	2	3	17	27	0	0
Gm37315	0	0	0	0	0	0	0	0	0	0	0	0	0	0	0	0	0	0	0	0
4930486I03Rik	0	0	0	0	0	0	0	0	0	0	0	0	0	0	0	0	0	0	0	0
Gm15795	1	0	0	0	0	0	0	0	0	0	1	1	0	0	0	0	0	0	0	0
Gm24162	0	0	0	0	0	0	0	0	0	0	0	0	0	0	0	0	0	0	0	0
Lincmd1	0	0	0	0	0	0	0	0	0	0	0	0	0	0	0	0	0	0	0	0
Mir206	0	0	0	0	0	0	0	0	0	0	0	0	0	0	0	0	0	0	0	0
Mir133b	0	0	0	0	0	0	0	0	0	0	0	0	0	0	0	0	0	0	0	0
Il17a	2	0	0	15	0	0	0	47	0	0	2	9	0	69	93	0	50	40	25	24
Ccnt2	6964	1814	6344	6311	6342	6989	7035	4719	5232	4240	6627	5782	6131	6535	3630	4540	4832	8251	5514	6330
Il17f	2	0	0	8	0	0	2	43	1	6	11	12	2	7	84	30	111	88	38	22
Ankrd44	8019	2335	7485	5795	7376	8352	8416	4552	5456	5366	8262	7882	6909	6998	3050	8825	2947	5583	4485	6072
Ncl	26792	10361	23338	22756	17887	17074	19262	19183	14552	14028	26241	22563	19322	24707	21296	11069	18009	26987	24234	22177
4930444A19Rik	2	1	5	1	3	3	4	4	0	0	2	6	1	1	4	17	0	3	4	3
Gm37370	4	0	9	13	18	24	15	20	6	10	10	37	8	26	30	128	41	132	23	42
Snora75	0	0	0	0	0	0	0	0	0	0	0	0	0	0	0	0	0	0	0	0
Mir3535	0	0	0	0	0	0	0	0	0	0	0	0	0	0	0	0	0	0	0	0
A130048G24Rik	0	1	0	2	0	0	2	3	2	0	4	2	2	0	0	0	0	0	0	2
SNORD20	0	0	0	0	0	0	0	0	0	0	0	0	0	0	0	0	0	0	0	0
Snord82	0	0	0	0	0	0	0	0	0	0	0	0	0	0	0	0	0	1	0	0
C130036L24Rik	83	44	97	78	86	97	77	60	28	57	87	87	68	98	40	45	35	43	59	42
Capn2	17801	8131	16115	13226	13118	14303	15931	10986	12468	13378	19722	16405	18552	18783	8584	12019	9910	16450	11337	15188
Gm45908	0	0	0	0	0	0	0	0	0	0	0	0	0	0	0	0	4	0	0	0
Gm37885	8	3	3	8	4	5	9	3	9	5	1	1	2	0	0	4	0	1	0	0
Gm37069	42	21	52	41	41	42	51	14	30	28	26	20	35	12	8	9	6	17	8	5
Nmur1	52	13	25	43	43	56	30	16	39	51	70	25	80	21	2	33	0	8	8	25
Tex44	2	3	5	8	8	6	4	4	0	2	2	2	2	0	0	4	0	0	0	4
Rpl30-ps6	0	0	0	0	0	0	0	0	0	2	0	0	0	2	0	0	0	0	0	0
Map3k19	467	211	424	473	350	427	560	207	337	276	316	274	345	166	52	150	29	45	45	100
Mcm3	1442	1087	1514	1139	958	1111	1185	1536	938	708	1349	1527	1216	1830	1923	824	1083	1764	1954	1410
Gm20587	0	0	0	0	0	0	0	0	0	0	0	0	0	0	0	0	0	0	0	0
Gm28065	2	0	1	0	0	2	0	1	0	0	2	0	0	2	0	4	0	0	0	0
Gm24723	0	0	0	0	0	0	0	0	0	0	0	0	0	0	0	0	0	0	0	0
6720483E21Rik	12	16	10	17	36	19	13	15	10	12	11	2	11	4	2	21	0	0	1	3
Tex35	16	1	0	43	5	6	18	34	11	25	36	70	15	92	59	88	109	149	107	146
Gm30694	0	1	2	1	2	4	2	1	0	0	4	15	4	4	2	5	0	1	5	4
Sf3b1	27638	6876	25536	27328	23760	23099	25308	23729	17872	16519	27909	26910	24719	29259	26811	27768	37030	56550	34770	36422
E330011M16Rik	58	20	57	40	33	24	52	52	28	37	86	60	53	125	67	70	55	92	124	129
Ptma	49537	31393	48555	31257	35282	33773	39263	22486	31736	25749	40958	40449	41756	34311	21347	31180	26368	35836	26867	31910
Paqr8	3837	1055	2395	1661	2077	2316	2570	1669	1723	1576	1795	1016	1729	1305	1197	1288	638	1369	1122	1248
Gm24171	0	0	0	0	0	0	0	0	0	0	0	1	0	0	0	0	0	0	0	0
Gm28064	2	0	10	3	4	7	0	0	2	2	3	0	0	4	0	3	0	9	0	2
Efhc1	1078	514	987	807	650	693	1004	411	628	518	631	738	779	368	130	335	106	221	153	339
Pde6d	1742	1138	1354	790	1121	1020	1194	702	1047	891	1446	941	1482	905	331	756	211	273	360	645
Gm37152	4	0	0	0	0	11	2	0	1	0	0	2	4	2	0	0	0	0	1	4
Coq10b	3200	640	3493	2485	2354	2640	3216	2748	1915	1458	3285	2896	2383	2567	3252	2830	2478	3797	3513	2689
Gm17971	85	95	68	105	64	122	121	76	65	49	151	79	93	123	82	87	49	76	115	65
Tram2	2609	980	1785	1974	1711	2036	2503	1559	1373	1227	1727	1461	1559	2324	1091	1353	1081	2526	1583	1614
Gm28287	0	0	0	0	0	0	0	0	0	0	0	0	0	0	0	0	0	0	0	0
Gm2693	2	1	14	2	4	1	3	7	6	0	4	9	2	1	2	4	0	6	2	0
Rab3gap1	4730	1912	3938	4583	3840	3863	4524	3393	3326	2798	5085	4274	3842	4577	3206	2441	2063	3260	3917	3896
Tmem14a	290	204	423	113	283	306	276	145	300	158	118	92	202	74	20	191	118	137	43	66
Gm38224	0	0	1	0	0	0	1	0	0	1	1	0	1	0	0	2	0	0	0	0
Cops7b	1125	748	1054	851	996	817	1008	578	865	686	923	671	974	653	196	409	114	234	317	476
Gm37022	0	2	0	4	2	0	0	3	0	8	0	4	2	4	0	4	0	0	3	0
Rasal2	6739	1742	4973	6359	4978	6737	7130	2705	4203	4390	5442	3469	4727	3915	1015	3922	974	1647	1205	2587
Nppc	16	0	2	0	2	4	4	2	4	0	0	6	1	0	0	2	10	4	4	0
Gm37788	2	0	3	5	0	6	2	6	4	3	0	0	8	0	8	0	0	0	0	4
Gm37578	0	0	0	0	0	0	0	0	0	0	0	0	0	0	0	0	0	0	0	0
Gm6058	0	2	2	4	0	0	0	0	0	0	0	0	0	4	0	0	0	0	0	0
Gm37060	0	0	0	2	0	0	2	0	2	0	2	0	0	0	0	0	0	2	0	0
Hspd1	10219	3881	9543	5284	4971	4836	6115	5028	5539	3980	6426	5689	6488	5128	4353	4321	4276	6160	5018	4488
2810025M15Rik	2263	1667	1736	1821	1344	1134	1822	789	1526	1860	2925	1420	2185	1557	186	1154	344	437	382	556
Hspe1	2629	1714	3063	1490	1536	1446	1811	1213	1629	1250	2131	1772	1954	1515	834	1449	1129	1404	1144	976
Gm5147	0	0	0	0	0	0	0	0	0	0	0	0	1	0	0	0	0	0	0	0
Gm16581	3	0	1	0	1	2	0	0	0	0	2	0	1	1	0	0	0	0	0	4
Gsta3	16586	13015	19745	14960	18100	11894	14784	12233	15749	14450	22953	18041	21173	19916	9430	4637	4012	3733	8241	18785
Gm28836	6	2	2	7	3	6	8	4	1	6	22	6	10	18	10	0	0	0	10	9
Gm7094	3	0	3	7	4	3	5	4	0	4	2	2	7	1	9	2	2	6	26	4
Zranb3	195	97	205	131	208	229	215	124	166	165	120	119	214	100	27	108	39	69	82	63
Gm28800	16	7	13	15	26	23	10	14	8	10	19	19	9	6	11	16	23	31	34	20
Gm38248	8	2	3	13	1	6	7	18	12	4	12	6	2	9	31	28	68	161	98	57
Rpl28-ps1	67	62	70	46	62	50	36	8	42	31	51	57	75	79	35	35	53	53	93	53
Gm37625	0	2	0	3	6	0	0	1	2	0	4	4	6	0	1	6	0	0	2	0
Gm38026	0	0	0	0	0	0	0	0	0	0	0	0	0	0	0	0	0	0	0	0
Gm4956	8989	2855	7971	7583	7574	6140	7343	4864	9157	9053	9936	6766	10365	7119	1132	2645	1400	1712	1219	3353
Cryzl2	578	639	681	524	578	523	680	369	449	401	540	499	544	427	158	406	212	250	210	251
Gm15486	2	0	0	0	0	0	0	2	0	0	0	0	0	0	0	2	0	0	0	0
Gm21909	0	0	2	2	4	4	0	0	2	0	0	2	0	0	0	0	0	0	0	0
Khdc1a	24	2	6	20	36	8	9	11	11	8	4	6	13	10	8	15	0	0	2	7
Gm16329	6	2	13	3	14	8	16	4	10	0	2	4	0	2	0	3	0	0	0	2
Gm16327	0	0	0	0	0	0	0	0	0	2	0	0	0	2	0	0	0	0	0	0
Khdc1c	8	0	9	14	8	12	2	13	2	5	3	3	4	1	2	20	0	2	0	0
Mob4	4489	669	4372	3677	3512	3261	3671	2742	3007	2618	3453	3759	3784	3539	2436	2595	2771	4309	3169	3287
Gm2709	0	0	0	0	0	2	2	0	0	0	0	0	0	0	0	4	0	2	0	4
Gm6822	11	2	0	8	9	6	0	14	2	0	26	14	10	20	20	26	21	58	36	25
Gm16533	1	0	0	0	0	0	0	0	0	0	0	0	0	0	0	0	0	0	0	0
Khdc1b	6	0	4	0	8	5	2	4	4	0	0	0	0	2	0	2	0	5	0	1
Gm16328	0	2	0	0	0	0	0	0	0	0	0	0	2	0	0	0	0	0	0	0
Dis3l2	1224	966	1166	1052	1082	1156	1307	781	791	809	1299	1178	1100	1263	600	790	486	810	761	948
Gm29097	0	0	0	0	0	0	0	0	0	0	0	0	0	0	0	0	0	0	0	0
Gm29055	0	0	0	0	0	0	0	0	0	0	0	0	0	1	0	0	0	0	0	0
Gm37485	0	0	0	0	0	1	0	0	0	0	0	0	1	0	0	0	0	0	0	0
Gm38142	2	0	0	0	1	2	0	0	0	0	0	0	0	2	0	0	0	0	0	0
Gm38010	0	0	0	0	2	0	0	0	0	0	0	0	0	0	0	2	0	0	0	0
Gm37541	1	2	2	2	0	0	0	3	2	0	4	0	0	4	0	6	3	4	0	0
Gm38021	57	22	61	26	43	19	34	28	27	25	38	28	29	41	14	20	4	4	16	20
Gm6136	286	226	234	200	226	134	240	102	132	122	284	277	238	263	150	113	183	253	260	220
Gm37967	4	2	8	2	4	2	8	5	2	6	4	2	10	0	2	7	0	2	0	0
Gm28375	2	0	2	0	2	0	1	0	0	0	0	1	0	2	0	0	0	0	0	0
Gm37017	0	0	0	0	0	2	0	0	1	0	0	4	0	1	0	0	0	0	0	0
Gm37447	2	4	12	32	32	31	24	16	17	16	12	30	14	6	18	14	0	6	16	4
Rftn2	1858	794	1421	1265	1225	1415	1582	853	1324	1222	1240	963	1143	932	357	1530	598	923	521	642
Gm10561	99	36	109	55	48	49	65	31	42	90	72	50	58	59	11	55	14	31	14	26
Mars2	842	213	864	874	662	730	728	439	583	476	741	563	809	694	257	255	213	416	333	443
Akp-ps1	7	6	3	4	0	12	6	2	2	4	4	13	4	8	5	10	3	9	1	8
Gm29371	22	2	0	73	6	8	13	52	15	15	42	36	21	47	162	29	50	53	99	39
Alppl2	0	0	0	4	4	0	6	0	2	4	2	0	4	0	0	0	0	0	2	2
Alpi	0	0	0	0	0	0	0	0	0	0	0	0	0	0	0	0	0	4	0	0
Gm29372	0	0	0	0	0	0	0	0	0	0	0	0	0	0	0	0	0	0	0	0
Kcnq5	889	248	679	515	726	1198	993	658	689	523	490	510	481	556	282	869	417	1137	231	357
Akp3	0	0	0	2	0	0	0	0	0	0	0	0	0	0	0	0	0	4	0	0
Gm29374	0	0	0	1	0	0	3	0	0	0	0	0	0	0	0	0	0	0	0	2
Gm36949	0	0	0	0	0	0	0	0	0	0	0	0	0	0	0	0	0	0	2	2
Gm7658	4	4	5	5	3	2	0	0	1	0	5	1	0	0	1	0	2	4	4	1
Gm38243	0	0	0	0	0	2	0	1	0	0	0	0	0	0	0	2	0	0	0	0
Boll	9	0	4	17	4	2	0	6	13	4	3	6	1	3	4	19	2	4	7	8
Gm8292	6	5	4	1	5	5	4	14	6	2	2	4	5	3	0	2	6	4	3	6
Btf3-ps17	0	0	0	0	0	0	0	0	0	0	0	0	0	0	0	0	0	0	0	0
Gm8531	0	0	0	0	0	0	0	0	0	0	0	0	0	0	0	0	0	0	0	0
Plcl1	1969	428	1325	1382	1312	1470	1697	1045	1420	1162	1714	1158	1526	1417	640	997	649	1173	737	1031
Gm38056	4	0	0	3	3	3	2	6	1	2	7	1	5	2	10	0	2	15	0	0
Gm6644	0	0	0	0	0	0	0	0	0	0	0	0	0	0	0	0	0	0	0	0
R3hdm1	4046	1054	2928	3303	2840	2972	3358	2187	2316	1943	2794	2644	2880	3023	1588	2785	1957	3516	2643	3128
Gm37382	10	0	0	0	0	0	0	0	0	0	0	0	0	2	0	0	0	0	0	0
Gm29383	0	0	0	0	0	0	0	0	0	0	0	0	0	0	0	0	0	0	0	0
9130227L01Rik	0	0	0	0	0	0	0	0	0	0	6	0	0	2	0	0	0	0	0	0
Gm37588	0	4	0	0	0	0	0	0	0	0	0	0	2	0	0	0	0	0	0	0
Gm36986	0	0	0	0	0	0	0	0	0	0	0	0	0	0	0	0	0	0	0	0
Gm37868	4	0	0	2	0	2	0	0	0	0	0	0	0	0	0	2	0	0	0	0
Gm37407	0	0	0	0	0	0	0	1	0	0	0	0	1	0	2	1	0	0	0	0
1700003I22Rik	0	0	0	0	0	0	0	0	0	0	0	0	0	0	0	0	0	0	0	0
Mir128-1	0	0	0	0	0	0	0	0	0	0	0	0	0	0	0	0	0	0	0	0
Gm28900	12	2	11	4	10	10	14	0	4	6	4	6	6	9	8	4	10	12	8	13
Gm28240	0	0	0	0	0	0	0	0	0	0	0	0	0	0	0	0	0	0	0	0
Hsfy2	0	0	0	0	0	0	0	0	0	0	0	0	0	0	0	0	0	0	0	0
Ecel1	3	0	0	2	5	0	0	0	5	0	4	10	2	0	0	0	0	0	0	0
Ubxn4	8830	3350	6658	7160	6460	6155	7528	6220	4982	4376	7499	6972	6522	7374	6407	5087	6095	10162	8101	8002
Prss56	0	0	0	0	0	0	0	0	0	0	0	0	0	0	1	0	0	0	0	0
Sec16b	693	408	689	829	754	906	1086	466	559	487	292	460	310	295	72	894	231	468	100	196
Gm37682	0	0	0	0	0	0	0	0	0	0	0	0	0	0	0	0	0	0	0	0
Gm7412	0	0	0	0	0	0	0	0	0	0	0	0	0	0	0	0	0	0	0	0
Lct	10	4	4	14	8	12	4	9	0	16	2	2	9	10	6	18	10	4	11	16
Gm38213	0	0	0	0	0	0	0	0	0	0	0	0	0	0	0	0	0	0	0	0
Gm38256	0	0	0	0	0	0	0	0	0	0	0	0	0	0	0	0	0	0	0	0
Brinp2	7	10	17	48	20	30	28	50	8	14	51	30	0	12	84	14	144	181	209	66
Chrnd	0	0	0	0	0	0	0	1	0	0	0	0	0	0	2	0	0	0	0	0
Mcm6	2452	1600	2922	1742	1855	1983	2283	1543	1690	1338	2053	2011	1938	1939	1301	1469	1349	1909	1953	1655
Satb2	95	36	95	72	66	75	97	64	56	62	95	47	92	63	26	74	7	43	63	83
9130024F11Rik	6	5	2	4	6	0	5	6	0	2	2	12	4	18	4	14	3	14	21	19
Gm4081	0	0	0	0	0	0	0	0	0	0	0	0	0	0	0	0	0	0	0	0
1700126A01Rik	0	0	0	0	0	0	0	0	0	0	0	0	0	0	0	0	0	0	0	0
BC055402	0	0	0	0	0	0	0	0	0	0	0	0	0	2	0	0	0	4	4	0
Gm5254	0	0	0	0	0	0	0	0	0	0	0	0	0	0	0	0	0	0	0	0
4930558J18Rik	2	0	0	0	1	0	2	4	2	0	0	0	0	2	4	0	6	4	2	4
1700066M21Rik	794	41	665	385	493	431	518	248	511	343	534	397	548	441	122	290	138	265	207	363
Dars	4348	1632	3700	2539	2944	2827	3302	2092	2735	2282	2993	2706	3225	2381	1191	2484	993	1516	1562	1950
Gm23902	0	0	0	0	0	0	0	0	0	0	0	0	0	0	0	0	0	0	0	0
Gm29598	0	0	0	0	0	0	0	0	0	0	0	0	0	0	0	0	0	0	0	0
Gm29597	0	0	0	0	0	0	0	0	0	0	0	0	0	0	0	0	0	0	0	0
Gm25384	0	0	0	0	0	0	0	0	0	0	0	0	0	0	0	0	0	0	0	0
Chrng	0	0	0	0	0	0	0	0	0	0	0	0	0	0	0	0	10	0	0	0
Gm6170	24	19	18	23	14	20	18	19	18	9	15	22	28	19	12	10	15	17	20	34
Cxcr4	5550	3156	4932	2306	4059	4155	3776	2226	2821	2380	2695	3057	3036	2041	1297	2124	1964	2432	3566	3410
Gm29599	0	0	0	0	0	0	0	0	0	0	0	0	0	0	0	0	0	0	0	0
Gm26686	0	2	0	0	2	0	0	0	0	0	0	4	0	0	0	10	0	0	2	0
Gm23056	0	0	0	0	0	0	0	0	0	0	0	0	0	0	0	0	0	0	0	0
Tyw5	745	99	601	588	488	453	477	432	424	323	591	542	540	467	429	335	779	1059	586	618
Maip1	726	203	689	546	528	549	525	487	504	422	741	810	651	840	526	639	1142	1514	873	930
Gm22371	0	0	0	0	0	0	0	0	0	0	0	0	0	0	0	0	0	2	0	0
U1	15	24	14	34	13	22	21	11	16	17	19	20	24	19	5	6	10	33	21	17
Gm8581	0	0	0	0	0	0	0	0	0	0	0	0	0	0	0	0	0	2	1	0
Gm37373	0	0	0	0	0	0	0	0	0	0	0	0	0	0	0	0	0	0	0	0
Gm17929	0	0	0	4	0	0	0	0	0	0	0	0	0	0	0	0	0	0	0	0
Thsd7b	5	11	36	6	12	5	9	6	7	6	9	2	8	6	7	11	4	6	5	0
Gm38240	0	0	0	0	0	0	0	0	0	0	0	0	0	0	0	0	0	0	0	0
Gm38330	0	0	0	0	0	0	0	0	0	0	0	0	0	0	0	0	0	0	0	0
Gm36951	0	0	0	0	0	0	0	0	0	0	0	0	0	0	0	0	0	0	0	0
Gm15790	0	0	0	0	0	0	0	0	0	0	0	0	0	0	0	2	2	0	0	0
Rpl31-ps9	10	2	6	8	9	6	12	4	7	8	17	10	8	5	6	8	5	3	8	2
Gm37479	0	0	0	0	0	0	0	0	0	0	0	0	0	0	0	0	0	0	0	0
Gm37064	0	0	0	0	0	0	0	0	0	0	0	0	0	0	0	0	0	0	0	0
Gm37278	0	0	0	0	0	0	0	0	0	0	0	0	0	0	0	0	0	0	0	0
Gm29428	0	0	0	0	0	0	0	0	0	0	0	0	0	0	0	0	0	0	0	0
Gm16081	0	0	0	0	0	0	0	0	0	0	0	0	0	0	0	0	0	0	0	0
Cd55b	45	4	40	38	18	49	28	15	50	34	34	26	32	14	7	29	14	32	11	20
Cd55os	121	5	143	144	157	166	218	56	80	88	122	46	108	115	30	52	7	5	42	63
Gm15675	842	199	1030	851	1041	979	1010	514	648	549	1131	1046	875	1108	409	483	208	374	598	659
Gm8214	0	0	0	0	0	0	0	0	0	0	0	0	0	0	0	0	0	0	0	0
Gm34068	0	0	0	0	0	0	0	0	0	0	0	0	0	0	0	0	0	0	0	0
Cd55	4958	937	4501	3633	4176	3424	4010	2461	3026	2680	3403	3497	3529	2613	1629	2971	1838	2848	2170	2435
Gm38332	0	0	0	0	0	0	0	0	0	0	0	0	0	0	0	0	0	0	0	0
Gm16083	27	3	13	24	13	27	18	6	18	15	27	10	34	14	2	11	5	6	4	23
Gm37109	0	1	1	0	0	0	2	0	0	4	0	0	2	0	0	0	2	2	2	6
Gm38108	0	0	0	2	0	0	0	0	0	0	0	0	0	0	0	0	0	0	0	0
Gm37283	0	0	0	0	0	0	0	0	0	0	0	0	0	0	0	0	0	0	2	5
Dusp10	459	291	406	295	345	384	342	412	301	250	370	354	257	261	464	565	591	550	499	393
1700056E22Rik	18	18	20	30	19	6	12	20	20	14	20	17	29	13	18	10	6	8	19	26
Gm37223	0	0	0	0	0	0	0	0	0	0	0	0	0	0	0	0	0	0	0	0
Gm37712	2	0	0	0	0	0	0	0	0	0	0	2	0	0	0	0	6	0	0	0
2900092O11Rik	1	0	0	2	0	4	0	0	0	0	0	4	0	0	0	0	0	0	2	0
1700112H15Rik	0	0	0	0	1	0	0	0	0	0	0	0	0	0	0	0	0	0	0	0
Gm23349	1	0	0	0	0	0	0	0	0	0	0	0	0	0	0	0	0	0	0	0
Gm37800	18	0	4	14	0	4	0	22	2	6	16	10	10	4	43	21	32	55	41	47
Rpl21-ps1	2	2	1	0	3	0	0	3	0	1	1	0	2	5	1	0	1	2	0	2
Gm38358	0	0	1	0	1	0	0	0	2	0	0	1	0	0	0	0	0	0	0	4
4930488B22Rik	0	0	0	0	0	0	0	1	0	0	0	0	0	0	0	1	0	0	0	0
Zp3r	0	0	2	2	0	2	3	1	0	4	2	0	4	3	2	1	0	0	0	4
Gm23623	0	0	0	0	0	0	0	0	0	0	0	0	0	0	0	0	0	0	0	0
Hlx	1719	1120	1288	862	1162	1162	1104	1276	944	1092	1139	974	1123	1091	1526	2691	2383	3567	1733	1938
Gm34342	7	3	5	11	9	10	22	16	6	1	5	12	14	9	17	7	18	31	21	18
Eif4e2	3876	2671	3641	3124	2936	2901	3368	3088	2636	2153	3600	3374	3432	3684	3222	1936	3090	4711	3754	3182
Gm7761	0	0	0	0	0	0	0	2	0	0	0	0	0	0	0	0	2	0	0	0
C4bp	3	5	8	13	0	6	2	8	0	4	0	0	0	2	16	5	22	11	9	5
Gm29506	0	0	0	0	0	2	0	5	0	0	0	0	0	0	6	0	0	0	0	0
Mtarc1	28	6	11	31	14	9	8	9	24	16	37	10	25	19	8	4	6	6	18	25
Gm26187	0	0	0	2	0	0	2	0	0	0	0	0	4	0	1	0	3	2	0	1
Ppp1r14bl	0	0	0	0	1	2	2	4	0	6	2	0	2	0	0	0	0	0	4	6
Gm24176	0	0	0	0	0	0	0	0	0	0	0	0	0	0	0	0	0	0	0	0
Gm29427	12	9	20	18	21	20	23	17	6	20	7	17	25	21	20	44	31	25	41	41
Gm6420	0	1	2	1	1	3	3	0	1	0	0	0	1	3	0	1	1	0	0	5
C4bp-ps1	0	0	7	3	7	0	8	6	3	3	3	25	1	14	11	27	58	51	58	42
Mir30a	0	0	0	0	0	0	0	0	0	0	2	0	0	0	0	0	0	0	0	0
Gm27028	228	26	247	305	215	196	359	164	199	175	364	231	260	317	45	28	10	36	62	66
Mir30c-2	0	0	0	0	0	0	0	0	0	0	0	0	0	0	0	0	0	0	0	0
Gm29107	39	0	32	34	17	12	20	13	37	22	41	44	33	31	6	0	0	2	10	8
Gm20954	0	0	0	0	0	0	0	0	0	0	0	0	0	0	0	0	0	0	0	0
Efhd1	15	27	47	46	10	29	18	29	18	18	68	74	31	50	49	32	101	157	98	92
Efhd1os	0	0	0	0	0	0	0	0	0	0	0	0	0	0	0	0	0	2	0	0
Ogfrl1	4208	1301	3560	3531	3873	3521	3691	2014	2838	2852	3770	3446	3943	3373	1207	3664	2617	3761	2562	3185
Gm7784	0	0	0	0	0	0	0	0	0	0	0	0	0	0	0	0	4	0	0	0
Gm28822	0	0	0	0	0	0	0	0	0	0	0	0	0	0	0	0	0	0	0	0
B3gat2	127	31	118	117	138	120	111	95	83	63	129	158	110	186	90	49	72	153	142	151
Mtarc2	4505	4155	4154	2632	3177	2880	3333	2049	3162	2564	4833	3423	3912	3609	1182	2247	1418	1738	1891	2221
Mir1981	0	0	0	0	0	0	0	0	0	0	0	0	0	0	0	0	0	0	0	0
C130074G19Rik	6304	4070	5269	2996	4440	5020	5546	3976	3711	3172	4926	3257	3974	4641	2716	5059	3840	6628	3976	3995
Astn1	8	0	16	8	10	12	8	9	10	2	7	21	10	8	11	6	4	2	7	8
Gm37861	0	0	0	0	0	0	0	0	0	0	0	0	0	0	0	0	0	2	0	0
Gm37679	0	0	1	0	0	0	0	0	0	0	0	0	0	0	0	0	0	0	0	0
Mir488	0	0	0	0	0	0	0	0	0	0	0	0	0	0	0	0	0	0	0	0
Gm37367	0	0	0	0	0	0	0	0	0	0	0	0	0	0	0	0	0	0	0	0
Gm37848	0	0	2	0	0	0	0	0	1	0	0	0	0	0	0	2	0	0	2	0
Mark1	866	249	391	734	367	458	556	515	394	389	770	812	805	974	453	513	474	963	716	783
Gm38251	0	0	0	0	0	0	0	0	0	0	0	0	0	0	0	0	0	0	0	2
Gm34732	0	0	0	0	0	0	0	0	0	0	0	0	0	0	0	0	0	0	0	0
4930433J02Rik	0	0	0	0	0	0	0	0	0	0	0	0	0	0	0	0	0	0	0	0
Gm37662	0	2	0	2	0	0	1	0	0	0	1	0	0	0	0	0	0	0	0	0
Smap1	1525	612	1210	1251	1590	1423	1566	1099	1131	879	1206	1158	1095	1313	922	1059	890	1452	1191	1523
Sdhaf4	278	222	386	151	200	215	224	124	276	193	257	244	326	171	69	213	86	111	98	78
Gm26524	1	0	4	1	0	2	0	0	0	0	0	0	0	3	0	2	2	0	2	3
Pappa2	164	38	110	245	139	137	190	195	76	129	202	197	159	144	187	257	254	451	281	172
1600012P17Rik	0	0	0	0	0	0	0	0	0	0	0	0	0	0	0	0	0	0	0	0
4930562F17Rik	0	0	0	0	0	1	0	0	0	0	0	0	0	1	0	0	0	0	0	0
Gm4953	0	0	0	0	1	0	0	2	0	0	0	0	0	0	0	0	0	0	0	1
Gm7430	0	0	0	0	0	0	0	0	0	0	0	0	0	0	0	0	0	0	0	0
Spats2l	1540	784	1332	498	1174	1164	1507	757	956	726	734	721	978	785	310	970	321	666	533	680
Gm17234	0	0	4	0	0	1	0	0	2	0	1	0	0	3	0	0	0	0	0	0
Kctd18	1437	632	1156	1336	1257	1210	1230	1052	1030	899	1698	1750	1314	2131	1075	1291	1507	2199	1939	1978
Sgo2a	57	20	75	67	38	26	45	46	59	38	100	86	39	68	53	72	84	141	137	99
Cop1	6626	1276	5159	4404	4250	3820	4938	3368	4116	3255	5414	4983	5130	5151	2844	3888	3038	4091	4516	5084
Gm37115	0	0	2	0	2	0	0	1	0	0	0	0	4	3	0	4	0	0	0	0
Gm37088	1	0	3	6	2	10	2	1	3	0	0	0	1	14	2	24	6	7	7	14
Mir1843b	4	0	0	3	9	5	2	4	4	2	2	3	2	7	5	27	6	10	14	20
Gm31256	0	0	0	0	0	2	0	0	0	0	0	0	0	0	0	0	0	0	0	0
Gm37757	0	0	0	0	0	0	0	0	0	0	0	0	0	0	0	0	0	0	0	0
Rab3gap2	2890	1389	2427	2708	2362	2691	3075	2065	2079	1735	2762	2750	2608	3262	1746	2676	1873	3647	2549	2773
SNORA36B	0	0	0	0	0	0	0	0	0	0	0	0	0	0	0	0	0	0	0	0
Mir664	0	0	0	0	0	0	0	0	0	0	0	0	0	0	0	0	0	0	0	0
Gm34882	0	0	8	2	4	6	4	1	0	0	1	3	2	4	0	0	6	0	0	0
Aox1	3918	2349	3876	4527	5487	4164	4623	2930	2937	2603	4240	4685	3226	4095	1915	2911	2469	3356	2473	4121
Fam135a	2915	443	2460	2748	2237	2250	2636	1941	1746	1783	2848	2171	2221	2940	1746	1586	1618	2581	2207	2491
Gm37580	0	0	6	2	1	10	2	1	0	6	4	10	2	6	2	4	0	0	2	4
Gm26607	0	0	0	0	0	0	0	0	0	0	0	0	0	0	0	0	0	0	0	0
Pfkfb2	2211	1023	2769	2608	2248	2191	2733	1549	1727	1669	2696	2132	2026	2661	1147	2069	1207	1521	2002	1904
Tnr	31	4	25	46	38	25	39	22	18	30	32	55	56	17	13	21	6	24	8	6
Gm37731	0	0	0	0	0	0	0	0	0	0	0	0	0	0	0	0	0	0	0	0
Yod1	1820	326	1924	1781	1594	1527	1743	1133	1174	1091	1623	1507	1334	1773	905	1489	1551	2292	1646	1652
Gm37163	18	4	10	36	12	10	12	6	2	8	11	3	8	7	2	1	3	19	16	12
Gm10530	0	0	0	0	0	0	0	0	2	0	0	0	0	0	0	0	0	0	0	0
Gm38039	0	0	0	0	0	0	0	0	0	0	0	0	0	0	0	0	0	0	0	0
Gm24719	0	0	0	0	0	0	0	0	0	0	0	0	0	0	0	0	0	0	0	0
Gm37294	0	0	0	0	0	1	1	5	0	0	2	0	0	4	6	0	2	1	0	2
AA986860	7631	4629	8436	10188	5384	5573	9162	8944	5705	6080	11405	9476	7872	12533	11232	4420	8323	11479	12440	11128
Gm28857	34	9	33	70	33	32	54	51	21	23	61	59	37	92	78	26	18	87	78	50
Gm28856	66	0	55	147	47	53	52	70	63	52	79	73	75	78	57	19	18	15	37	90
4930523C07Rik	5431	2267	4938	6376	4637	5010	5459	6061	3668	2994	4896	5426	3846	5573	7681	4896	6392	11946	8829	6596
Aox3	16894	5126	11832	19486	18704	13922	15243	7671	12240	11013	17837	12225	18208	15678	2941	5645	2998	3848	3232	6155
4930562F07Rik	28	1	12	14	18	36	10	56	7	5	26	49	13	38	98	40	59	106	108	58
Gm24548	0	0	0	0	2	0	0	0	2	0	0	0	0	0	0	0	0	0	0	2
Fcamr	223	132	176	418	130	149	177	169	139	152	277	318	246	283	195	80	69	116	188	265
Iars2	4777	2851	4087	3924	3868	3928	4548	3128	3179	2811	5370	5022	4132	5050	2421	2789	1762	2550	3004	4259
Gm15848	120	51	95	180	87	61	107	76	81	110	201	189	129	140	60	47	21	37	50	104
2010103J01Rik	3	5	5	0	3	2	3	1	0	0	3	1	5	2	0	0	0	0	0	0
Mir194-1	0	2	3	0	0	1	1	1	0	1	3	0	6	0	2	2	0	0	2	1
Mir215	0	0	0	0	0	0	0	0	0	0	0	0	0	0	0	0	0	0	0	0
Gm37785	2	4	2	2	1	17	14	4	0	6	2	8	4	15	4	12	2	8	18	17
Pigr	2823	1792	3228	5742	1906	2238	3258	3276	1130	1058	3291	15522	2385	4556	4759	792	1303	1229	5227	2643
Tnn	696	316	571	552	443	583	728	401	484	437	605	460	420	462	179	460	271	532	295	333
Aox4	3	6	6	33	4	4	11	22	4	8	35	45	2	66	37	14	112	98	49	41
Gm15759	2	0	0	2	0	0	0	0	0	4	0	2	0	0	0	0	0	0	3	0
Bpnt1	2824	1370	2851	2017	2235	2073	2353	1320	1916	1604	2087	1766	2123	1607	784	1233	707	1121	1049	1259
Mrps14	1233	1082	1337	780	876	701	996	709	993	773	1096	1262	1284	1045	510	643	535	714	782	700
4930532G15Rik	8	2	12	7	6	5	2	2	2	6	4	12	7	10	0	0	5	8	3	10
Cacybp	4058	672	4193	1870	2516	2121	2840	1767	2304	1819	2094	2098	2701	2104	1229	1817	1776	2533	1573	2128
4933417C20Rik	8	11	12	8	9	20	12	6	14	18	5	6	13	4	6	2	4	8	0	2
Aox2	1	0	3	2	1	3	0	5	0	4	0	4	0	0	0	6	2	5	0	4
Gm37607	194	12	149	127	138	138	162	80	141	94	71	28	121	30	6	50	12	17	2	19
Il10	1	2	6	2	0	6	2	573	8	2	5	136	12	82	1043	34	317	367	1016	418
Col9a1	4	0	4	2	0	1	0	2	0	0	4	4	0	0	0	0	0	2	0	0
Mapkapk2	12653	8552	10342	10767	8549	8754	9821	17240	7854	7300	15229	17258	12334	16575	25076	12897	22978	31211	21787	18493
Gm25549	0	0	0	0	0	2	0	3	0	0	0	0	0	0	3	4	2	2	0	3
Gm37084	2	4	2	11	2	14	2	17	0	2	12	4	0	3	33	16	11	46	20	15
Bzw1	14822	3577	12693	11659	10795	10287	12187	11397	9183	7155	14234	12992	12280	14581	12760	8315	14766	21581	17321	15750
Dyrk3	466	382	395	306	251	233	327	408	225	256	327	535	353	357	535	526	943	1305	631	489
Eprs	7909	4153	7024	6411	5267	5516	5918	4940	4360	3798	4919	5338	5697	5525	4360	5281	6023	9392	5260	5468
9630028B13Rik	2	0	3	2	0	2	8	0	0	0	6	0	4	0	0	0	0	0	0	0
Gm52958	0	0	0	0	0	0	0	0	0	0	0	0	0	0	0	0	0	0	0	0
Gm2061	0	0	0	0	0	0	0	0	0	0	0	0	0	0	0	0	0	0	0	0
Slc30a10	2	0	0	0	0	0	4	0	8	0	2	0	0	0	0	0	0	2	2	0
5033404E19Rik	0	0	0	0	0	0	0	0	0	0	0	0	0	0	0	0	0	0	0	0
Gm38093	0	0	0	0	0	0	0	0	0	0	0	0	0	0	0	0	0	0	0	0
Gm9722	1	0	0	2	2	0	0	1	0	0	0	0	0	2	0	0	0	0	0	2
Lyplal1	217	117	348	194	220	194	278	117	167	185	171	157	252	115	39	110	52	38	40	83
Gm38268	0	0	0	2	2	0	0	0	0	0	0	0	0	0	0	0	0	0	0	0
Gm37134	0	0	0	2	0	0	0	0	0	0	0	0	0	0	0	0	0	0	0	0
Gm37272	0	0	0	0	0	0	0	0	0	2	0	0	0	0	0	0	0	0	0	0
Gm37491	0	0	0	0	0	0	0	0	0	0	0	0	0	0	0	0	0	0	0	0
A730004F24Rik	0	0	0	0	0	0	0	0	0	0	0	0	0	0	0	0	0	0	0	0
Gigyf2	5904	1758	4172	4996	4294	4761	5184	3084	3652	3143	4718	3731	4457	4666	2064	2581	1337	2399	2857	3375
Gm22549	2	0	0	0	0	0	0	1	0	0	0	0	0	0	0	0	0	0	0	0
Kcnj13	190	87	187	185	216	146	232	75	187	124	168	124	112	63	17	39	10	21	30	78
Col19a1	0	4	8	0	0	2	0	1	0	0	0	0	2	4	0	0	0	0	0	0
Snorc	0	1	0	0	0	0	2	0	0	0	6	5	0	4	0	0	2	0	0	0
Gm26418	0	0	0	0	0	0	0	0	0	0	0	0	0	0	0	0	0	0	0	0
Tubb4b-ps2	1	0	0	0	0	0	0	5	0	2	0	0	2	0	0	0	0	0	0	0
Gm28439	1011	50	671	1116	1129	1050	1227	452	464	385	562	659	681	577	438	715	410	735	683	849
Gm10222	169	15	123	189	198	225	250	89	83	39	96	94	107	96	85	93	108	145	104	156
Clk1	26561	4474	23165	25668	19965	17339	19901	14542	17321	16128	31222	20218	22352	22772	12448	10446	10093	15018	16144	16694
Gm28438	158	11	116	98	95	84	107	44	58	128	83	83	115	67	58	49	32	56	63	130
Gm28437	1485	164	1204	1307	1435	1037	1659	470	611	540	816	1023	1403	803	492	497	488	745	1154	1128
Rabgap1l	11020	1760	10520	10064	9919	9398	11028	6695	7078	6331	8342	7305	7246	7722	5169	6952	7265	9809	6852	5989
Gm10925	2934	245	2227	3177	3170	2222	2935	1077	1178	934	2241	1634	2461	2851	1420	1407	1057	2688	1630	2685
Gm28661	3723	653	3366	2834	3661	2606	3413	949	1455	1587	2478	2623	3736	2442	1487	1296	3916	2078	2030	2865
Gm29216	2236	317	1740	1661	2548	1370	2685	549	790	843	1094	2168	1946	1651	705	879	1200	895	884	1899
Tgfb2	3972	1157	2433	1542	2563	2689	3112	1683	2053	1517	1975	1504	1746	1922	1111	1679	2007	4625	1507	1199
Gm26169	0	0	2	0	0	0	0	0	0	0	0	0	0	0	0	0	0	0	1	1
Gm29491	4	0	0	2	6	0	3	0	1	1	0	2	2	0	0	0	0	0	1	0
Gm37849	3	0	0	2	0	8	0	7	0	0	0	0	4	0	0	1	0	0	0	0
Rrp15	703	521	594	475	410	391	427	537	424	290	617	545	418	675	646	424	694	1219	734	558
A430105J06Rik	37	27	38	61	37	47	35	23	40	36	42	67	34	28	17	34	4	13	11	16
Gm36975	17	9	8	10	8	8	7	8	2	14	11	4	0	6	8	4	0	4	2	8
1700023G09Rik	0	0	0	0	0	0	0	0	0	0	0	0	0	0	0	0	0	0	0	0
Mir1927	0	0	0	0	0	0	0	1	0	0	0	0	0	0	2	0	0	0	0	2
Gm3809	2	1	4	0	0	0	0	6	0	0	0	0	1	0	1	1	0	1	1	0
9430087J23Rik	0	0	0	2	0	0	0	0	0	0	0	0	0	0	0	0	0	0	0	0
Gm37912	0	0	0	0	0	0	0	0	0	0	0	0	0	0	0	0	0	0	0	0
Gm37529	2	0	0	0	2	6	0	1	0	1	0	1	2	0	0	0	3	0	0	0
Gm37212	2	0	0	0	2	0	0	0	0	0	0	0	2	2	0	0	0	0	0	0
D1Pas1	0	0	0	0	0	0	0	0	0	0	2	0	0	4	0	1	0	0	0	0
Gpr52	0	2	15	0	8	3	4	2	2	2	11	0	11	12	2	8	4	0	0	6
Gm19058	5	0	3	10	3	2	3	0	4	3	4	17	2	0	0	0	0	10	2	0
Gm37215	0	0	2	0	0	0	0	0	0	0	0	0	0	0	0	0	0	0	0	0
Gm38302	2	0	6	0	0	0	2	1	0	0	0	4	0	1	2	0	0	2	2	0
6720464F23Rik	0	2	2	2	0	0	2	3	0	0	0	0	0	0	4	0	0	0	0	2
Gm23528	0	0	0	0	0	0	0	0	0	0	0	0	0	0	0	0	0	0	0	0
Gm37873	0	0	0	0	0	2	0	0	0	0	0	0	0	0	0	0	0	1	0	1
Gm37328	12	4	10	0	8	2	8	1	4	2	16	8	19	0	0	4	0	2	0	0
Gm38329	41	11	49	18	42	33	47	32	38	11	37	32	46	28	47	38	87	84	91	54
Gm38126	0	0	0	0	0	0	0	0	2	2	0	0	0	0	1	0	3	4	0	10
Gm37083	0	0	2	6	2	2	1	2	4	0	2	2	2	0	2	0	0	2	0	4
Gm38060	0	0	0	0	0	0	0	0	0	4	0	0	0	0	0	0	0	0	0	0
Gm24988	0	0	0	0	0	0	0	0	0	0	0	0	0	0	0	0	0	0	0	0
Gm6177	0	0	0	0	0	0	0	1	0	0	0	0	0	0	1	0	0	0	0	0
Ngef	1528	934	1175	1348	999	1117	1289	627	935	733	1591	791	1408	974	234	363	229	331	220	355
Ppil3	775	165	700	416	519	495	589	343	575	389	620	422	613	400	187	304	61	172	218	260
Spata17	200	119	182	235	154	191	223	84	103	117	244	189	204	195	36	94	38	54	89	113
Gm15508	0	0	0	0	0	0	0	0	0	0	0	0	0	0	0	0	0	0	0	0
Gm43497	0	2	0	0	0	0	0	0	1	0	6	2	1	0	0	0	0	0	0	0
Gm43496	18	8	25	11	2	12	18	6	14	10	14	16	12	14	4	8	0	1	4	6
Neu2	228	116	182	76	156	152	185	81	150	123	101	54	194	63	18	26	22	14	25	42
Gm15509	2	2	0	0	0	0	0	0	0	4	0	0	0	4	0	0	0	0	1	0
Gm17181	6	0	0	2	1	3	7	3	0	0	1	0	3	2	2	3	0	6	2	0
Gm6153	1	0	0	2	3	1	0	0	0	0	2	0	0	0	1	2	0	0	0	3
1700007P06Rik	0	0	0	0	0	0	0	0	0	0	2	0	0	0	0	0	0	0	0	0
Lmbrd1	8421	2883	7052	6828	6628	6413	6943	5311	5479	4800	9304	7726	7087	7663	4804	5130	5436	7976	6498	7593
Rc3h1	7695	1421	6386	6322	5003	5698	6402	4285	4655	4403	7225	5126	6287	6181	3496	3787	5323	8614	5470	5317
Gm37052	0	0	4	1	0	0	2	1	0	0	0	0	0	0	2	0	4	2	0	0
Gm37809	0	0	0	0	0	0	0	0	0	0	0	0	0	0	0	0	0	0	0	0
Gm37653	0	0	10	2	0	8	2	0	6	2	0	0	8	2	0	0	4	10	0	0
Gm28594	0	0	0	0	0	0	0	0	0	0	0	0	0	0	0	0	0	0	0	0
Gm28237	0	0	0	0	0	0	0	0	0	0	0	0	0	0	0	0	0	0	0	0
Gm9443	0	0	0	1	0	1	0	0	2	2	0	1	0	17	2	0	2	1	3	14
Gm29414	0	0	0	0	0	0	0	0	0	0	0	0	0	0	0	0	0	0	0	0
Nif3l1	1058	612	896	667	880	845	938	715	726	570	684	745	842	726	545	848	879	1174	790	717
Serpinc1	34	18	51	24	29	48	32	20	51	32	49	31	38	51	24	37	43	50	61	114
Gm37729	1	0	4	4	0	1	0	2	0	4	0	0	2	0	0	0	2	0	0	0
Gm37072	0	0	0	2	3	5	5	2	3	1	1	0	2	0	2	0	0	0	2	2
Zbtb37	912	225	832	1038	982	1190	1091	658	673	447	812	539	794	913	476	722	372	484	693	926
Gm37362	11	4	3	12	11	7	3	29	6	6	22	8	3	15	44	38	29	25	33	39
Orc2	1370	291	1280	1231	1054	983	1329	1033	847	722	1399	1379	1055	1425	1102	646	717	1159	1466	1280
Gm23966	17	1	13	30	5	13	30	13	5	7	11	14	22	21	3	19	35	30	33	16
Gpatch2	1757	787	1522	1778	1445	1441	1780	1178	1110	1106	1626	1455	1474	1699	979	894	515	812	1396	1440
Gm37254	301	85	275	211	197	150	220	179	165	113	264	286	228	296	168	192	154	278	242	238
Gm15834	15	6	14	25	19	10	10	10	13	7	7	9	18	0	6	21	6	0	2	15
Gm38155	97	39	77	170	149	203	116	99	42	43	76	69	105	121	83	73	23	81	98	97
Gm37896	0	0	3	4	0	3	2	9	0	6	4	11	0	18	14	13	12	22	18	14
Eif2d	2950	1842	2455	1690	2117	2158	2469	1448	1967	1762	2015	1807	2375	1550	670	1316	550	923	947	1394
Esrrg	171	30	199	164	158	163	263	69	129	124	157	230	197	101	18	82	30	67	27	23
Gm36388	0	2	0	0	0	2	0	0	0	0	0	0	0	0	0	0	0	0	1	0
Gm37929	0	0	0	0	0	0	0	0	0	0	0	0	0	0	0	0	0	0	0	0
Gm52967	0	0	0	0	0	0	0	0	0	0	0	0	0	0	0	0	0	0	0	0
9330162B11Rik	0	0	0	0	0	0	0	0	0	0	0	0	0	0	0	0	0	0	0	0
Gm38315	0	0	0	0	0	0	0	0	0	0	0	0	0	0	0	0	0	0	0	0
Gm38064	0	0	0	0	0	0	0	0	0	0	0	0	0	0	0	0	0	0	0	0
Fam126b	2654	203	2588	2773	2259	2172	2451	1787	2107	2158	3141	2702	2772	2854	1484	1479	1128	1540	2305	2685
Adgrb3	0	0	0	0	0	0	4	1	0	0	0	2	0	0	0	0	0	0	2	0
Ndufb3	2225	1934	2394	1430	2014	1521	1898	1057	1591	1504	1825	1836	2139	1476	698	1334	740	1069	943	1162
Gm29389	0	0	0	0	0	0	0	0	0	0	0	0	0	0	0	0	0	0	0	0
Gm18802	0	0	0	0	0	0	0	0	0	0	0	0	2	0	0	0	0	0	0	0
Rassf5	2772	1574	2203	2224	2517	2471	2080	2719	1708	1830	2981	5511	2860	3718	3411	3468	3743	5772	7255	7719
Cbx3-ps7	0	0	3	8	7	2	6	0	0	0	0	0	1	1	0	1	0	0	0	3
Gm15702	0	0	0	0	0	0	0	0	0	0	0	0	0	0	0	0	0	0	0	0
Gm20172	0	0	0	0	0	0	0	0	0	0	0	0	0	0	0	0	0	0	0	0
Gm17796	0	0	0	0	0	3	0	0	0	0	0	0	0	2	0	0	0	0	6	2
Gm22260	0	0	0	0	0	0	0	0	0	0	0	0	0	0	0	0	0	0	0	0
Gm37543	0	0	0	0	0	0	0	0	0	0	0	0	0	0	0	0	0	0	0	0
Gm37331	0	0	0	0	0	0	0	0	0	0	0	0	0	0	0	0	0	0	0	0
Gm37211	0	0	0	0	0	0	0	0	0	0	0	0	0	0	0	0	0	0	0	0
Gm37862	0	0	0	0	0	0	0	0	0	0	0	0	0	0	0	0	0	0	0	0
Gm38286	0	0	0	0	0	0	0	0	0	0	0	0	0	0	0	0	0	0	0	0
Gm37880	0	0	0	0	0	0	0	0	0	0	0	0	0	0	0	0	0	0	0	0
Gm25294	0	0	0	0	0	0	0	0	0	0	0	0	0	0	0	0	0	0	0	0
Gm37011	0	0	0	0	0	0	0	0	0	0	0	0	0	0	0	0	0	0	0	0
Gm29214	0	0	0	0	0	0	0	0	0	0	0	0	0	0	0	0	0	0	0	0
Gm37051	0	0	0	0	0	0	0	0	0	0	0	0	0	0	0	0	0	0	0	0
Gm38260	0	0	0	0	0	0	0	0	0	0	0	0	0	0	0	0	0	0	0	0
Gm37628	0	0	0	0	0	0	0	0	0	0	0	0	0	0	0	0	0	0	0	0
8030445P17Rik	0	0	0	0	0	0	0	0	0	0	0	0	0	0	0	0	0	0	0	0
Gm38198	0	0	0	0	0	0	0	0	0	0	0	0	0	0	0	0	0	0	0	0
Gm37077	0	0	0	0	0	0	0	0	0	0	0	0	0	0	0	0	0	0	0	0
Gm37895	0	0	0	0	0	0	0	0	0	0	0	0	0	0	0	0	0	0	0	0
Gm36952	0	0	0	0	0	0	0	0	0	0	0	0	0	0	0	0	0	0	0	0
Gm37602	0	0	0	0	0	0	0	0	0	0	0	0	0	0	0	0	0	0	0	0
2900022M07Rik	0	0	0	0	0	0	0	0	0	0	0	1	0	2	0	0	0	1	0	0
2900002M20Rik	0	0	0	0	0	0	0	0	0	0	0	0	0	0	0	0	0	0	0	0
Gm9884	0	0	0	0	0	0	0	0	0	0	0	0	0	0	0	0	0	0	0	0
Gm18443	0	0	0	0	0	0	0	0	0	0	0	0	0	0	0	0	0	0	0	0
Gm19123	0	0	0	0	0	0	0	0	0	0	0	0	0	0	0	0	0	0	0	0
Gm24064	0	0	0	0	0	0	0	0	0	0	0	0	0	0	0	0	0	0	0	0
4931408C20Rik	0	0	0	0	0	0	0	0	0	0	0	0	0	0	0	0	0	0	0	0
n-R5s209	0	0	0	0	0	0	0	0	0	0	0	0	0	0	0	0	0	0	0	0
Gm19641	0	0	0	0	0	0	0	0	0	0	0	0	0	0	0	0	0	0	0	0
Gm5524	2	0	0	0	0	0	0	0	0	0	0	0	0	0	0	0	0	0	2	0
Gm18776	0	0	0	0	0	0	0	0	0	0	0	0	0	0	0	0	0	0	0	0
Gm19028	0	0	0	0	0	0	1	3	0	1	0	0	0	0	1	0	0	0	0	0
Gm38089	0	0	0	0	0	0	0	0	0	0	0	0	0	0	0	0	0	0	0	0
Gm7846	4	0	0	4	0	0	0	0	0	0	0	4	2	10	2	0	1	0	2	2
Gm597	0	0	0	0	0	0	0	0	0	0	0	0	0	0	0	0	0	0	0	0
Gm5697	0	0	0	0	0	0	0	0	0	0	0	0	0	0	0	0	0	0	0	0
Gm6462	0	0	0	0	0	0	0	0	0	0	0	0	0	0	0	0	0	0	0	0
Gm18033	0	0	0	0	0	0	0	0	0	0	0	0	0	0	0	0	0	0	0	0
Y_RNA	11	0	3	1	3	7	8	2	5	2	7	3	7	4	2	0	0	0	1	2
Ush2a	4	4	3	6	0	1	0	2	4	0	3	0	4	4	0	4	0	0	0	3
Flacc1	36	12	23	24	15	33	33	7	9	12	24	28	43	14	2	14	4	2	6	4
Mir6342	0	0	0	0	0	0	0	0	0	0	0	0	0	0	0	0	0	0	0	0
Gm5525	19	12	18	8	12	13	12	12	17	5	11	6	23	7	6	9	8	19	11	11
Gm20257	339	116	223	243	259	272	201	131	190	181	378	266	395	270	65	247	39	103	135	163
Gm53035	0	0	0	0	0	0	0	0	0	0	0	0	0	0	0	0	0	0	0	0
Gm28803	0	0	0	0	0	0	0	0	0	0	0	0	0	0	0	0	0	0	0	0
Gm7858	0	0	0	0	0	0	0	0	0	0	0	0	1	0	0	0	0	0	0	0
Gm25095	0	0	0	0	0	0	0	0	0	0	0	0	0	0	0	0	0	0	0	0
Gm25269	0	0	0	0	0	0	0	0	0	0	0	0	0	0	0	0	0	0	0	0
Gm9898	38	18	17	70	16	21	16	16	19	26	32	36	16	50	5	31	20	23	51	44
Gm6473	0	3	0	0	1	2	3	0	1	0	0	0	0	0	0	0	0	0	0	0
Gm2914	0	0	0	0	2	0	0	1	0	0	0	0	0	0	0	0	0	0	3	0
Ikbke	1048	500	835	1018	910	850	846	3200	589	497	1689	4136	2137	2932	5297	511	2250	2021	8617	7802
Gm28914	9	4	6	6	2	11	10	6	4	0	2	6	9	8	10	0	2	2	22	0
Gm28913	45	5	24	26	77	66	58	48	25	13	33	77	43	31	59	9	8	29	99	72
Cflar	15122	3832	12229	12938	12171	13100	15199	11363	10203	8623	12712	9590	13092	13412	11922	6874	7343	14551	13592	10859
Gm3841	0	0	0	0	0	0	0	0	0	0	0	2	0	0	0	0	0	2	2	0
Phf3	9813	2771	7621	9441	8012	8450	9559	6295	5810	5476	8657	7159	7307	8264	5751	5137	6483	11838	8115	8253
Gm37522	4	0	2	2	0	2	0	0	0	0	2	0	0	0	0	0	0	2	0	0
Gm37906	0	2	0	2	0	0	10	4	0	0	2	3	2	3	6	6	14	2	2	2
Ptp4a1	6569	1482	6229	7431	4497	4087	5261	8397	4073	4136	7972	9777	5132	8409	15046	9616	19083	21823	16543	11673
Kctd3	2938	1400	2396	2138	1925	1997	2303	1934	1820	1583	2663	2053	2183	2499	2008	1724	2112	3666	2392	2443
Casp8	3037	1066	2338	2070	2253	2114	2327	2246	2002	1782	2329	2602	2400	2615	2105	1938	1493	2575	2697	2206
Gm37760	33	10	24	23	22	12	17	27	31	10	21	38	24	52	35	50	56	96	73	62
Gm37178	0	0	0	0	0	0	0	0	0	0	0	0	0	0	0	0	0	0	0	0
Gm18698	0	0	0	0	0	0	0	0	2	0	0	0	0	0	0	0	0	0	0	0
Gm5698	12	2	8	14	4	0	1	1	2	4	9	4	2	2	1	0	0	2	0	1
Gm9458	0	0	0	0	0	0	0	0	0	0	0	0	0	0	0	0	0	0	0	0
Gm28802	1	7	6	4	3	2	6	10	0	0	1	10	5	16	13	20	36	42	37	33
4931428L18Rik	18	5	13	15	9	1	4	2	12	16	17	26	19	17	1	0	0	2	3	10
Gm28644	0	0	4	8	3	2	1	0	0	2	1	8	0	1	0	0	1	0	0	2
Gm29128	7	2	1	8	0	3	0	0	0	7	8	3	6	1	0	4	0	0	4	2
Gas5	3768	1887	3571	3441	2523	2209	2579	2825	2267	2342	4543	3589	3726	3600	2399	2550	3239	3494	3468	3032
Gm7893	8	13	21	20	5	5	6	9	5	12	37	18	9	13	15	1	2	0	3	12
Gm26224	0	0	0	0	0	0	0	0	0	0	0	0	0	0	0	0	0	0	0	0
Gm22489	0	0	0	0	0	0	0	0	0	0	0	0	0	0	0	0	0	0	0	0
Gm22357	0	0	0	0	0	0	0	0	0	0	0	0	0	0	0	0	0	0	0	0
Gm23212	0	0	0	0	0	0	0	0	0	0	0	0	0	0	0	0	0	0	0	0
Snord78	0	0	0	0	0	0	0	0	0	0	0	0	0	0	0	0	0	0	0	0
Gm50452	0	0	0	0	0	0	0	0	0	0	0	0	0	0	0	0	0	0	0	0
Snord80	0	0	0	0	0	0	0	0	0	0	0	0	0	0	0	0	0	0	0	0
Lgsn	5	2	0	0	0	6	0	1	0	0	0	2	0	0	3	0	0	0	0	7
Snord47	0	0	0	0	0	0	0	0	0	0	0	0	0	0	0	0	0	0	0	0
Gm25789	0	0	0	0	0	0	0	0	0	0	0	0	0	0	0	0	0	0	0	0
Dnaaf6	0	0	0	4	0	0	0	0	0	0	0	0	0	0	0	0	0	0	0	0
Gm26145	0	0	0	0	0	0	0	0	0	0	0	0	0	0	0	0	0	0	0	0
Gm4850	0	0	0	0	0	0	0	0	0	0	0	0	0	0	0	0	0	0	0	0
Gm28645	0	0	0	0	0	0	0	0	0	0	0	0	0	0	0	0	0	0	0	0
Gm6489	0	0	0	0	0	0	0	0	0	0	0	0	0	0	0	0	0	0	0	0
Eef1a1-ps2	0	0	0	0	0	0	0	0	0	0	0	0	0	0	1	0	0	0	0	0
Trak2	10674	3035	8778	11017	8479	8969	10876	8888	7431	6419	10797	10326	9948	11459	9048	6374	7478	12718	11087	12174
Gm19680	2	1	4	3	5	1	0	0	3	0	0	0	5	2	0	2	1	0	1	6
Gm23032	0	0	0	0	0	0	0	0	0	0	0	0	0	0	0	0	0	0	0	0
Gm7910	0	0	0	0	0	0	0	0	0	0	0	0	0	0	0	0	0	0	0	0
Srgap2	6584	2694	4928	4696	5324	6326	6609	3882	4559	4047	5208	4671	5346	5168	2583	4967	1956	3343	3171	4211
Gm38262	0	0	0	0	0	2	0	0	0	0	0	0	0	0	0	0	0	2	4	0
Gm37954	0	0	0	0	0	0	0	0	0	0	0	0	0	0	0	0	3	0	0	0
Gm29488	0	2	0	0	0	0	0	0	0	0	0	0	0	0	0	1	2	0	0	0
Gm29487	0	0	0	0	0	0	0	0	0	0	0	0	0	0	0	0	0	0	0	0
Khdrbs2	0	0	0	0	0	0	0	0	0	2	0	2	4	0	0	0	0	2	0	0
Gm25814	0	0	0	0	0	0	0	0	0	0	0	0	0	0	0	0	0	0	0	0
Gm37999	0	0	0	0	0	0	0	0	0	0	0	0	0	0	0	0	0	0	0	0
Gm37110	0	0	0	2	0	0	0	0	0	0	0	0	0	0	0	0	0	0	1	0
Gm37911	0	0	0	0	0	0	0	0	0	0	0	0	0	0	0	0	0	0	0	0
Gm9839	0	0	0	0	0	0	0	0	0	0	0	0	0	0	0	0	0	0	0	0
Fam72a	92	54	87	65	69	79	84	73	99	79	118	108	110	81	52	58	36	72	59	75
Gm37792	0	0	0	0	0	0	0	0	0	0	0	0	0	0	0	0	0	0	0	0
Semp2l1	0	2	0	0	0	0	0	0	2	0	0	2	2	0	0	0	0	0	0	0
Gm24732	0	0	0	0	0	0	0	0	0	0	0	0	0	0	0	0	0	0	0	0
Gm37426	0	0	0	0	0	0	0	0	0	0	0	0	0	0	0	0	0	0	0	0
Avpr1b	0	0	0	0	0	0	0	0	0	0	0	0	0	0	1	1	0	0	2	0
Kcnk2	2909	1027	2402	1382	1543	1847	2354	1042	1689	1151	1335	1041	1504	805	272	1270	351	547	357	626
Gm37151	0	0	0	0	0	0	0	0	0	0	6	0	0	0	0	0	0	0	0	0
Gm8532	2	0	0	0	0	1	0	0	2	1	0	0	0	0	0	0	0	4	0	0
Gm28624	0	0	0	0	0	0	0	0	0	0	0	0	0	0	0	0	0	0	0	0
Gm37724	0	0	2	0	0	0	0	0	4	2	2	0	0	1	0	2	0	0	0	2
2900042K21Rik	1	3	10	8	4	13	6	2	12	8	6	3	2	2	0	0	0	2	0	2
Pdcd5-ps	19	4	11	18	22	6	15	4	10	2	16	9	6	16	2	20	7	5	11	18
Gm7114	1	2	0	0	2	3	0	3	0	1	3	3	3	5	0	0	1	0	0	1
Gm4785	2	0	2	0	0	0	0	0	0	0	0	0	0	0	0	0	0	2	0	0
Gm24901	0	0	0	0	0	0	0	0	0	0	0	0	0	0	0	0	0	0	0	0
Gm37591	0	0	0	0	0	0	1	0	0	2	0	0	0	2	0	0	0	0	0	0
A430027H14Rik	72	55	103	40	52	36	83	30	35	53	28	40	53	24	0	12	0	2	1	14
mmu-mir-1194	2	1	9	7	5	6	2	3	1	1	4	3	3	9	3	12	1	2	8	9
Gm2987	0	0	0	0	0	0	0	0	0	0	0	0	0	0	0	0	0	0	0	0
Gm25792	0	0	0	0	0	0	0	0	0	0	0	0	0	0	0	0	0	0	0	0
Gm38122	0	0	2	0	0	0	0	0	0	0	0	0	0	0	0	0	0	0	2	0
Gm18799	0	0	0	0	0	0	2	0	0	0	0	0	0	0	0	0	0	0	0	0
Gm7933	0	0	0	0	0	0	0	1	0	0	0	0	0	0	0	0	0	6	0	0
Gm23453	0	0	0	0	0	0	0	0	0	0	0	0	0	0	0	0	0	0	0	0
Dars2	647	340	646	429	502	517	641	350	535	347	622	522	659	455	177	373	85	122	215	278
Gm37634	0	0	0	0	0	0	0	0	0	0	0	0	0	0	0	0	0	0	0	0
Prim2	515	320	449	380	307	365	448	366	262	291	532	539	507	524	415	421	295	348	456	506
Gm29228	0	0	0	0	0	0	0	0	0	0	1	0	0	1	0	0	0	4	0	0
Gm37618	0	0	0	0	0	0	0	0	0	0	2	0	0	0	0	2	0	0	2	0
Gm17813	0	2	0	0	0	0	0	0	0	0	0	0	0	0	0	0	0	0	0	0
1700001G17Rik	14	19	34	6	13	15	29	16	6	28	24	16	18	28	4	21	8	5	0	14
Gm38173	0	0	4	0	0	2	4	3	0	0	0	0	0	0	6	0	0	2	0	0
Ctse	307	138	281	94	670	183	224	150	186	150	187	241	147	243	195	468	234	448	499	510
Cenpf	139	44	149	113	93	83	182	143	103	69	76	213	117	156	226	225	186	264	521	245
Gm37239	4	0	0	0	0	0	0	0	0	0	0	0	0	0	0	0	0	0	0	0
Stradb	1301	530	1271	1194	1112	927	1347	582	971	802	1392	851	1445	911	288	430	176	342	448	572
Rab7b	1047	599	905	401	838	792	1074	451	773	562	565	762	746	393	88	261	97	145	156	210
Rab23	1884	992	1671	1473	1272	1477	1915	935	1167	1030	1512	1383	1324	1282	664	731	559	996	1174	1186
Bag2	459	341	439	299	240	277	340	276	328	210	320	432	293	263	241	329	441	685	323	315
Gm37905	0	1	2	2	1	1	7	0	0	0	1	0	0	5	0	0	0	4	0	0
Cenpl	342	109	313	203	227	197	249	295	211	162	304	314	318	273	385	268	478	647	620	297
C2cd6	6	0	6	2	0	3	2	1	0	0	0	12	2	2	2	0	4	2	0	0
Gm29018	0	0	0	1	0	0	0	0	0	0	0	0	0	0	0	0	0	0	0	0
Gm25502	0	0	0	0	0	0	0	0	0	0	0	0	0	0	0	0	0	0	0	0
Ptpn14	9861	3616	6213	9130	7028	8671	8998	9064	5820	5403	10927	8012	6880	12429	10021	5304	5907	13153	9261	12289
Slc26a9	5180	1165	2159	5156	3221	3442	2846	4051	2564	3179	3461	2873	2800	3874	4749	2163	1636	3688	4343	4039
Gm30280	0	0	2	3	2	0	0	0	2	0	0	4	0	0	0	0	0	0	0	0
Gm26574	0	0	1	3	2	15	6	2	4	1	4	3	0	21	0	12	1	14	6	5
Gm37422	166	104	190	143	143	167	205	120	109	93	255	176	150	248	106	129	136	370	242	171
Zfp451	3674	909	3024	2827	2510	2734	3131	1935	2336	1934	3250	2356	2646	2958	1490	1921	2412	4158	2397	2421
Klhl20	2754	969	2269	2219	2501	2588	2679	1522	1866	1611	2557	2107	2166	2507	903	1283	609	1026	1445	1944
Gm15455	2	4	3	1	9	4	4	7	0	5	3	4	5	2	2	4	5	0	2	1
Smyd2	562	480	572	404	425	466	469	354	419	327	521	457	383	558	263	319	209	524	369	418
Gm38245	4	0	2	2	0	2	4	1	4	0	0	8	2	0	0	6	2	4	2	0
Pm20d1	258	87	232	229	270	246	314	153	206	123	148	182	159	135	119	269	155	550	123	136
Ankrd45	403	179	424	442	307	354	422	190	239	208	432	383	292	227	92	128	63	80	121	145
Tex50	14	0	6	12	1	9	7	13	2	2	2	13	2	8	10	5	12	30	4	6
Slc41a1	4162	1570	2627	4926	2726	3491	3466	3198	2143	2027	3661	3379	3444	3936	3398	1784	2590	4938	4345	3454
Inpp5d	4089	2812	4125	5227	5035	5376	5256	4226	3596	4506	6028	6658	6091	6101	4005	5555	4706	8405	6612	6301
Bend6	99	34	104	78	106	66	109	45	64	48	37	68	64	25	12	73	12	29	24	43
Gm37067	0	0	0	0	0	0	0	0	2	0	0	0	0	0	0	0	0	0	0	0
Gm6185	19	11	48	39	29	37	32	121	26	31	29	61	39	28	212	153	308	504	101	61
Prox1	240	75	202	212	213	191	299	284	141	117	242	263	178	156	315	163	106	160	268	187
Gm28172	0	0	0	2	0	0	0	0	0	0	0	0	0	0	0	0	0	0	0	0
Prox1os	0	0	2	0	0	0	0	0	0	0	2	1	0	0	0	0	2	0	0	2
Gm29678	0	0	2	2	0	0	0	3	0	0	2	0	0	0	4	0	0	4	4	5
Gm30725	0	2	0	0	0	0	2	0	0	0	0	0	0	0	0	0	0	0	0	0
Gm23153	0	0	0	0	0	0	0	0	0	0	0	0	0	0	0	0	0	0	0	0
Gm30932	0	0	0	0	0	0	0	0	0	0	0	0	0	0	0	0	0	0	0	0
Rab29	1137	655	887	555	750	667	767	444	701	636	825	680	1094	484	150	434	110	140	222	333
Gm29105	0	0	0	0	0	0	0	0	0	0	0	4	0	0	0	0	0	0	0	0
Nucks1	5661	2080	6296	6094	5252	5369	5954	5192	4304	3858	5943	7101	4894	7212	5057	4752	4802	8206	7075	5357
Gm38067	0	2	2	0	4	4	0	4	0	0	0	0	0	1	8	2	3	14	1	4
Gm37676	0	0	0	0	0	0	0	0	0	0	0	0	0	0	0	0	0	0	0	0
Gm29103	0	0	0	0	0	0	0	0	0	0	0	0	0	0	0	0	0	0	0	0
Prdx6	95374	60586	96084	95885	74096	64814	88545	81330	77880	67106	113060	87295	102683	107889	92338	41139	82969	108791	95605	102256
Gm19057	0	0	0	0	0	0	0	0	0	0	0	0	0	0	0	0	0	0	0	0
Tmem237	1083	783	1342	541	1015	945	1122	569	735	531	717	546	1010	506	286	660	383	674	356	404
Slc45a3	698	659	651	389	514	424	609	567	399	451	622	633	542	507	695	542	1204	992	793	448
G730003C15Rik	36	13	51	16	32	19	28	27	34	17	38	12	38	30	5	26	6	13	13	19
Tnfsf4	4	0	2	1	2	0	0	3	8	0	2	6	0	9	0	2	2	4	4	0
Elk4	7283	3330	6091	6621	5553	6405	6866	6323	4479	3835	7869	6683	4735	8856	7181	5560	6166	10161	9839	8450
Rps6kc1	1846	1078	1643	1193	1460	1320	1590	1050	1206	1028	1417	1280	1466	1290	731	1164	613	930	976	1096
Tnfsf18	6	0	10	6	4	1	12	3	0	4	0	4	2	3	4	0	0	0	0	2
Gm37638	0	0	0	0	0	0	0	0	0	0	0	0	0	0	0	0	0	0	0	0
Gm15429	39	18	41	38	30	33	40	25	26	33	28	37	55	31	19	24	12	24	22	37
Gm5049	0	0	0	0	6	0	0	1	0	0	0	2	0	0	2	2	0	0	0	7
Fasl	41	12	38	26	94	64	44	45	31	12	34	30	33	31	40	86	55	77	83	41
Gm37357	10	0	0	5	4	0	2	13	0	0	10	16	4	24	24	22	62	51	43	9
Angel2	5434	2390	4684	4617	4421	4596	5106	3192	3700	3022	5257	3791	5072	4491	2224	2403	1725	2828	3328	3910
Suco	4035	731	3548	4774	3694	3552	3787	4938	2700	2598	4772	4411	3869	4870	6565	5078	7370	8901	7444	5703
Gm7496	4	2	3	5	3	4	3	7	7	5	4	6	4	4	10	11	14	22	15	11
Gm31925	0	0	0	0	0	0	0	3	0	0	0	1	0	0	0	0	0	0	0	5
Vash2	38	39	40	46	31	25	22	32	29	6	44	63	27	47	26	16	59	65	50	43
Gm31373	0	0	0	0	0	0	2	1	0	0	0	0	2	0	0	4	0	2	0	0
Gm37095	1	4	5	2	2	0	0	5	0	2	1	2	0	3	9	4	12	10	17	4
Gm8407	2	0	1	7	4	0	8	1	2	4	4	2	8	10	2	10	22	2	10	3
4930558K02Rik	0	0	2	1	0	2	2	0	0	0	0	1	2	0	0	2	0	0	0	0
Pigc	1536	694	1177	1074	1059	989	1100	622	1023	738	1545	917	1322	1026	250	571	134	220	412	692
Gm38304	5	2	1	1	1	1	1	0	8	0	2	0	0	1	0	0	0	0	0	0
Flvcr1	2343	400	2025	2405	1638	1553	1668	1719	1429	1302	2774	2250	2086	2485	1927	576	973	1779	1945	1606
A230020J21Rik	8	4	3	22	17	3	10	15	3	4	31	21	25	32	19	10	2	9	19	23
Spata45	10	4	19	20	20	24	13	26	13	10	29	23	15	47	10	11	5	4	7	21
Mfsd4a	3213	1143	2800	3928	3292	3879	4029	2966	2140	1830	3448	3026	2220	4350	2958	2293	2150	4070	4506	4099
Gm37120	87	41	69	232	47	59	36	283	52	70	176	377	75	338	495	423	618	1122	441	474
Cdk18	2705	1555	1922	2482	1728	1991	2230	2076	1835	1863	3745	2665	2561	2640	2246	1316	1130	2552	1926	2289
Gm29629	0	0	0	0	0	0	0	0	0	0	4	0	2	6	0	0	0	0	0	1
Atg16l1	2952	1789	2900	2479	2232	2244	2652	2391	1963	1732	3022	2736	2670	2890	2606	1893	3227	4821	2991	2842
Mpp4	15	15	41	6	32	40	16	12	30	12	12	0	13	13	6	11	8	2	4	5
Gm25395	0	0	0	0	0	2	0	0	0	1	0	0	1	0	0	2	1	0	0	3
Scarna6	0	0	1	2	6	1	0	0	0	0	0	0	2	5	2	12	9	16	8	11
Gm29017	30	1	38	22	56	53	22	13	4	16	43	18	29	39	8	13	11	10	24	9
Gm19125	0	0	0	0	2	0	0	0	0	0	2	0	2	0	0	0	0	4	0	2
Lemd1	4	2	0	14	0	0	4	5	0	5	5	5	2	9	0	0	0	2	6	11
Gm29695	10	2	4	10	0	7	4	3	0	9	0	4	1	2	0	0	0	0	0	0
Mir135b	0	0	0	0	0	0	0	0	0	0	0	0	0	0	0	0	0	0	0	0
Gm10188	0	0	0	0	0	0	0	0	0	0	0	0	0	0	0	0	0	0	0	0
Gm29630	0	0	0	0	0	0	0	0	2	0	2	0	0	2	0	0	0	0	0	0
Gm7241	0	0	0	0	0	0	0	0	0	0	2	0	0	0	0	0	0	0	2	0
Klhdc8a	651	457	535	537	354	293	318	349	293	414	1410	1158	772	1753	317	246	122	555	237	860
Tatdn3	576	357	605	513	560	561	558	386	433	415	547	480	568	539	229	316	180	163	233	374
Dnm3	833	341	794	613	883	1065	926	480	653	550	771	585	596	751	214	619	338	531	260	491
Nsl1	85	57	114	46	115	70	110	109	66	44	85	66	84	109	112	51	37	87	111	90
2810442N19Rik	0	6	5	5	0	4	3	1	2	4	0	0	0	2	0	0	0	0	0	2
Gm37767	2	0	0	0	0	0	0	0	0	2	0	0	0	0	0	0	0	0	0	0
Gm38188	0	0	2	2	0	4	1	1	0	0	0	0	2	2	0	0	0	2	2	0
Dnm3os	572	66	442	1140	343	403	658	417	316	446	1891	1170	944	1601	339	333	141	434	538	805
Mir199a-2	0	0	0	0	0	0	0	0	0	0	0	0	0	0	0	0	0	0	0	0
Mir214	0	0	0	0	0	0	0	0	0	0	0	0	0	0	0	0	0	0	0	0
Gm16101	0	0	0	0	0	0	0	0	0	0	0	0	0	2	0	2	0	0	0	0
Gm10176	0	0	0	0	0	0	0	0	0	0	0	0	0	0	0	0	0	0	0	0
Batf3	46	85	70	52	49	35	60	80	71	54	38	59	36	56	84	43	78	91	58	25
Nuak2	1142	785	1045	1436	947	858	880	1567	727	732	1636	2181	1321	1926	2272	1786	1762	3032	2198	2123
Gm38161	0	0	2	0	0	0	0	0	0	0	1	0	4	0	0	0	0	1	0	0
F730311O21Rik	182	59	128	34	170	162	124	82	79	39	25	32	57	29	71	73	4	12	34	63
Fam71a	0	0	0	0	0	0	0	15	0	0	0	1	0	0	31	61	98	87	8	0
Sag	29	35	30	55	26	35	29	46	18	13	25	52	34	40	68	62	42	81	43	39
Atf3	1328	1188	1016	470	547	349	446	3470	460	452	664	799	528	627	5920	4043	4156	5270	2361	1167
Tmcc2	8859	6937	9508	6384	9948	8923	11629	5988	7554	7448	7835	10740	11909	6305	3483	7940	4906	7181	8075	9126
Als2	1449	530	1142	933	984	1205	1343	805	1019	686	1150	777	1140	860	499	781	362	460	602	810
D730003I15Rik	179	163	192	92	114	75	152	79	108	80	185	121	169	100	28	62	30	52	25	67
Gm15849	1	3	0	2	3	0	4	0	0	0	2	1	0	0	0	3	0	4	2	1
Gm37074	30	6	38	6	17	24	31	17	16	5	2	0	12	0	2	0	0	0	0	0
Eef1aknmt	900	529	820	749	692	655	702	453	539	408	789	567	693	737	287	292	188	430	461	469
Gm37168	4	9	5	13	18	16	10	12	4	14	4	17	0	11	14	3	0	20	7	16
Nenf	1731	2156	2062	1214	1633	1447	1878	1052	1518	1395	1564	1575	1699	1229	590	1317	1032	1289	928	944
Pacc1	944	403	756	278	641	653	797	391	542	382	452	244	547	209	118	393	62	100	146	196
Dgkd	7559	4428	6411	7972	6325	7008	7151	5598	5793	5334	8216	6943	7372	7711	5074	7521	6059	9795	7038	6853
Gm19582	1	2	12	7	2	10	8	2	0	4	2	3	3	4	0	0	0	2	2	5
4833421G17Rik	0	0	0	0	0	0	0	0	0	0	0	0	0	0	0	0	0	0	0	1
Gm38365	0	0	0	0	0	0	1	0	0	0	2	2	0	0	0	0	0	8	0	0
Cdk15	2	2	4	5	1	6	14	1	4	0	11	0	2	0	0	1	0	2	1	0
Gm29016	0	0	0	0	0	0	0	0	0	0	0	0	0	0	0	0	0	0	0	0
Gm37737	0	1	0	0	0	0	0	0	0	2	0	0	0	0	0	0	0	0	0	0
Ppp2r5a	21390	8219	15583	13894	14446	13950	14278	13043	11366	10702	20188	18484	17882	17947	13042	13486	16693	24516	18053	20952
Fzd7	5238	1652	3943	2428	2827	3650	4046	2198	3076	2480	3041	2090	3270	2277	841	1969	1216	2034	1160	1780
Dstyk	4096	1664	3263	3777	3543	3925	4412	2988	2872	2386	3969	3471	3578	4722	2228	2877	2112	3886	3815	4047
Gm26813	79	44	46	55	52	66	35	96	28	35	186	254	83	306	131	164	228	350	212	309
Gm2272	0	2	1	0	2	0	2	0	0	0	0	0	0	0	0	0	0	0	0	0
6030442K20Rik	14	10	27	10	46	16	22	18	21	22	23	35	29	40	19	43	19	31	22	53
Gm32200	401	207	337	141	346	345	330	192	397	158	339	94	443	151	20	142	36	46	17	39
Gm37688	0	0	0	0	0	0	0	0	0	0	0	0	0	0	0	0	0	0	0	0
Gm37432	1	0	0	0	1	4	0	0	0	0	0	0	0	0	0	0	0	0	0	1
9430037O13Rik	0	0	0	2	2	1	2	0	0	0	0	0	0	5	0	12	13	18	6	3
Gm973	600	439	579	536	325	417	535	227	302	370	496	726	539	251	50	126	88	73	39	132
Gm28411	0	0	2	0	0	0	0	0	0	2	0	0	0	0	0	0	0	2	0	0
1700122D07Rik	0	0	2	0	0	0	0	0	0	0	0	0	0	0	0	0	0	0	0	0
Sumo1	5781	1585	5380	3910	3940	3579	4212	3266	3990	3132	5575	4959	5534	5270	3694	2955	4652	5961	4626	3856
Vamp4	2961	681	2581	2221	2188	1959	2070	1665	1824	1768	2912	2535	2676	2432	1370	1558	1051	1545	1803	1800
D430013B06Rik	57	14	81	87	77	91	92	94	39	23	33	92	74	80	104	153	99	167	114	79
Gm5705	0	0	0	2	0	0	1	0	2	0	0	4	0	0	0	0	0	0	0	0
Gm29596	11	0	0	1	4	4	7	2	0	6	0	0	1	1	0	0	0	0	0	0
Myoc	8	17	14	14	0	16	8	5	10	2	16	41	22	3	4	12	4	2	9	2
Myocos	2	0	0	2	0	2	2	1	4	2	6	0	0	1	2	0	0	0	4	0
Dtl	89	53	199	70	77	145	124	101	121	50	23	103	76	102	101	191	190	239	211	140
Rbbp5	2803	1118	2423	1927	2183	2105	2473	1391	1929	1434	2209	1543	2211	1689	764	1096	517	817	1243	1325
Tmem81	502	428	519	324	487	445	526	259	383	369	486	391	472	394	110	327	144	285	267	276
Usp40	2109	798	1716	1948	1803	1928	2218	1162	1518	1208	1907	1428	1793	1577	513	928	208	370	585	1080
Gm5832	0	0	0	1	0	1	0	1	0	0	0	0	0	0	1	0	0	0	0	0
Gm15375	0	0	0	0	0	0	0	1	0	0	0	0	0	0	2	0	0	0	0	0
Gm52970	0	0	0	0	0	0	0	0	0	0	0	0	0	0	0	0	0	0	0	0
Nop58	2931	764	2353	2276	1779	1578	1855	2744	1441	1323	1565	1937	1782	1756	3436	1367	3953	6564	3086	2229
Snord70	1	0	3	0	4	3	0	1	1	0	0	3	1	4	5	0	2	5	5	4
Gm26293	0	0	0	0	0	0	0	0	0	0	0	0	0	0	0	0	0	0	0	0
Gm26287	3	0	6	1	6	5	2	3	2	0	2	10	0	1	3	2	3	14	6	11
Snord11	2	0	2	0	0	0	4	1	1	0	0	0	0	2	0	0	2	1	0	3
Ints7	2637	1251	2067	2123	1966	2317	2302	1577	1531	1258	1723	1647	1995	1637	1337	1578	1432	1893	1610	1777
Gm37349	0	0	0	0	0	4	2	1	0	0	0	0	0	0	2	0	0	1	0	0
Bmpr2	71637	5776	53251	46689	54351	52811	58010	37948	43388	40954	63404	49054	61017	60333	28374	29411	23784	36465	32332	49635
Gm38125	0	0	0	4	0	0	0	0	0	2	0	0	0	0	0	6	0	12	0	0
Gm37977	2	0	2	3	4	4	4	3	4	1	8	0	4	4	2	2	2	9	5	9
Ugt1a10	0	0	0	0	0	0	2	0	0	0	0	0	0	4	0	0	0	0	0	3
Gm20528	0	0	0	0	0	0	0	0	0	0	0	0	0	0	0	0	0	0	0	0
Gm52971	0	0	0	0	0	0	0	0	0	0	0	0	0	0	0	0	0	0	2	2
Fam117b	6338	2285	5831	6094	5476	5679	7222	4069	5622	5084	6990	5914	7054	6364	2683	11016	12203	19921	5902	6440
Gm37531	0	0	4	3	0	0	1	0	2	0	0	0	4	0	0	4	5	2	6	1
Gm18829	0	0	0	0	0	2	2	2	0	1	0	0	2	1	0	28	13	16	5	0
Cntn2	0	21	6	10	0	2	5	1	0	2	7	7	25	4	0	0	10	2	2	2
Ugt1a9	0	0	0	0	0	0	0	0	0	0	0	0	0	0	0	0	2	0	2	0
Ugt1a8	0	0	0	0	0	0	0	0	0	0	0	0	0	0	0	0	2	0	0	0
Lpgat1	9108	2861	8274	9381	7181	8470	8590	8040	5457	4500	8492	7140	8320	8950	10148	4586	5728	9253	10313	9391
Gm22446	0	0	0	0	0	0	0	0	0	0	0	0	0	0	0	0	0	0	0	0
Gm26203	0	0	1	0	0	3	0	1	0	0	0	0	0	2	1	0	1	0	1	1
Gm20203	0	0	2	2	0	0	0	0	0	0	0	2	0	0	0	0	0	0	0	0
Gm38037	52	33	57	131	61	83	56	90	48	41	134	119	56	101	110	69	57	63	71	139
Ica1l	53	33	58	112	59	112	59	62	64	69	104	124	96	98	57	249	168	249	99	103
Nek2	793	678	845	948	378	533	660	823	471	444	1376	1710	609	1257	1051	431	569	628	967	1047
1700034H15Rik	82	53	51	129	104	110	123	58	106	60	143	87	135	128	29	46	26	51	93	74
Slc30a1	5174	1826	5010	4320	5215	5415	5902	2646	4292	3142	5081	4858	5196	4672	1007	1990	2819	5286	2096	2951
Ugt1a7c	532	124	306	295	457	341	249	267	278	265	463	649	457	412	333	455	678	835	580	505
Gm15373	0	0	0	0	0	0	0	0	0	0	0	0	0	0	0	0	0	0	0	0
Ugt1a6b	68	43	83	88	59	73	76	40	49	61	77	90	71	23	20	25	37	40	21	25
Gm15372	1	2	0	0	0	0	0	0	0	0	0	0	0	0	0	0	0	0	0	0
Gm15370	0	0	0	0	0	0	0	0	0	0	0	0	0	0	0	0	0	0	0	0
Ugt1a6a	116	43	100	105	97	92	94	53	57	51	63	107	68	62	15	48	22	48	63	53
Gm15369	0	0	0	0	0	0	0	0	0	0	0	0	0	0	0	0	0	0	0	0
Gm15374	0	0	0	0	0	0	0	0	0	0	0	0	0	2	0	0	0	0	0	1
Gm15371	2	0	0	0	0	0	0	0	0	0	0	0	0	0	0	0	0	0	2	0
Ugt1a5	0	2	1	0	0	4	2	0	4	0	4	0	4	0	0	8	5	2	8	5
Gm52972	0	0	0	0	0	0	0	0	0	0	0	0	0	0	0	0	0	0	0	0
Gm15368	2	2	2	6	2	0	4	3	4	0	4	8	2	1	4	5	7	9	14	8
Gm15376	0	0	2	0	0	0	0	0	0	0	0	0	0	0	0	0	0	0	0	0
Wdr12	905	384	870	689	593	513	699	498	532	402	826	663	706	602	412	371	222	359	561	565
Ugt1a2	0	0	2	0	0	0	0	0	0	0	0	0	0	0	0	0	0	0	0	0
Dnajb3	69	21	46	29	37	27	34	40	32	18	36	71	27	48	25	32	14	26	32	27
Ugt1a1	13	4	5	7	13	10	8	2	4	6	8	7	3	8	3	0	0	0	1	16
Mroh2a	520	241	387	394	482	506	535	337	388	371	372	421	399	496	226	747	506	855	545	558
Prrc2c	14303	3201	11200	15609	12857	17309	16414	11534	9428	7965	11812	10751	11832	13597	10948	12672	9848	20252	13812	15070
Hjurp	5919	2626	4635	3762	4966	4815	5285	3124	3871	3017	4993	3656	4949	3640	1714	2412	1646	2657	3120	2916
Gm27616	37	0	49	17	25	22	21	18	24	13	41	31	24	48	10	21	24	56	25	13
Carf	768	149	750	696	678	795	736	455	595	516	819	725	703	732	253	596	240	402	524	683
Gm15464	0	0	1	0	0	0	0	2	0	0	0	0	0	0	6	1	2	1	0	0
Fmo4	655	258	597	967	722	549	754	526	540	556	925	661	631	969	419	339	429	463	440	919
Rcor3	1335	389	1337	1105	1365	1346	1613	722	1152	972	1632	1317	1196	1398	406	847	376	608	856	1142
Gm37055	0	0	0	0	0	0	0	0	0	0	0	0	0	0	0	0	0	0	0	0
Gm10516	243	116	263	149	218	214	264	104	166	147	196	106	164	127	32	90	27	91	35	63
Fmo1	61411	20437	36646	32681	33600	35056	42629	20195	32697	37031	44554	22981	40892	33581	4328	15965	2891	4319	6391	17847
Trpm8	2	4	8	12	17	11	9	9	4	0	2	2	0	7	6	0	0	6	3	8
4930453O03Rik	0	0	0	0	0	0	0	0	0	0	0	0	0	0	0	0	0	0	0	0
Nfasc	4	16	14	34	3	5	4	20	12	9	12	100	21	6	6	12	6	9	15	15
Nbeal1	8862	760	7736	6680	6582	6799	7577	4514	5684	4764	8323	5702	6633	7323	3145	5028	3678	4683	4043	5855
Gm10538	0	0	0	0	0	0	0	0	0	0	0	0	0	0	0	0	0	0	0	0
Gm29332	0	0	0	0	0	0	0	0	0	0	0	0	0	0	0	0	0	0	0	0
Gm22609	0	0	0	0	0	0	0	0	0	0	0	0	0	0	0	0	0	0	0	0
Lrrn2	38	43	83	30	65	64	58	32	47	27	22	49	24	18	15	67	22	31	20	9
Gm38308	2	0	8	6	0	6	5	5	0	2	7	4	6	2	7	0	0	0	2	4
Spp2	2	2	2	22	7	5	7	7	0	5	12	10	10	10	0	4	0	0	2	0
Gm29538	174	129	131	138	105	124	128	74	120	152	87	130	146	49	10	52	20	2	14	39
Fmo2	151783	41867	136711	107012	142266	127646	157262	81740	134310	115055	167535	107653	143307	108133	23596	51936	30643	39242	23605	67882
Gm28888	1	1	2	0	2	4	1	0	4	0	3	0	0	1	0	0	0	0	0	0
Glrp1	6	2	12	4	4	10	12	10	2	0	6	0	8	4	10	2	7	0	4	2
Gm19589	11	16	16	2	4	2	0	2	4	2	0	0	0	4	0	4	0	2	4	0
Gm38130	0	0	0	0	0	0	0	1	4	0	0	0	2	0	0	0	0	0	2	0
Gm29336	2	0	2	2	0	2	6	3	2	4	2	4	3	1	0	0	0	0	2	8
Cyp20a1	2316	1184	2243	1452	1682	1797	2079	1244	1771	1312	1612	1643	2110	1260	557	1557	999	1448	730	985
6030460B20Rik	0	0	4	2	0	1	0	0	0	6	5	2	0	1	0	0	0	1	0	0
Arl4c	5288	3255	5183	3015	3398	3619	4331	4686	2986	2075	4346	5190	2920	5111	5822	5194	4839	11144	6027	5416
Gm29335	0	0	0	0	0	0	0	0	0	0	0	0	0	0	0	0	0	0	0	0
Platr5	1	0	2	0	0	2	0	0	0	0	0	1	0	0	0	4	4	0	0	0
Gm29337	0	0	0	0	0	0	0	0	0	0	0	0	0	0	0	0	0	0	0	0
Kcnh1	554	240	489	599	760	583	576	718	344	210	336	589	452	629	772	725	823	1165	1406	1250
Gm4753	0	0	0	0	1	0	0	0	0	0	0	0	0	0	0	0	0	0	0	0
1700067G17Rik	0	0	0	2	0	0	0	1	0	0	2	0	0	0	0	0	0	0	0	0
Gm18699	0	0	0	0	0	0	0	0	0	0	0	0	0	0	0	0	0	0	0	0
Fmo6	34	50	24	39	32	25	53	21	7	30	60	81	45	26	14	11	4	4	20	16
Sh3bp4	4385	2277	3417	2458	3477	4045	4457	2668	2977	2318	3326	2867	3300	2770	1577	4415	3936	6247	2227	2798
Gm38312	6	2	3	6	0	3	8	2	0	2	0	0	2	0	2	2	5	0	2	0
Gm5259	0	0	0	3	0	0	0	3	1	0	0	0	0	0	6	2	0	0	0	0
Gm28342	3	5	2	2	15	1	15	5	12	2	6	0	7	2	0	10	0	0	0	0
C030007H22Rik	0	0	0	0	0	0	0	0	0	0	0	4	0	0	0	0	0	0	0	0
Fmo3	1070	906	1483	4590	3135	1858	3046	1006	1714	2656	7597	5102	5566	4181	904	1104	542	544	494	2267
Gm37273	0	3	3	16	7	10	4	5	5	8	23	19	19	19	4	0	2	0	3	6
Dst	17255	6285	13679	17199	15744	17982	20437	14813	10743	10093	14939	11692	12708	17324	13749	12588	15327	30822	20536	19689
Mroh9	1	0	0	4	0	0	0	0	3	0	2	9	2	2	0	2	0	0	0	5
Gm22671	0	0	0	0	0	0	0	0	0	0	0	0	0	0	0	0	0	0	0	0
Gm37049	0	0	0	0	0	0	0	0	0	0	0	0	0	0	0	0	0	0	0	0
Gm22434	0	0	0	0	0	0	0	0	0	0	0	0	0	0	0	0	0	0	0	0
Hhat	61	57	109	36	64	125	69	56	34	33	60	65	68	55	26	37	39	20	23	53
Gm22265	0	0	0	0	0	0	0	1	0	0	0	0	0	0	1	0	0	0	0	0
Gm37354	2	0	0	2	0	2	5	2	0	2	4	0	0	0	0	0	0	0	0	0
Gm38360	0	0	0	0	0	0	0	0	0	0	0	0	0	0	0	0	0	0	0	0
Gm28631	0	0	0	0	0	0	0	0	0	0	0	0	0	0	0	0	0	0	0	0
Gm23792	0	0	0	0	0	0	0	0	0	0	0	0	0	0	0	0	0	0	0	0
Gm38157	8	8	9	8	6	4	3	10	4	11	6	8	16	4	8	12	3	16	22	14
A730013G03Rik	2	2	0	0	0	0	0	0	0	0	2	1	0	0	0	0	0	0	0	0
Mir6896	0	0	0	0	0	0	0	0	0	0	0	0	0	0	0	0	0	0	0	0
1700065J18Rik	0	0	0	2	0	0	0	1	0	0	0	0	0	0	0	0	0	0	0	0
Gm26788	41	4	53	8	7	10	21	6	30	11	21	3	9	35	6	12	2	5	11	6
Agap1	7684	3511	6328	5109	6075	7878	8802	4760	5502	4491	5802	5977	5375	6626	2537	4864	2440	4936	3182	3985
A930005N03Rik	0	0	0	0	0	0	1	1	0	2	0	1	0	0	2	2	0	0	3	0
Gm37958	0	0	0	0	0	0	0	0	0	0	0	0	0	0	0	0	0	0	0	0
Gm37297	0	4	0	2	2	4	0	0	0	0	0	0	6	0	0	0	0	1	0	1
Gm37385	0	0	2	0	0	0	0	0	0	0	0	0	0	2	0	2	0	0	0	2
Gm5266	0	0	0	0	0	0	0	0	0	0	0	0	0	0	0	0	0	0	0	0
Gm28499	0	0	2	3	0	0	0	0	0	1	0	2	0	1	0	2	5	4	0	2
Gm3052	151	36	105	54	86	60	100	51	56	81	56	57	123	35	40	61	0	11	25	21
Gm37233	48	16	34	32	49	62	72	40	39	31	20	29	33	18	22	41	0	6	8	8
Mir5103	0	0	0	0	0	0	0	0	0	0	0	0	0	0	0	0	0	0	0	0
4933400F21Rik	0	0	3	0	6	0	2	0	0	0	0	2	1	0	0	0	2	0	0	0
Gm37521	0	0	2	4	0	0	0	3	0	0	0	2	2	0	2	4	0	0	0	0
Prrx1	1575	277	1023	395	952	887	1190	584	876	533	701	701	958	372	205	488	169	254	205	216
Ccdc115	1527	1053	1406	1164	1064	1025	1152	1122	968	930	1442	1762	1406	1470	1284	876	1121	1838	1655	1367
Gm20471	0	0	0	0	0	0	0	1	0	0	0	0	0	0	2	0	0	0	0	0
Gm28306	0	1	0	2	0	0	0	1	0	0	0	0	1	0	1	2	1	1	1	1
Gbx2	2	0	0	2	2	2	0	0	0	0	0	2	4	2	0	0	0	0	0	0
Gm37644	0	4	0	0	0	0	0	0	0	0	0	0	0	0	0	0	0	0	0	0
D130058E05Rik	6	9	8	6	0	10	8	2	4	5	4	2	14	4	4	2	0	2	1	0
Sertad4	299	112	334	52	206	172	270	123	142	93	74	98	108	31	16	133	19	74	17	33
Gm15867	10	6	11	5	8	7	9	4	7	6	9	18	3	0	1	8	4	13	5	10
Gm2367	0	3	2	0	0	0	2	1	6	1	3	0	0	0	0	1	0	1	0	2
Gorab	756	229	574	463	570	492	547	393	378	393	539	545	651	496	272	218	383	408	481	529
Gm24940	0	0	0	0	0	0	0	0	0	0	0	0	0	0	0	0	0	0	0	0
Gm29500	0	0	0	0	0	0	0	0	0	0	0	0	0	0	0	0	0	0	0	0
Rpsa-ps1	0	2	5	1	0	2	1	2	0	0	1	5	1	4	1	6	0	1	9	2
Mettl11b	2	4	4	2	1	2	2	0	4	4	20	2	0	0	0	0	0	0	0	1
Gm2343	0	0	0	0	0	0	0	0	0	0	0	0	0	0	0	0	0	0	0	0
Asb18	0	10	0	1	2	0	6	0	0	0	12	35	14	2	0	2	0	2	0	0
Abi2	2429	489	2075	2272	1985	2029	2420	1472	1645	1329	2634	1981	1771	2643	1171	1449	1045	2008	1685	2249
Mdm4	10249	2862	8793	9756	9082	9046	9607	6215	7180	6224	10411	7843	9819	9812	4465	7133	2959	4529	6345	7673
Gm29257	7	7	5	12	14	6	2	9	6	8	4	16	7	5	3	4	4	1	4	3
Syt14	166	29	164	131	164	169	153	95	69	89	109	66	139	126	74	37	12	26	70	150
Gm31406	0	0	0	0	0	0	0	0	0	0	0	2	0	0	0	0	0	0	0	0
Gm37103	0	0	0	0	0	0	0	2	0	0	0	0	0	0	0	0	0	0	1	0
Imp4	2649	1309	2308	2276	1996	1987	2232	1876	1629	1447	1853	2088	2002	1680	1825	1405	1847	3338	2340	1916
Iqca	651	471	640	790	390	655	817	326	591	446	567	756	713	365	120	302	183	233	109	176
4930434B07Rik	0	0	0	0	0	0	0	1	0	0	0	2	0	2	3	0	5	1	2	0
Ackr3	2307	1310	2429	8006	3197	1757	2219	15048	1268	1122	2922	5509	2432	7316	27175	7292	34848	45560	27154	18091
Gm38277	0	0	0	0	0	0	0	0	0	0	1	0	0	0	0	0	0	0	0	0
Raph1	9118	1119	7799	9935	7681	8785	9119	4648	5939	4762	7222	5195	7605	6061	3013	4693	2043	4495	4077	5319
Gm28721	4	0	0	2	3	2	2	1	0	2	0	5	1	0	1	0	0	0	0	0
Gm28723	2	3	1	7	0	0	0	3	2	0	0	0	0	0	5	3	4	0	1	2
Gm11575	1	1	2	6	5	0	0	1	6	0	2	0	1	7	5	6	2	0	0	4
Gm11576	0	0	0	0	0	6	0	0	0	0	2	0	0	0	0	0	0	0	0	0
Pik3c2b	1760	873	1600	2203	1927	1989	2282	1025	1228	1200	1285	904	1080	1324	407	1090	580	708	888	1007
Gm11578	0	0	0	0	0	0	0	0	0	0	0	0	0	0	0	0	0	0	0	0
Gm38388	2	0	0	6	0	6	0	2	0	0	4	2	0	7	0	2	0	2	0	2
Gm28722	0	0	0	2	2	0	0	0	0	0	0	4	2	0	0	0	0	1	0	1
Gm35048	0	4	0	2	0	0	0	0	0	0	3	0	1	4	0	0	0	0	0	0
Gm11577	0	0	0	0	0	0	0	0	0	0	0	0	0	0	0	0	0	0	2	0
Eif4a-ps4	177	72	139	144	101	122	107	78	76	53	117	152	139	186	205	50	126	183	166	171
Gm28609	1	10	4	24	4	21	22	0	3	8	0	2	4	3	0	0	11	2	0	2
Gm26616	50	26	67	92	83	66	60	45	27	36	70	42	68	62	21	18	10	29	46	29
Ptpn18	751	605	710	731	682	634	635	411	533	481	653	688	643	481	231	552	238	377	475	464
Ppp1r15b	8817	4024	7923	7629	6980	7396	7743	8206	6175	5335	9021	10732	8383	9880	9393	7390	13734	22414	14351	11286
Cd28	248	79	255	199	346	350	251	366	171	82	251	195	122	292	533	478	351	723	1009	657
Gm28417	254	100	233	304	253	251	209	114	170	181	254	179	210	175	46	175	44	78	91	174
Gm11579	0	0	0	0	1	0	2	1	2	2	0	0	0	0	0	0	1	2	4	0
4930568A12Rik	6	0	13	10	6	4	8	6	10	2	4	6	6	16	8	4	12	17	11	9
2310016D23Rik	5	0	4	0	0	1	3	1	3	0	3	1	1	2	0	4	0	0	1	5
Gm37198	2	2	11	6	2	5	3	10	5	4	2	8	4	6	12	6	8	3	34	24
Gm11609	0	0	0	0	0	1	0	4	0	0	4	0	0	0	8	0	0	0	1	0
Gm11581	11	6	12	4	12	0	2	2	6	2	0	8	1	0	0	6	0	1	4	0
Gm38137	2	0	0	0	0	0	0	0	0	0	0	0	0	0	0	0	0	0	0	0
Kifap3	3443	1067	3361	1922	2456	2450	3055	1565	2298	2054	2378	1789	2544	1736	590	1412	464	633	855	1257
Cops8	3619	2511	3452	2595	2718	2721	3292	2643	2358	2039	3448	3081	3185	3246	2600	3095	4974	7422	3796	3542
Prss39	2	0	0	0	6	2	0	2	2	2	0	4	1	0	3	1	2	2	12	5
Gm28416	0	0	0	0	0	0	0	0	0	0	0	0	0	0	0	0	0	0	0	0
Gm9991	0	0	0	0	0	0	1	0	2	0	0	0	0	0	0	0	0	0	0	0
Cfc1	0	0	0	0	0	0	0	1	0	0	0	2	0	0	0	0	0	0	0	0
Gm28419	0	0	0	0	0	0	0	0	0	0	0	0	0	0	0	0	0	0	0	0
Ctla4	35	20	54	45	79	46	35	536	16	16	112	101	44	171	955	363	826	659	1768	707
Rpl18-ps1	16	11	18	12	10	3	10	4	9	14	12	9	10	8	3	6	13	7	11	17
Gm11582	0	0	0	0	0	0	0	0	0	0	0	6	0	0	0	0	0	0	1	0
Prss40	0	0	0	0	0	0	0	0	0	0	0	0	0	0	0	0	0	0	0	0
1700101I19Rik	0	0	0	0	0	0	0	0	0	0	0	0	0	0	0	0	0	0	0	0
Amer3	0	4	2	0	0	0	0	1	0	0	0	0	4	0	0	0	0	2	0	1
Gm28418	0	0	0	0	0	0	0	0	0	0	0	0	0	0	0	0	0	0	0	0
Gm36984	0	0	0	0	0	0	0	0	0	0	0	0	0	0	0	0	0	0	0	0
Gm29730	0	0	0	0	0	0	0	0	0	0	0	0	0	0	0	0	0	0	0	0
AA619741	0	0	0	0	0	0	0	0	0	0	0	0	0	0	0	0	0	0	0	0
Icos	144	84	178	80	177	176	171	213	72	58	166	104	61	135	321	170	234	232	486	296
Gm37039	0	0	0	0	0	0	0	1	0	0	0	0	0	2	2	0	2	2	6	0
Rpl17-ps1	0	0	0	0	0	0	0	0	0	0	0	0	0	0	0	0	0	0	1	0
Gm11590	0	0	0	0	0	0	0	0	0	0	0	0	0	0	0	0	0	0	0	0
Gm11591	2	0	0	0	0	0	0	0	0	0	0	0	0	0	0	1	0	0	0	0
Gm28083	0	0	0	0	0	0	0	0	0	0	0	0	0	0	0	0	0	0	0	0
Gm11587	0	0	0	0	0	0	0	0	0	0	0	0	0	0	0	0	0	0	0	0
9530026F06Rik	0	0	0	0	0	0	0	0	0	0	0	0	0	0	0	0	0	0	0	0
Gm11588	0	0	0	0	0	0	0	0	0	0	0	0	0	0	0	0	0	0	0	0
Gm28449	0	0	0	0	0	0	0	0	0	0	0	0	0	0	0	0	0	0	0	0
Gm36943	0	0	0	0	0	0	0	0	0	0	0	0	0	0	0	0	0	0	0	0
Gm28094	0	0	0	0	0	0	0	0	0	0	0	0	0	0	0	0	0	0	0	0
4930587A21Rik	0	0	0	0	0	0	2	0	0	0	0	0	0	0	0	0	0	0	0	0
Scyl3	1849	682	1471	1692	1475	1557	1522	1667	1208	996	2203	2233	1599	2706	1892	1412	1416	2238	2710	2594
Pard3b	1879	752	2110	2346	2277	2643	2856	1589	2080	1451	1790	1800	1852	1906	947	1924	1740	3214	1213	1424
Gm37205	0	0	0	0	0	2	0	0	0	0	2	0	0	0	0	0	0	0	0	0
Gm38012	2	0	0	0	4	2	0	0	2	4	6	6	6	0	0	0	0	0	0	10
Gm38278	0	0	0	0	0	0	0	0	0	0	0	0	0	0	0	0	0	0	0	0
Pard3bos1	5	0	6	0	0	2	2	1	0	0	0	0	4	0	1	1	0	0	0	0
Gm38075	0	0	0	0	0	0	0	0	0	0	0	0	0	0	0	0	0	0	0	0
Gm29640	0	0	0	0	0	0	0	0	0	0	0	0	0	0	0	0	0	0	0	0
Gm29641	0	0	0	0	0	0	0	0	0	0	0	0	0	0	0	0	0	0	0	0
Pard3bos2	1	0	2	0	0	0	2	0	0	0	0	1	0	0	0	2	0	0	0	2
Gm38351	0	0	0	0	0	0	0	0	0	0	0	0	0	0	0	8	0	0	0	0
Pard3bos3	2	0	4	4	2	0	12	0	0	4	0	2	1	2	0	0	2	0	2	0
Gm29084	0	3	0	0	2	0	0	0	2	0	9	2	3	2	2	2	4	2	4	2
Gm11600	0	0	0	0	0	0	0	0	0	0	0	0	0	0	0	0	0	0	0	0
Gm11599	0	2	2	0	2	5	4	4	1	1	0	2	2	2	1	0	2	2	0	10
Col6a3	3826	2613	6407	934	5688	9074	10921	4237	5959	3543	302	927	1773	443	182	11914	3335	9242	705	388
Arhgef4	281	188	285	247	189	286	229	192	159	156	250	382	201	219	128	196	152	244	218	204
Gm36970	0	0	0	0	0	0	0	0	0	0	0	0	0	0	0	0	0	0	0	0
4930474B08Rik	0	0	0	0	0	0	0	0	0	0	0	0	0	0	0	0	0	0	0	0
Gm37224	0	0	0	0	0	0	0	0	0	2	0	0	0	0	0	0	0	0	0	0
Gm37845	0	0	2	0	0	0	0	0	0	0	0	0	0	0	0	0	0	0	0	0
SMIM39	0	0	0	0	0	0	0	0	0	0	0	0	0	0	0	0	0	0	0	0
Gm38336	36	49	35	26	18	35	43	23	21	23	39	23	13	35	17	40	33	55	43	30
Mlph	2666	1397	1929	2037	1800	1774	2092	1182	1383	1574	1995	1805	1584	2020	625	1077	430	547	1128	1530
Prlh	9	2	8	0	2	3	4	14	0	4	2	8	1	3	13	0	10	15	6	1
Plekha6	2830	1886	2763	1588	2581	4367	3747	1421	1431	979	1129	1234	904	818	387	2479	301	717	556	649
Rab17	93	74	71	146	97	55	62	26	117	77	125	105	83	105	4	44	2	10	19	13
Gm28199	0	0	0	0	0	0	0	0	0	0	0	0	0	0	0	0	0	0	0	0
BC055324	109	32	97	70	101	67	84	87	64	44	77	57	78	66	92	70	57	101	138	74
Mettl18	293	175	250	195	218	172	230	138	211	164	338	279	268	191	99	78	87	147	163	165
Gm37119	0	0	0	0	2	0	0	0	0	0	0	0	0	0	0	0	0	0	0	0
Fam168b	12272	5901	11358	10189	9555	10200	11877	9650	8800	7275	12147	10861	10577	12774	9006	9161	8952	15167	12195	10687
Lamb3	6652	4767	6817	4784	5547	6192	6896	4707	5150	5100	6175	4772	5995	6827	3616	5606	4808	9309	5032	5415
Gm37127	7	4	10	17	19	17	39	6	10	1	6	7	13	7	7	23	6	24	12	25
Sele	160	40	61	166	57	35	70	2693	45	44	58	274	115	516	5011	148	388	364	925	108
Plekhb2	9878	4580	8173	7233	7401	6991	8299	5235	6541	5413	7864	6643	7590	7303	3863	4585	4127	6262	4830	5529
Gm19430	0	0	0	0	0	0	0	0	0	0	0	0	0	0	0	0	0	0	0	0
Gm37670	7	0	0	1	1	2	1	1	0	1	2	0	4	2	0	2	1	1	1	1
Gm8009	0	0	0	0	0	0	0	0	0	0	0	0	0	0	0	0	0	0	0	0
Sell	5992	1819	4423	2480	6390	4689	2558	2803	2293	2678	3338	6583	5838	2886	3119	8548	3218	2629	4964	7396
Gm38027	0	0	0	0	0	0	0	0	0	0	0	0	0	0	0	0	0	0	0	0
Gm25096	0	0	0	0	0	0	0	0	0	0	0	0	0	0	0	0	0	0	0	0
Gm37068	0	0	0	0	2	4	0	0	2	0	0	0	0	0	0	0	0	0	0	0
Gm25634	0	0	0	0	0	0	0	0	0	0	0	0	0	0	0	0	0	0	0	0
Gm28415	0	0	0	0	0	1	0	0	0	0	0	0	0	0	0	0	0	0	0	0
Hsd11b1	21408	13466	23659	13426	20612	18628	22424	13399	18768	12942	23412	19041	26036	17408	8059	12769	11539	15891	9881	12824
1110002O04Rik	0	0	2	0	2	0	0	0	0	0	0	0	0	0	0	0	0	0	0	0
Gm38118	22	5	29	19	31	45	28	21	6	7	17	17	38	5	11	22	2	14	5	13
Gm8022	0	0	0	0	0	0	0	0	0	0	0	0	0	0	0	0	0	0	0	0
Gm37146	0	0	0	0	0	0	0	0	0	0	0	0	0	0	0	0	0	0	0	0
G0s2	2325	1949	1868	501	1671	1187	1475	1219	1414	955	1151	1136	2130	643	1077	2486	167	359	611	504
Gm33222	0	0	0	0	0	0	0	1	0	0	0	0	0	0	2	0	4	0	0	0
Gm37691	78	79	81	68	142	100	66	242	78	64	83	85	72	73	407	335	62	272	251	99
4930535G08Rik	0	0	0	0	0	0	0	0	0	0	0	0	0	0	0	0	0	3	0	0
Gm38049	0	0	0	2	0	0	0	0	0	0	0	0	0	0	0	0	0	0	0	0
Gm37650	0	0	0	2	0	0	0	1	0	1	0	1	0	0	3	1	2	0	1	0
Hs6st1	2954	1293	2046	2533	1934	2165	2287	4130	1665	1599	2658	2764	1883	3094	5756	2124	6032	13730	5033	3961
Gm23939	2	0	0	0	0	0	0	0	0	0	0	0	0	2	0	0	0	0	0	0
Gm37335	0	0	0	0	0	0	0	0	0	0	0	0	0	0	0	0	0	0	0	0
Gm33280	150	48	100	115	92	121	153	65	153	87	45	63	84	30	16	87	95	99	37	37
Selp	292	145	158	1452	183	141	167	6925	129	134	293	832	330	2039	12840	175	2750	4376	3322	798
Gm16587	3	2	1	16	1	4	2	101	0	0	3	10	0	36	192	1	16	65	84	13
Gm16548	5	0	10	31	7	0	0	199	4	4	4	29	1	64	366	6	51	115	141	21
Snrpe	1104	523	1303	796	819	639	843	870	831	610	1262	1145	1126	1126	801	769	1137	1357	1133	829
Camk1g	22	15	23	16	15	19	28	14	4	11	19	19	27	25	16	16	16	81	21	31
Gm37942	0	0	0	0	0	0	0	0	0	0	0	0	0	0	0	0	0	1	0	0
Gm38022	0	0	0	0	0	0	4	0	0	0	1	0	0	0	0	0	0	0	0	0
Gm38322	0	0	0	0	0	0	0	3	0	0	0	0	0	0	6	0	0	0	0	0
Mir205hg	0	0	0	8	0	0	0	2	0	0	3	0	0	0	4	0	0	0	0	0
Mir205	0	0	0	0	0	0	0	0	0	0	0	0	0	0	0	0	0	0	0	0
Gm21362	0	0	0	0	0	0	0	0	0	0	0	0	0	0	0	0	0	0	0	0
4930503O07Rik	0	0	0	0	0	0	0	0	0	0	0	0	0	0	0	0	0	0	0	0
F5	534	608	959	1213	951	538	910	659	522	437	517	988	1485	587	795	1009	872	1175	1090	956
Gm16588	0	1	0	0	0	0	2	0	0	0	0	0	2	0	0	0	1	0	0	0
Slc19a2	912	285	745	903	553	553	688	839	632	521	1123	807	851	1366	1075	426	1332	1939	1461	1095
Zc3h11a	878	78	693	1034	1031	1137	1272	794	592	432	726	624	662	998	856	780	744	1418	1017	1053
Uggt1	8539	3835	7284	5425	6348	6937	7570	5040	5618	4527	5876	5843	7016	5730	3484	5387	3617	6302	4604	5244
Plxna2	4074	1689	4590	13080	5124	8338	7861	8943	3587	3893	12157	10852	7071	12140	13448	3671	13017	25194	13912	13332
Ccdc181	2683	1383	2145	2126	1483	1763	2246	1056	1354	1287	2278	2609	1807	1523	672	845	463	630	648	1184
Mir6897	0	0	0	0	0	0	1	1	0	0	0	0	0	0	1	1	1	0	0	0
Gm37783	4	4	6	11	9	9	0	11	0	0	10	7	8	6	22	72	56	84	23	10
Gm37674	14	2	2	24	2	0	0	38	0	2	14	8	0	11	73	63	59	116	40	39
Gm38036	0	4	0	0	0	0	2	5	0	0	0	0	1	0	2	4	4	6	2	8
2900035J10Rik	0	0	0	0	0	1	0	0	0	0	0	0	0	0	0	0	0	6	0	0
Neurl3	1570	1554	1643	800	2015	1249	895	1922	835	792	1419	2231	1221	1576	2687	4367	1373	2727	2451	1732
Gm19777	3	0	0	3	0	0	0	6	0	0	0	2	0	0	8	3	9	14	4	7
Mir3962	0	0	0	2	0	0	0	0	0	0	0	0	0	0	0	0	0	0	0	0
Zbed6	413	39	388	757	636	828	729	573	300	275	475	286	590	686	711	655	594	1011	750	1134
Lax1	338	256	372	172	459	430	259	296	164	88	196	204	165	224	353	344	438	713	611	414
Blzf1	2261	847	2149	2046	1750	1841	1978	1491	1564	1426	2272	2071	2079	2074	1484	1109	1598	2621	2091	2034
Lrrfip1	11996	5008	10047	8306	9609	9051	9573	10633	6883	5976	10315	10985	9447	11518	12861	10520	10602	20495	14114	12083
Cd34	8779	4879	9484	8299	7750	7903	9593	8413	5836	4596	9070	8413	8182	9286	8835	7603	7697	9492	10840	13783
Gm16897	103	11	54	112	73	86	53	112	51	44	72	120	62	123	192	123	42	116	181	186
A330023F24Rik	1425	136	674	2097	594	759	1074	779	593	600	1214	1131	1301	1093	425	419	283	550	608	859
Gm32250	0	0	0	2	0	1	0	0	0	0	0	2	0	0	0	0	0	0	0	4
Gm37334	4	0	4	0	0	2	7	6	4	0	0	4	0	0	7	4	6	2	17	10
9630010A21Rik	1	0	3	10	3	4	2	4	2	9	10	3	6	2	6	4	3	5	2	21
Gm37027	4	9	10	26	10	7	18	7	4	9	1	17	11	9	2	12	0	6	4	15
Rbm44	16	2	18	2	2	14	10	3	6	4	0	5	3	3	0	12	2	3	7	8
Gm7776	0	2	0	0	0	0	1	0	0	0	2	4	4	0	4	0	0	0	0	0
Ramp1	1388	1320	1415	1160	1263	879	1207	807	993	907	1425	1328	1261	1386	588	859	695	1028	922	863
Nme7	819	456	769	484	472	504	645	393	448	397	598	457	590	444	148	366	161	189	238	323
Gm37411	0	0	2	0	0	0	0	0	0	0	0	0	2	0	0	0	0	2	0	4
Cd46	470	84	345	583	499	511	489	312	373	418	634	479	481	636	190	332	89	133	273	371
Mir29b-2	0	0	0	0	0	0	0	0	0	0	0	0	0	0	0	0	0	0	0	0
Mir29c	0	0	0	0	0	0	0	0	0	0	0	0	0	0	0	0	0	0	0	0
Gm37366	8	0	18	20	14	14	20	13	7	10	23	26	13	34	19	2	2	0	2	12
Gm37132	2	2	4	9	10	10	13	5	10	2	10	2	4	10	0	0	0	2	6	6
Atp1b1	35440	14134	31824	49627	24313	26780	31450	28332	23208	26677	62761	47251	37020	54006	33208	19472	41479	44514	42389	45804
Gm32391	84	54	64	82	63	49	44	43	22	39	101	119	76	104	42	84	34	38	45	76
Gm37732	0	0	0	0	0	0	0	0	0	0	0	2	0	0	0	0	0	0	0	0
Gm26685	6	6	0	8	4	2	2	2	2	0	2	2	4	2	1	0	0	0	0	0
D630023O14Rik	4	1	0	0	0	8	6	3	2	0	2	2	5	4	2	0	0	0	2	2
Gm37754	2	1	0	1	0	0	0	0	0	0	0	0	0	0	0	0	0	0	0	0
Gm37853	1	0	0	2	0	0	0	3	0	0	1	2	0	0	0	0	0	0	0	0
Gm37184	2	0	2	3	0	4	0	3	2	1	0	0	1	1	0	0	4	5	0	1
Nrp2	9782	2242	5145	5415	5220	5913	6748	5724	4633	3054	3897	3425	3869	4107	4838	3902	5447	10853	5370	3749
Gm36945	0	0	0	0	0	0	0	0	0	0	0	4	0	0	0	0	0	0	0	0
Gm29083	0	0	0	0	0	0	0	0	2	0	1	0	0	0	0	0	0	1	2	1
Dpt	10496	4744	8295	8162	6695	8195	11147	6879	7594	7528	8315	7806	5779	7699	4794	8569	8663	11977	7914	6649
Gm37121	50	6	26	64	29	84	56	47	45	10	34	22	24	22	43	16	19	73	25	24
Gm4208	6	7	10	3	6	5	4	4	2	4	0	2	0	0	0	6	0	0	1	0
Gm32569	0	0	6	0	4	1	4	1	0	1	0	0	3	2	0	3	0	0	0	4
Gm20743	5	4	4	10	11	5	2	6	10	4	0	8	8	10	4	1	2	2	6	4
Gm37403	2	2	6	9	4	0	10	2	0	0	2	2	1	0	2	8	2	3	0	0
Xcl1	1	5	9	0	13	10	6	2	6	2	0	8	6	7	4	4	0	1	4	2
1700029M03Rik	0	0	0	0	0	0	0	0	0	0	0	0	0	0	0	0	0	0	0	0
4930568G15Rik	0	0	0	0	0	0	0	0	0	0	0	0	0	0	0	0	0	0	0	0
Ube2f	3194	1358	2724	2825	2287	1962	2462	2505	1821	1601	2904	2711	2614	2855	2770	1203	2055	3384	2942	2711
Gm7785	15	18	23	51	23	14	19	84	18	22	35	79	27	104	129	115	223	390	240	142
Tbx19	14	4	4	5	2	0	4	2	0	0	4	2	6	12	2	4	2	20	5	11
Gm16550	0	0	0	2	0	0	0	0	0	2	0	0	0	0	0	0	0	0	0	0
Arid5a	2017	1154	1317	3541	1101	1326	1170	5993	821	944	2817	3212	1991	4367	10300	2029	4014	8889	8906	5687
4930403P22Rik	4	0	6	9	10	10	13	5	2	0	2	8	8	3	9	12	6	13	7	1
Cr1l	8427	2652	7218	6192	5987	5529	6213	4752	4964	4352	7251	5787	7047	5979	4454	4242	3600	5270	5018	5902
Sft2d2	12738	5414	10311	12174	10499	10694	11694	8422	8984	8259	12649	10158	10353	13322	6611	9570	7128	10869	9061	10118
Tiprl	3053	1080	2499	1868	2070	1876	2330	1595	1683	1427	2361	1911	2219	1906	1217	1616	1984	2571	1980	1982
Gm38190	183	27	149	159	138	192	229	79	83	82	123	70	116	92	41	154	99	166	100	95
Gpr161	354	136	324	180	296	318	335	195	222	208	306	287	210	244	97	201	87	188	144	188
Scly	1463	884	1150	1289	957	1044	1255	1085	873	864	1057	1151	1407	933	965	911	988	1569	1035	1095
Gm17090	5	2	4	5	2	4	5	4	1	0	9	12	4	5	4	0	0	1	2	6
Espnl	39	34	35	81	27	19	28	86	17	39	58	79	64	51	123	25	227	517	148	67
Dcaf6	6079	2089	4802	4924	4667	4636	5236	3566	3975	3688	7038	5074	5249	6271	2845	3171	2400	3418	3814	5388
Gm38368	2	0	0	0	0	0	0	0	0	3	4	0	2	0	0	0	0	0	0	0
Gm24637	0	0	0	0	0	0	0	0	0	0	0	0	0	0	0	0	0	0	0	0
Gm37864	0	0	0	0	2	2	0	0	0	0	2	0	0	6	0	2	8	18	6	9
Klhl30	12	54	22	6	2	26	19	8	12	0	10	35	15	8	9	12	11	36	17	8
Cr2	182	77	386	46	539	462	270	91	124	52	35	7	34	21	12	262	2	13	16	15
Mpc2	2614	2010	2471	1686	2029	1792	2066	1626	2116	1775	2562	2626	2703	1992	1030	1610	1399	1983	1481	1514
Gm37860	0	0	0	4	3	4	0	6	0	2	2	0	0	3	2	6	16	10	2	2
Gm37887	2	0	0	0	0	0	2	0	0	0	0	0	0	0	0	0	0	0	0	0
Gm38046	0	0	0	0	0	0	0	0	0	0	0	0	0	0	0	0	0	0	0	0
Gm38194	0	0	0	0	0	0	0	0	0	0	0	0	0	0	0	0	0	0	0	0
Erfe	26	12	19	12	24	25	16	81	14	27	12	30	17	37	148	36	20	57	31	40
Atp2b4	6355	1499	3703	5390	3597	5712	6755	4357	3506	3310	4985	3797	3131	5373	3377	3325	2282	4950	3568	4512
Kansl3	6160	2860	4693	6013	4573	5014	5716	4768	3825	3726	7157	5984	5630	6867	4738	4116	5662	10096	6249	6048
Mir6903	0	0	0	0	0	0	0	0	0	0	0	0	0	0	0	0	0	0	0	0
Gm37368	0	0	0	2	0	0	2	0	0	0	0	0	0	0	0	0	0	0	0	0
[truncated: 51,115 more rows]
