# Supplementary material for: Identification of ferroptosis-related genes in male mice with sepsis-induced acute lung injury based on transcriptome sequencing
Source: BMC Pulm Med. 2023 Apr 20;23:133. doi: 10.1186/s12890-023-02361-3 (PMC10116744; doi:10.1186/s12890-023-02361-3)
Supplement: Supplementary file 8 — Additional file 8. Table of biological processes of Steap3 [file 12890_2023_2361_MOESM8_ESM.csv]

ID	Description	setSize	enrichmentScore	NES	pvalue	p.adjust	qvalues	rank	leading_edge	core_enrichment
GOBP_CELLULAR_RESPONSE_TO_LIPID	GOBP_CELLULAR_RESPONSE_TO_LIPID	490	0.271961232476312	1.61895303004988	0.00112107623318386	0.0207296010783942	0.0162690309750111	3374	tags=31%, list=22%, signal=25%	HMGB2/LTF/LYN/ARNTL/PTPN22/DDIT4/TNFRSF1B/CCNB1/HCK/SGK1/CXCL9/CCNA2/RAMP3/DGAT2/NFKBIL1/CEBPE/CASP1/PLPP1/ANXA1/SGMS1/BCL10/ADAM15/FES/KLF4/EGLN2/BCL2L11/CEBPB/NFKBIA/IRAK2/PTK2B/NFKBIB/ATP1A1/AXIN1/PLAA/ASS1/MYD88/WNT11/AKT1/DAXX/PIM1/STAP1/HAVCR2/ZFP36L2/GIT1/IL36G/ABCC2/ISL1/TRIB1/PTAFR/CD6/HNRNPD/RELA/DDX54/TAF7/AQP1/LITAF/TICAM1/SASH1/UFM1/BPI/HAMP/ZFP36/NR2E3/GFI1/PDE4B/WNT3/PDK4/VPS11/WNT…
GOBP_POSITIVE_REGULATION_OF_PROTEIN_KINASE_ACTIVITY	GOBP_POSITIVE_REGULATION_OF_PROTEIN_KINASE_ACTIVITY	490	0.290070832372346	1.72675733494186	0.00112107623318386	0.0207296010783942	0.0162690309750111	3427	tags=32%, list=22%, signal=26%	TLR6/EGF/C5AR1/NCKAP1L/SLC11A1/NCF1/PIK3R5/LTF/CENPE/LILRA5/PTPRC/PIK3R6/PIK3CG/RIPK3/CCNB1/RAP1A/DAZAP2/CDKN1A/MAPKAPK3/TPX2/KRAS/CKS2/KSR1/LCP2/ALKAL2/ABI1/PPP2R3C/UBC/PTPN1/ADAM8/DBF4/PRKCD/INCENP/MAPKAPK2/PRKAG1/AGT/IRAK2/RAF1/PTK2B/PAK3/CALM2/AXIN1/IQGAP3/GNG3/WNT11/PROK2/SHC1/MAP3K6/AKT1/DAXX/CDK1/STAP1/FGFR1/MAP4K4/DUSP5/CARD14/CCNYL1/SYK/CASS4/DDX3X/MAP3K15/PDCD10/CALCA/SASH1/HTR2A/IFNG/T…
GOBP_RESPONSE_TO_BACTERIUM	GOBP_RESPONSE_TO_BACTERIUM	490	0.360579170331542	2.14648512608122	0.00112107623318386	0.0207296010783942	0.0162690309750111	3463	tags=37%, list=22%, signal=30%	HMGB2/TLR6/C5AR1/S100A8/PGLYRP1/FGR/CFP/SLC11A1/FCER1G/PYGL/LTF/LYN/FPR2/CAMP/IRF5/CSF2RB/SPN/IL27/PTPN22/TNFRSF1B/LCN2/HP/LRG1/JUND/ARG2/HCK/GGT1/PLAC8/FCGR2B/CXCL9/PGLYRP3/MAPKAPK3/CYBA/LOXL1/NFKBIL1/CEBPE/CASP1/HNRNPA0/SGMS1/BCL10/NOS3/IRAK3/PRKCD/CEBPB/NFKBIA/MAPKAPK2/IRAK2/NFKBIB/PLAA/ASS1/LSM5/MYD88/SHC1/IL10RA/AKT1/PLCG2/TBK1/TNFRSF14/OPTN/STAP1/HAVCR2/ATP4B/PGLYRP4/GIT1/IL36G/ATP2A2/ABCC2…
GOBP_RESPONSE_TO_PEPTIDE	GOBP_RESPONSE_TO_PEPTIDE	483	0.284054958342345	1.6868730094776	0.00112739571589628	0.0207296010783942	0.0162690309750111	5017	tags=43%, list=32%, signal=30%	TLR6/MMP9/LYN/KLF3/FPR2/MYO5A/IRF5/GOT1/ATP6V0C/PTPN22/RAB31/JUND/PKM/FCGR2B/CCNA2/AP3S1/RAMP3/CYBB/ANXA1/RAP1B/SLC27A4/PRKCB/EIF2B2/SRSF4/PTPN1/KLF4/PDE3B/RNF40/BCL2L11/EIF6/PRKCD/SLC2A1/SESN2/NFKBIA/ASS1/SH2B2/STAT3/SHC1/KLF10/AKT1/SLC25A33/BCAR3/SLC39A14/STAT4/GRB2/ID1/INHBB/NDEL1/ABCC2/SRSF5/HSD11B2/CITED1/RELA/NR4A1/NR4A2/MDM2/PXN/IRS2/TRIM72/ADIPOR1/TRIM16/PDK4/CYP11A1/PRKAR1A/ATP6V1H/TCIRG…
GOBP_NEGATIVE_REGULATION_OF_PHOSPHORUS_METABOLIC_PROCESS	GOBP_NEGATIVE_REGULATION_OF_PHOSPHORUS_METABOLIC_PROCESS	479	0.277506094023775	1.64623175889537	0.00112866817155756	0.0207296010783942	0.0162690309750111	3005	tags=29%, list=19%, signal=24%	GMFG/NCKAP1L/ARRB2/PTPN6/LYN/PTPRC/RGS14/PTPN22/DDIT4/CDKN2D/DUSP1/CCNB1/DUSP4/CDKN1A/PLK1/SEMA4D/PTPRJ/MVP/ITPRIP/INPP5J/IRAK3/PDZD3/PTPN1/PCDH11X/SAMSN1/PRKCD/TMED2/PCIF1/AGT/HSPB1/PPP1R2/CALM2/CEP85/MASTL/SH2B3/MIDN/AKT1/PPP1R1C/PPP1R1B/IGFBP3/STAP1/HDAC4/ELL/PRKRIP1/GPS2/GIT1/PPP1R15B/SUZ12/TRIB1/DUSP5/BDKRB1/PPP2R5A/PPP1R15A/DUSP16/PDE12/SPRY4/SH3BP5/ELFN2/CHMP6/MICAL1/TAF7/IBTK/PPP2R1A/IKBK…
GOBP_RESPONSE_TO_INORGANIC_SUBSTANCE	GOBP_RESPONSE_TO_INORGANIC_SUBSTANCE	482	0.252511717413349	1.49825462715317	0.00112994350282486	0.0207296010783942	0.0162690309750111	3703	tags=32%, list=24%, signal=25%	ALOX5AP/MMP9/S100A8/CPNE2/NCF1/PGAM2/IL18RAP/GOT1/HP/JUND/DUSP1/RIPK3/CCNB1/KCNMB3/CCNA2/ANXA11/MAPK13/CYBB/ANXA1/KCNH1/NOS3/KLF4/AQP9/PRKCD/PDCD6/CACNA1H/STK24/ATF1/PTK2B/CALM2/ASS1/AVPR1A/DNM2/AKT1/JUNB/BLM/BECN1/DAXX/FGG/CNGA3/EIF4A3/ADCY10/HNRNPA1/PPP1R15B/ABCC2/SYT12/CLIC4/CYP1B1/HNRNPD/TXNIP/RELA/PDE8A/SPHK1/AQP1/FOS/PDCD10/AQP3/ACTA1/SLC38A2/HAMP/TESMIN/PDGFRB/NCSTN/GCH1/TRPV6/SOD2/PPP2CA/…
GOBP_LEUKOCYTE_DIFFERENTIATION	GOBP_LEUKOCYTE_DIFFERENTIATION	470	0.328423534869381	1.94414904211318	0.00113122171945701	0.0207296010783942	0.0162690309750111	3497	tags=34%, list=23%, signal=27%	HCLS1/TYROBP/MMP9/VAV1/SPI1/NCKAP1L/NFAM1/SEMA4A/LBR/FCER1G/LTF/PDE1B/PTPN6/LYN/FZD9/IKZF1/SPN/PTPRC/PIK3R6/RABL3/IL27/PTPN22/TPD52/RIPK3/PIK3CD/CCR1/FCGR2B/DOCK11/PGLYRP3/PTPRJ/CEBPE/CRTAM/ANXA1/PLCL2/BATF/HMGB3/PPP2R3C/FES/ADAM8/ITK/LMBR1L/CEBPB/INPP5D/PRTN3/CLCF1/CD28/GPR55/PTK2B/GAB2/CTLA4/NRROS/STAT3/KLF10/APCS/BTK/RELB/TMEM131L/JUNB/PRR7/ADGRG3/SNX10/PLCG2/HDAC4/ZFP36L2/TOX/GPS2/TRIB1/CDH17…
GOBP_MRNA_PROCESSING	GOBP_MRNA_PROCESSING	472	0.339085105864863	2.00784172006328	0.00113250283125708	0.0207296010783942	0.0162690309750111	4946	tags=44%, list=32%, signal=31%	CCNB1/LEO1/GTF2F1/CTNNBL1/PTBP2/HNRNPA0/ZC3H10/SRSF4/DDX39B/RBM38/RNF40/CIRBP/MAGOH/RNMT/LSM5/CLP1/RBM7/CPSF7/MTPAP/PABPC1L/SCAF1/ALYREF/DAZAP1/RBM3/DHX38/PTBP3/CELF6/TENT2/PRKRIP1/EIF4A3/HNRNPA1/TFIP11/SRSF5/HNRNPD/PDE12/TBRG4/SF3B6/CDK9/SNRNP40/XAB2/PCF11/HNRNPL/CDK11B/YJU2/SF3B1/SMNDC1/THRAP3/HNRNPA3/GEMIN4/U2AF1/GTF2F2/SMU1/ZFP36L1/SF1/CWC25/IK/PRPF38A/CWC22/DHX15/DHX36/RBM24/SFSWAP/DYRK1A/SR…
GOBP_NEGATIVE_REGULATION_OF_PROTEIN_MODIFICATION_PROCESS	GOBP_NEGATIVE_REGULATION_OF_PROTEIN_MODIFICATION_PROCESS	500	0.274042221224395	1.6293213913171	0.00113250283125708	0.0207296010783942	0.0162690309750111	3521	tags=31%, list=23%, signal=25%	GMFG/SPI1/NCKAP1L/ARRB2/PTPN6/LYN/PTPRC/RGS14/PTPN22/DDIT4/CDKN2D/DUSP1/CCNB1/PARP10/DUSP4/CDKN1A/PLK1/SEMA4D/PTPRJ/MVP/ITPRIP/INPP5J/IRAK3/PTPN1/SAMSN1/PRKCD/TMED2/AGT/HSPB1/PPP1R2/CALM2/CEP85/PLAA/MASTL/SH2B3/AKT1/PPP1R1C/PPP1R1B/PRR7/IGFBP3/TINF2/PRKRIP1/GPS2/PPP1R15B/SUZ12/TRIB1/DUSP5/BDKRB1/PPP1R15A/DUSP16/SPRY4/SH3BP5/RELA/ELFN2/CHMP6/MICAL1/TAF7/IBTK/PPP2R1A/IKBKB/ADORA2A/C9orf72/TRIB2/DUS…
GOBP_ORGANELLE_FISSION	GOBP_ORGANELLE_FISSION	447	0.282372149965658	1.66429399478806	0.00113250283125708	0.0207296010783942	0.0162690309750111	3289	tags=30%, list=21%, signal=24%	EGF/CCNB2/CDC20/KIF2C/CENPE/TACC3/KIFC1/CDC25C/KIF18B/RACGAP1/CENPF/ESPL1/DUSP1/CCNB1/PIWIL2/ACTR3/PLK1/CDCA8/STAG3/SGO1/TPX2/CKS2/AURKA/MKI67/AURKB/PRKCB/CDT1/NDC80/CCSAP/BCL2L11/KNSTRN/INCENP/XRCC3/DLGAP5/TRIP13/CD28/KIF11/TOP2A/CHMP4B/CEP85/KIF22/CTDP1/DNM2/PPP2R2D/BECN1/SPAG5/CDK1/NUF2/NDEL1/MEIOC/ANKRD53/KIF20B/NCAPG/CHMP6/PPP2R1A/SPHK1/WNT4/ANLN/UBE2S/MYBL2/MARCHF5/PDGFRB/BTBD18/KIF14/NSMCE…
GOBP_REGULATION_OF_CELL_ACTIVATION	GOBP_REGULATION_OF_CELL_ACTIVATION	498	0.342870592945317	2.03828761892103	0.00113250283125708	0.0207296010783942	0.0162690309750111	3035	tags=32%, list=20%, signal=27%	RAC2/TYROBP/CORO1A/ITGB2/TLR6/ITGAM/VAV1/NCKAP1L/NFAM1/FGR/RIPOR2/EBI3/FCER1G/CD300LF/CD177/MILR1/PTPN6/LYN/CD33/LILRA5/BST1/SPN/PTPRC/DCAF15/PIK3R6/CRLF2/LAPTM5/LMO1/IL20RB/MIR27A/MMP8/IL27/PTPN22/TNFRSF1B/CCDC88B/ARG2/RIPK3/FCGR2B/CDKN1A/PGLYRP3/CRTAM/ANXA1/CLEC4D/FLOT2/HMGB3/BCL10/FOXF1/PPP2R3C/NOS3/FES/ADAM8/SAMSN1/PRKCD/CEBPB/BTLA/TNFRSF4/INPP5D/CLCF1/CD28/VAV3/PAK3/LRRC32/MYD88/GAB2/CTLA4/S…
GOBP_T_CELL_ACTIVATION	GOBP_T_CELL_ACTIVATION	402	0.376373995924062	2.20517376571461	0.00113250283125708	0.0207296010783942	0.0162690309750111	3035	tags=35%, list=20%, signal=29%	RAC2/CORO1A/VAV1/NCKAP1L/RIPOR2/SEMA4A/EBI3/SLC11A1/WAS/FCER1G/TREML2/PTPN6/LYN/APBB1IP/SPN/PTPRC/PIK3R6/LAPTM5/LCP1/RABL3/LMO1/IL20RB/MIR27A/IL27/PTPN22/TNFRSF1B/CCDC88B/ARG2/PIK3CG/RIPK3/PIK3CD/FCGR2B/ELF4/CRTAM/ANXA1/BATF/FLOT2/BCL10/ADAM8/ITK/LMBR1L/CEBPB/BTLA/TNFRSF4/CD28/PAK3/LRRC32/CTLA4/CD44/STAT3/RELB/TMEM131L/AKT1/PRR7/GRB2/TNFRSF14/HAVCR2/ZFP36L2/TOX/TIGIT/CD6/SYK/TNFSF8/WNT4/VSIR/PAG1…
GOBP_RESPONSE_TO_PEPTIDE_HORMONE	GOBP_RESPONSE_TO_PEPTIDE_HORMONE	406	0.264872524611159	1.55180940739503	0.00113378684807256	0.0207296010783942	0.0162690309750111	5017	tags=42%, list=32%, signal=29%	LYN/MYO5A/GOT1/ATP6V0C/RAB31/JUND/PKM/CCNA2/AP3S1/CYBB/ANXA1/RAP1B/SLC27A4/PRKCB/EIF2B2/SRSF4/PTPN1/PDE3B/RNF40/EIF6/PRKCD/SLC2A1/SESN2/ASS1/SH2B2/STAT3/SHC1/AKT1/SLC25A33/BCAR3/SLC39A14/STAT4/GRB2/INHBB/NDEL1/ABCC2/SRSF5/HSD11B2/CITED1/RELA/NR4A1/NR4A2/PXN/IRS2/TRIM72/ADIPOR1/TRIM16/PDK4/CYP11A1/PRKAR1A/ATP6V1H/TCIRG1/ENHO/ZFP36L1/ZDHHC7/MIR143/IL10/TLR2/APEX1/NKX6-1/JAK2/GNRH1/PTPN11/ERRFI1/PTP…
GOBP_RIBONUCLEOPROTEIN_COMPLEX_BIOGENESIS	GOBP_RIBONUCLEOPROTEIN_COMPLEX_BIOGENESIS	403	0.306116963632756	1.79341583048965	0.00113378684807256	0.0207296010783942	0.0162690309750111	5563	tags=50%, list=36%, signal=33%	DDX28/MPHOSPH6/RPL3L/MALSU1/PTBP2/EXOSC9/EIF4H/C1D/DDX39B/EIF6/CLP1/RIOK3/CPSF7/POP4/CELF6/EIF4A3/SRSF5/RPL10L/DDX54/KRI1/EIF2S2/DDX3X/XAB2/NOM1/SUV39H1/HELB/NUP88/NGDN/PAK1IP1/YJU2/SF3B1/SDAD1/NOP9/GLUL/GEMIN4/RRP12/SF1/DDX27/MRTO4/LSG1/SFSWAP/AATF/CHD7/SRSF12/NMD3/SART3/MYBBP1A/RIOK1/LAS1L/NOC4L/RRS1/NUFIP1/STRAP/RCL1/ISG20L2/WDR74/GNL2/LTV1/THUMPD1/EIF3B/NOP53/NOP14/ABT1/SCAF11/SNRPE/RSL1D1/SM…
GOBP_DIVALENT_INORGANIC_CATION_HOMEOSTASIS	GOBP_DIVALENT_INORGANIC_CATION_HOMEOSTASIS	448	0.27876811631966	1.64251348557333	0.00113507377979569	0.0207296010783942	0.0162690309750111	3624	tags=32%, list=23%, signal=25%	CORO1A/C5AR1/S100A8/TMC8/SLC11A1/GRINA/TRPV2/PTPN6/LYN/FZD9/FPR2/JPH3/GOT1/PTPRC/PIK3CG/GPR65/CCR1/S1PR1/CDH23/CXCL9/GPR35/CXCR2/RAMP3/GPR157/OPRL1/PRKCB/TAC4/GPR55/PTK2B/CALM2/AVPR1A/HCRTR1/RASA3/GNG3/PROK2/SLC39A7/CD52/SLC39A14/SNX10/PLCG2/GALR2/SLC24A3/CNNM4/ATP2A2/TMEM38B/P2RY10/TRPV4/P2RY4/PTGIR/BDKRB1/LPAR2/TRPC5/C1QTNF1/MAIP1/IBTK/CALCA/MCOLN2/HTR2A/GPR20/NMB/PDE4D/TRPV6/ADORA1/SELENOK/SMA…
GOBP_REGULATION_OF_DNA_BINDING_TRANSCRIPTION_FACTOR_ACTIVITY	GOBP_REGULATION_OF_DNA_BINDING_TRANSCRIPTION_FACTOR_ACTIVITY	394	0.297758542037071	1.74119610008819	0.00113507377979569	0.0207296010783942	0.0162690309750111	3394	tags=34%, list=22%, signal=27%	HCLS1/ITGB2/TLR6/S100A8/NFAM1/ARRB2/LTF/AIM2/IL18RAP/NFKBIE/MIR27A/RIPK3/HCK/SGK1/PARP10/PSMA6/NFKBIL1/KRAS/FLOT2/BCL10/PRKCB/UBC/IRAK3/KLF4/SIK1/ADAM8/TRAIP/TNFRSF4/NFKBIA/AGT/IRAK2/NFKBIB/MYD88/OTULIN/STAT3/BTK/AKT1/CRTC2/ADGRG3/ID1/PIM1/HDAC4/HAVCR2/LRRFIP1/TRIM25/TRIB1/CARD14/CYP1B1/SYK/WWP2/NFKB2/RELA/BHLHE40/ID2/SPHK1/PRKCH/IKBKB/FOS/TAX1BP1/TICAM1/CYLD/GFI1/TIRAP/RLIM/TRIM6/BRMS1/SMAD3/TAB…
GOBP_SMALL_GTPASE_MEDIATED_SIGNAL_TRANSDUCTION	GOBP_SMALL_GTPASE_MEDIATED_SIGNAL_TRANSDUCTION	474	0.256507073232597	1.5181067014527	0.00113507377979569	0.0207296010783942	0.0162690309750111	3521	tags=29%, list=23%, signal=23%	RAC2/VAV1/ARHGAP15/ARHGAP30/RAP1GAP2/RIPOR2/RHOG/GMIP/CYTH1/WAS/FGD3/LYN/ARHGDIB/ARHGAP11A/RABL3/RACGAP1/ARHGAP45/TIAM2/PIK3CG/GPR65/RAP1A/DOCK11/CCNA2/GPR35/CDKN1A/DOK2/RASGRP4/ARHGAP9/RAP1B/ARHGAP25/KRAS/KSR1/DENND4A/RHOJ/RHOF/RRAD/FOXM1/CAVIN4/CYTH4/RAP2C/GPR55/RAF1/VAV3/DENND3/DEPDC1B/DNM2/RASA3/IQGAP3/CFL1/SHC1/BCAR3/RIN2/GRB2/WASF2/ITGA3/MAP4K4/P2RY10/PSD4/RRAGC/STK19/SPRY4/RHOC/RASSF1/A2M/…
GOBP_POSITIVE_REGULATION_OF_RESPONSE_TO_EXTERNAL_STIMULUS	GOBP_POSITIVE_REGULATION_OF_RESPONSE_TO_EXTERNAL_STIMULUS	435	0.36362559064816	2.13750152201343	0.00113636363636364	0.0207296010783942	0.0162690309750111	4748	tags=48%, list=31%, signal=34%	RAC2/HMGB2/TYROBP/VAV1/C5AR1/PLA2G7/S100A8/NCKAP1L/RIPOR2/FCER1G/LYN/FPR2/LILRA5/AIM2/IL18RAP/MMP8/IKBKE/TLR7/PIK3CG/HCK/CCR1/S1PR1/PSMA6/CYBA/PSMA2/MAPK13/CRTAM/KRAS/CLEC4D/GPSM3/BCL10/ADAM8/POLR3C/PRKCD/PSMC4/CEBPB/AKIRIN1/PSMD14/NFKBIA/CLEC4E/PSMD3/CD28/AGT/RAF1/PTK2B/HSPB1/MUC5B/PAK3/RIOK3/PDE2A/BTK/RELB/TXK/PLCG2/PSMD6/PSMB7/TBK1/OPTN/STAP1/HAVCR2/PSMD4/FGFR1/MUC5AC/PSMD2/NDEL1/SYK/SMOC2/REL…
GOBP_REGULATION_OF_LYMPHOCYTE_ACTIVATION	GOBP_REGULATION_OF_LYMPHOCYTE_ACTIVATION	386	0.349058446996298	2.0361574016713	0.00113765642775882	0.0207296010783942	0.0162690309750111	3035	tags=33%, list=20%, signal=27%	RAC2/TYROBP/CORO1A/VAV1/NCKAP1L/NFAM1/FGR/RIPOR2/EBI3/PTPN6/LYN/BST1/SPN/PTPRC/DCAF15/PIK3R6/LAPTM5/LMO1/IL20RB/MIR27A/IL27/PTPN22/TNFRSF1B/CCDC88B/ARG2/RIPK3/FCGR2B/CDKN1A/PGLYRP3/CRTAM/ANXA1/FLOT2/HMGB3/BCL10/PPP2R3C/ADAM8/SAMSN1/CEBPB/BTLA/TNFRSF4/INPP5D/CLCF1/CD28/VAV3/PAK3/LRRC32/MYD88/CTLA4/BTK/TMEM131L/AKT1/SHLD3/GRB2/TNFRSF14/HAVCR2/ZFP36L2/TOX/TIGIT/CD6/SYK/TNFSF8/VSIR/PAG1/ICOS/MMP14/TI…
GOBP_ESTABLISHMENT_OF_ORGANELLE_LOCALIZATION	GOBP_ESTABLISHMENT_OF_ORGANELLE_LOCALIZATION	395	0.322153184393622	1.88276970020031	0.00113895216400911	0.0207296010783942	0.0162690309750111	2717	tags=29%, list=18%, signal=25%	RAC2/FGR/KIF2C/MILR1/MYO1G/LYN/CENPE/MYO5A/KIFC1/CENPF/ESPL1/PIK3CG/CENPA/CCNB1/PIK3CD/SUN2/ACTR3/UXT/PLK1/CDCA8/AP3S1/SEPTIN5/TOR1A/PICALM/SAPCD2/EZR/FOXF1/AURKB/CDT1/FES/NDC80/EIF6/INCENP/PDCD6/SLC9A3R1/NSF/DLGAP5/YKT6/TMED2/CHMP4B/KIF22/GAB2/DNM2/CFL1/BTK/CENPQ/BECN1/SPAG5/NUF2/CNIH2/MREG/NDEL1/MEIOC/ANKRD53/ANKRD28/PTGDS/SYK/MYO1F/CHMP6/PREB/BLOC1S4/PDCD10/SYNJ1/NUP88/SAR1B/TBC1D23/ACTR10/KIF…
GOBP_POSITIVE_REGULATION_OF_MAPK_CASCADE	GOBP_POSITIVE_REGULATION_OF_MAPK_CASCADE	468	0.277724096498872	1.64092775092418	0.00113895216400911	0.0207296010783942	0.0162690309750111	3106	tags=29%, list=20%, signal=24%	GLIPR2/TLR6/EGF/C5AR1/SPI1/ARRB2/MIR23A/NCF1/PIK3R5/FPR2/LILRA5/PTPRC/PIK3R6/LAPTM5/ABCA7/MIR27A/MMP8/PTPN22/PIK3CG/CCR1/FCGR2B/RAP1A/MAPKAPK3/RAMP3/PTPRJ/RAP1B/KRAS/KSR1/ALKAL2/UBC/PTPN1/ADAM8/MAPKAPK2/AGT/IRAK2/GPR55/PTK2B/PAK3/AXIN1/MYD88/HCRTR1/IQGAP3/GNG3/CD44/PROK2/SHC1/MAP3K6/BCAR3/IGFBP3/DAXX/CDK1/HAVCR2/FGG/FGFR1/BMPER/DUSP5/WNT16/SYK/PDE8A/C1QTNF1/GSDME/SPHK1/PDCD10/LTBR/SASH1/HTR2A/TIR…
GOBP_PROTEASOMAL_PROTEIN_CATABOLIC_PROCESS	GOBP_PROTEASOMAL_PROTEIN_CATABOLIC_PROCESS	457	0.280987395505949	1.65819339192449	0.00113895216400911	0.0207296010783942	0.0162690309750111	4786	tags=41%, list=31%, signal=29%	ARRB2/CDC20/SPSB3/FBXL5/ARNTL/CCNB1/PMAIP1/PSMA6/ARIH2/ZNRF1/PLK1/PSMA2/TOR1A/FBXO4/AURKA/AURKB/UBC/RNF40/PSMC4/PSMD14/PSMD3/ENC1/PLAA/PLK3/SHARPIN/AKT1/GET4/PSMD6/CDK1/PSMB7/UFD1/AMFR/PSMD4/SPSB1/UBE2J2/TRIM25/PSMD2/DDA1/TRIB1/NPLOC4/WWP2/CDC34/RCHY1/RNF180/BIRC2/TRIB2/MDM2/HECTD1/UBE2S/RNF103/TLK2/TRIM72/RNF4/KIF14/PSMD9/DERL1/PSMA3/PSMD12/UBE2J1/HERPUD1/PSMD8/UBE2C/PSMB4/UBXN8/UBA52/CSNK1D/PSM…
GOBP_REGULATION_OF_CELL_CYCLE_PHASE_TRANSITION	GOBP_REGULATION_OF_CELL_CYCLE_PHASE_TRANSITION	424	0.294237850453188	1.72673609205287	0.00113895216400911	0.0207296010783942	0.0162690309750111	3968	tags=36%, list=26%, signal=27%	ARID3A/CDC20/PTPN6/CENPE/CDC25C/HMMR/CENPF/GFI1B/ESPL1/CDKN2D/DUSP1/CCNB1/E2F8/PSMA6/CDKN1A/PLK1/GTSE1/PSMA2/ANXA1/TPX2/AURKA/AURKB/CDT1/KLF4/NDC80/DBF4/PSMC4/PSMD14/XRCC3/DLGAP5/TRIP13/PSMD3/ATAD5/CNOT11/RPA2/PLK3/AKT1/BLM/PSMD6/CDK1/PSMB7/PSMD4/ZFP36L2/HAUS3/PSMD2/TOPBP1/PHOX2B/TICRR/ID2/PPP2R1A/DDX3X/ANLN/CNTRL/MDM2/TNKS1BP1/TUBA4A/KIF14/NSMCE2/PSMD9/E2F7/PAFAH1B1/PSMA3/ZFP36L1/PSMD12/IK/PSMD8…
GOBP_MYELOID_LEUKOCYTE_MEDIATED_IMMUNITY	GOBP_MYELOID_LEUKOCYTE_MEDIATED_IMMUNITY	462	0.466298613195038	2.75258697619472	0.00114025085518814	0.0207296010783942	0.0162690309750111	2923	tags=39%, list=19%, signal=33%	GMFG/RAC2/TYROBP/ITGB2/CKAP4/MMP9/ITGAM/DOK3/C5AR1/S100A8/PGLYRP1/NCKAP1L/NFAM1/FGR/OSTF1/RHOG/OLFM4/MMP25/CFP/SLC11A1/ALOX5/FCER1G/PYGL/CD177/COTL1/LTF/MILR1/PTPN6/LYN/RAB37/CD33/FPR2/CAMP/STK10/ATP8B4/BST1/MCEMP1/ARPC5/PTPRC/ATP6V0C/ABCA13/ARHGAP45/MMP8/TNFRSF1B/LCN2/HP/RAB31/LRG1/YPEL5/DGAT1/PIK3CG/PIK3CD/PLAC8/PKM/FCGR2B/RAP1A/CXCR2/CYBA/ORM1/PSMA2/ARHGAP9/PTPRJ/CYBB/MVP/RAP1B/PGAM1/CLEC4D/CT…
GOBP_NEGATIVE_REGULATION_OF_INTRACELLULAR_SIGNAL_TRANSDUCTION	GOBP_NEGATIVE_REGULATION_OF_INTRACELLULAR_SIGNAL_TRANSDUCTION	462	0.334223301923579	1.9729389751173	0.00114025085518814	0.0207296010783942	0.0162690309750111	3490	tags=35%, list=23%, signal=28%	MMP9/RIPOR2/ARRB2/GRINA/NLRX1/PTPN6/LYN/PTPRC/CARD19/ARNTL/ABCA7/RGS14/PTPN22/DDIT4/CDKN2D/DUSP1/DUSP4/PTPRJ/ARHGAP25/PPM1N/EZR/IRAK3/PDZD3/PTPN1/LEMD2/KLF4/PDE3B/FOXM1/PRKCD/PDCD6/SLC9A3R1/MCL1/CCN3/SESN2/TANK/AGT/HSPB1/AMBP/RIOK3/PDE2A/RASA3/SH2B3/CD44/AKT1/ADGRG3/UFD1/OPTN/ITGA3/GPS2/DUSP5/NPLOC4/RNF149/DUSP16/SPRY4/PPM1A/RELA/CDC34/PPP2R1A/DDX3X/LITAF/MDM2/DUSP8/CYLD/RANBP9/YJU2/PDE4D/ADIPOR1…
GOBP_LEUKOCYTE_MIGRATION	GOBP_LEUKOCYTE_MIGRATION	380	0.316240746526527	1.8397645259038	0.00114155251141553	0.0207296010783942	0.0162690309750111	3465	tags=34%, list=22%, signal=27%	RAC2/SLC16A3/CORO1A/ITGB2/MMP9/ITGAM/VAV1/C5AR1/PLA2G7/S100A8/NCKAP1L/RIPOR2/RHOG/ALOX5/FCER1G/CD177/MYO1G/PTPN6/LYN/FPR2/STK10/BST1/SPN/TREM1/DUSP1/PIK3CG/RIPK3/HCK/PIK3CD/CCR1/S1PR1/CXCL9/CXCR2/DOK2/SLC7A5/CRTAM/ANXA1/GPSM3/ADAM8/FUT4/SELPLG/INPP5D/CCN3/AKIRIN1/PRTN3/ST3GAL4/PTK2B/VAV3/MYD88/CD44/SHC1/AKT1/GRB2/IL1R1/TNFRSF14/STAP1/ITGA3/ATP1B3/B4GALT1/PTAFR/SELL/SLC7A6/BDKRB1/SYK/CXCL16/CD34/C…
GOBP_POSITIVE_REGULATION_OF_CATABOLIC_PROCESS	GOBP_POSITIVE_REGULATION_OF_CATABOLIC_PROCESS	415	0.267026951119823	1.56392846585607	0.00114155251141553	0.0207296010783942	0.0162690309750111	3638	tags=33%, list=24%, signal=26%	EGF/CDC20/FBXL5/LAPTM5/TNFRSF1B/ARIH2/PLK1/AURKA/EZR/PTPN1/EGLN2/ADAM8/RNF40/BCL2L11/PRKCD/PSMC4/SESN2/GNAI3/MEFV/NSF/PTK2B/AXIN1/EIF4ENIF1/PLK3/AKT1/SNF8/BECN1/NKD1/TBK1/OPTN/PNPLA2/ZFP36L2/PHKG2/ULK1/DDA1/TRIB1/HNRNPD/WWP2/RCHY1/RNF180/VSIR/C9orf72/TRIB2/MDM2/HECTD1/TICAM1/HTR2A/HAMP/IRS2/ZFP36/IFNG/TRIM6/TIPARP/ADORA1/FURIN/VPS11/ZFP36L1/HERPUD1/DAPK1/STK11/CSNK1D/DHX36/RBM24/APOA5/ZC3H12A/BAG…
GOBP_REGULATION_OF_PROTEIN_SERINE_THREONINE_KINASE_ACTIVITY	GOBP_REGULATION_OF_PROTEIN_SERINE_THREONINE_KINASE_ACTIVITY	454	0.335438202134327	1.97833905314111	0.00114155251141553	0.0207296010783942	0.0162690309750111	3504	tags=36%, list=23%, signal=28%	TLR6/EGF/C5AR1/CCNB2/PIK3R5/LTF/PTPN6/LYN/CDC25C/CDKN3/PTPRC/PIK3R6/RGS14/PTPN22/CDKN2D/DUSP1/PIK3CG/CCNB1/DAZAP2/CCNA2/DUSP4/CDKN1A/PLK1/MAPKAPK3/PTPRJ/KRAS/CKS2/KSR1/CCNJL/UBC/IRAK3/PTPN1/ADAM8/DBF4/PRKCD/INCENP/SESN2/MAPKAPK2/PRKAG1/AGT/IRAK2/PTK2B/HSPB1/PAK3/CALM2/IQGAP3/GNG3/SH2B3/PROK2/SHC1/MAP3K6/AKT1/BLM/DAXX/CDK1/FGFR1/GPS2/TRIB1/DUSP5/CCNL1/DUSP16/CCNYL1/SYK/SPRY4/PPP2R1A/DDX3X/PDCD10/T…
GOBP_RESPONSE_TO_OXIDATIVE_STRESS	GOBP_RESPONSE_TO_OXIDATIVE_STRESS	391	0.297278380024122	1.73460135984949	0.00114285714285714	0.0207296010783942	0.0162690309750111	3547	tags=33%, list=23%, signal=26%	NCF2/NCF4/TLR6/MMP9/GSR/PRDX5/ALOX5/MSRA/NCF1/IL18RAP/ARNTL/RGS14/HP/DUSP1/RIPK3/CCNA2/CYBA/MAPK13/TOR1A/CYBB/ANXA1/NOS3/KLF4/MELK/PRKCD/MCL1/SESN2/STK24/PTK2B/HSPB1/DNM2/PLK3/BTK/AKT1/BECN1/HAO1/ATP2A2/PPP1R15B/ABCC2/NDUFS2/WNT16/IPCEF1/GCLM/CYP1B1/HNRNPD/TXNIP/RELA/PDE8A/LIAS/NR4A2/SPHK1/TLDC2/AQP1/FOS/PDCD10/MMP14/PXN/PNKP/PDGFRB/GCH1/DGKK/SOD2/SELENOK/TRPM2/ETFDH/EGFR/DAPK1/IL10/JUN/APEX1/ATF…
GOBP_RNA_SPLICING	GOBP_RNA_SPLICING	408	0.33894700048286	1.98491825733175	0.00114285714285714	0.0207296010783942	0.0162690309750111	4447	tags=41%, list=29%, signal=30%	GTF2F1/CTNNBL1/PTBP2/HNRNPA0/ZC3H10/SRSF4/DDX39B/RBM38/CIRBP/PRX/MAGOH/LSM5/CLP1/RBM7/CPSF7/SCAF1/ALYREF/DAZAP1/RBM3/DHX38/PTBP3/CELF6/PRKRIP1/EIF4A3/HNRNPA1/TFIP11/SRSF5/HNRNPD/RRAGC/SF3B6/PPP2R1A/SNRNP40/XAB2/PCF11/HNRNPL/SLC38A2/YJU2/SF3B1/SMNDC1/THRAP3/HNRNPA3/GEMIN4/U2AF1/GTF2F2/SMU1/PPP2CA/SF1/CWC25/IK/PRPF38A/CWC22/DHX15/RBM24/SFSWAP/DYRK1A/SRSF12/SART3/HNRNPK/RBM17/CCAR2/RPS13/STRAP/CWC15…
GOBP_ACTIVATION_OF_IMMUNE_RESPONSE	GOBP_ACTIVATION_OF_IMMUNE_RESPONSE	385	0.422635257336043	2.46105450612577	0.0011441647597254	0.0207296010783942	0.0162690309750111	3341	tags=40%, list=22%, signal=32%	TYROBP/VAV1/C5AR1/CYFIP2/NCKAP1L/NFAM1/FGR/CFP/WAS/FCER1G/MYO1G/PTPN6/LYN/FPR2/ARPC3/AIM2/LPXN/KLHL6/ARPC5/PTPRC/LAPTM5/PTPN22/ARPC1B/HCK/PIK3CD/THEMIS2/ACTR3/FCGR2B/RAP1A/ARPC2/PSMA6/UBASH3A/PSMA2/PTPRJ/DENND1B/KRAS/PLCL2/CLEC4D/LCP2/ABI1/EZR/BCL10/PRKCB/EIF2B2/ITK/PRKCD/PSMC4/INPP5D/PSMD14/CLEC4E/PSMD3/CD28/RAF1/VAV3/MUC5B/PAK3/CTLA4/SH2B2/APCS/BTK/RELB/ACTG1/TXK/GRB2/PLCG2/PSMD6/PSMB7/TBK1/STA…
GOBP_REGULATION_OF_CELL_CELL_ADHESION	GOBP_REGULATION_OF_CELL_CELL_ADHESION	382	0.30790938103025	1.7896833427565	0.0011441647597254	0.0207296010783942	0.0162690309750111	4789	tags=45%, list=31%, signal=31%	CORO1A/ITGB2/VAV1/NCKAP1L/RIPOR2/EBI3/ALOX5/FERMT3/PTPN6/LYN/SPN/PTPRC/PIK3R6/LAPTM5/IL20RB/MIR27A/PTPN22/CCDC88B/ARG2/AKNA/FCGR2B/CRTAM/ANXA1/FLOT2/BCL10/KLF4/ADAM8/FUT4/PRKCD/CEBPB/BTLA/CD28/ST3GAL4/PAK3/ASS1/LRRC32/CTLA4/SH2B3/CD44/TMEM131L/AKT1/GRB2/TNFRSF14/HAVCR2/FGG/TIGIT/PTAFR/TRPV4/CD6/SYK/RELA/C1QTNF1/WNT4/VSIR/PAG1/ICOS/NFKBIZ/IFNG/RARA/SELENOK/PRKAR1A/CD80/MBP/TARM1/ZMIZ1/IL10/TESPA1/…
GOBP_CELLULAR_RESPONSE_TO_PEPTIDE	GOBP_CELLULAR_RESPONSE_TO_PEPTIDE	360	0.27369499437355	1.58846859577135	0.00114678899082569	0.0207296010783942	0.0162690309750111	4865	tags=41%, list=32%, signal=29%	TLR6/LYN/KLF3/FPR2/MYO5A/GOT1/ATP6V0C/PTPN22/RAB31/PKM/FCGR2B/CCNA2/AP3S1/RAP1B/SLC27A4/PRKCB/PTPN1/KLF4/PDE3B/BCL2L11/PRKCD/ASS1/SH2B2/STAT3/SHC1/KLF10/AKT1/SLC25A33/BCAR3/SLC39A14/GRB2/ID1/INHBB/NDEL1/SRSF5/RELA/NR4A1/NR4A2/MDM2/PXN/IRS2/TRIM72/ADIPOR1/PDK4/CYP11A1/PRKAR1A/ATP6V1H/TCIRG1/ENHO/ZFP36L1/ZDHHC7/MIR143/APEX1/NKX6-1/JAK2/PTPN11/ERRFI1/PTPN2/RAB8B/SOCS3/SOCS1/KLF11/CPEB2/MGARP/MAX/NUC…
GOBP_REGULATION_OF_HEMOPOIESIS	GOBP_REGULATION_OF_HEMOPOIESIS	361	0.281032128481923	1.63159623537096	0.00114678899082569	0.0207296010783942	0.0162690309750111	3035	tags=28%, list=20%, signal=23%	HMGB2/HCLS1/TYROBP/SPI1/NCKAP1L/NFAM1/NFE2/LTF/PTPN6/LYN/PTPRC/PIK3R6/IL27/GFI1B/CCR1/FCGR2B/LEO1/PGLYRP3/CRTAM/ANXA1/HMGB3/PRKCB/PPP2R3C/FES/ADAM8/EIF6/CEBPB/INPP5D/NFKBIA/CD28/GPR55/PTK2B/CTLA4/STAT3/KLF10/APCS/BTK/TMEM131L/ZFP36L2/TOX/TRIB1/SYK/KLF13/VSIR/FOS/MMP14/NFKBIZ/ZFP36/IFNG/HSPA9/SOS2/RARA/NOTCH2/ZFP36L1/KMT2B/KAT7/CD80/ZMIZ1/IL10/TESPA1/TESC/TRAF6/JUN/CARTPT/ZC3H12A/TFE3/PTPN2/SOCS1/…
GOBP_NEGATIVE_REGULATION_OF_TRANSPORT	GOBP_NEGATIVE_REGULATION_OF_TRANSPORT	376	0.273330338974993	1.58654344197586	0.00114810562571757	0.0207296010783942	0.0162690309750111	4943	tags=42%, list=32%, signal=29%	CORO1A/MMP9/EGF/CD300LF/CD33/ABCA7/MIR27A/TNFRSF1B/FCGR2B/RAP1A/GPR35/PICALM/NR1H2/ANXA1/RAP1B/DPH3/FOXF1/PRKCB/RRAD/SLC9A3R1/CCN3/PRTN3/TRH/PTK2B/CALM2/MIDN/AKT1/INHBB/RHBDF2/PIM3/CNIH2/WWP2/KCNE4/HTR2A/UFM1/HAMP/IRS2/NMB/MRLN/HMGCR/UNC119/CAB39/PSMD9/ADORA1/KALRN/ENHO/UBE2J1/MIR143/TNFRSF1A/RIN3/SPX/VPS4B/TLR2/CD47/ATF4/CARTPT/NMU/OSM/CHP1/PTPN11/BAG3/SYT4/UBAC2/SDCBP/ARL6IP5/YRDC/DYSF/ENY2/UBE…
GOBP_POSITIVE_REGULATION_OF_CELL_ADHESION	GOBP_POSITIVE_REGULATION_OF_CELL_ADHESION	378	0.256970389490281	1.49217023399983	0.00114810562571757	0.0207296010783942	0.0162690309750111	3538	tags=30%, list=23%, signal=24%	CORO1A/ITGB2/VAV1/NCKAP1L/OLFM4/EBI3/ALOX5/PTPN6/LYN/APBB1IP/PTPRC/PIK3R6/PTPN22/CCDC88B/ARPC2/PTPRJ/ANXA1/FLOT2/BCL10/FOXF1/ADAM8/FUT4/BTLA/CD28/ST3GAL4/PTK2B/VAV3/PAK3/CTLA4/DNM2/CD44/AKT1/RIN2/GRB2/TNFRSF14/HAVCR2/FGG/ITGA3/MAP4K4/PTAFR/CD6/SYK/CASS4/RELA/WNT4/VSIR/ICOS/NFKBIZ/ITGA5/MIP/IFNG/RARA/SELENOK/SMAD3/CD80/ZMIZ1/IL10/TESPA1/TRAF6/CD47/JAK2/CXCL13/PLAUR/PTPN11/TFE3/PYCARD/SOCS1/TNFSF11…
GOBP_RNA_CATABOLIC_PROCESS	GOBP_RNA_CATABOLIC_PROCESS	378	0.331030032944538	1.92221820848547	0.00114810562571757	0.0207296010783942	0.0162690309750111	4732	tags=43%, list=31%, signal=31%	SLC11A1/DEDD2/TNFRSF1B/PYM1/PSMA6/PSMA2/HNRNPA0/EXOSC9/CARHSP1/SIDT2/UBC/SKIV2L/PRKCD/PSMC4/CIRBP/FEN1/PSMD14/MAPKAPK2/PSMD3/CNOT11/HSPB1/MAGOH/LSM5/MYD88/EIF4ENIF1/RBM7/MTPAP/AKT1/PSMD6/PSMB7/PSMD4/TENT2/ZFP36L2/EIF4A3/PSMD2/MEIOC/HNRNPD/PDE12/TBRG4/SMG9/RNH1/PPP2R1A/TUT7/TNKS1BP1/TUT4/ZFP36/TIRAP/LIN28A/YWHAZ/PSMD9/THRAP3/PSMA3/PPP2CA/ZFP36L1/ETF1/PSMD12/PSMD8/PSMB4/MRTO4/UBA52/DHX36/RBM24/APEX…
GOBP_MONONUCLEAR_CELL_DIFFERENTIATION	GOBP_MONONUCLEAR_CELL_DIFFERENTIATION	368	0.335831503073658	1.94925639822256	0.00115074798619102	0.0207296010783942	0.0162690309750111	3094	tags=33%, list=20%, signal=27%	VAV1/SPI1/NCKAP1L/NFAM1/SEMA4A/FCER1G/PDE1B/PTPN6/LYN/FZD9/IKZF1/SPN/PTPRC/PIK3R6/RABL3/IL27/PTPN22/TPD52/RIPK3/PIK3CD/FCGR2B/DOCK11/PGLYRP3/PTPRJ/CRTAM/ANXA1/PLCL2/BATF/HMGB3/PPP2R3C/FES/ADAM8/ITK/LMBR1L/CEBPB/INPP5D/PRTN3/CLCF1/CD28/PTK2B/CTLA4/STAT3/APCS/BTK/RELB/TMEM131L/PRR7/ADGRG3/PLCG2/HDAC4/ZFP36L2/TOX/GPS2/CDH17/SYK/TNFSF8/WNT4/VSIR/MMP14/LTBR/NFKBIZ/IFNG/BCL3/SOS2/AZI2/RARA/NOTCH2/CD3D/…
GOBP_REGULATION_OF_PROTEIN_CATABOLIC_PROCESS	GOBP_REGULATION_OF_PROTEIN_CATABOLIC_PROCESS	355	0.261908947118027	1.51221722670961	0.00115340253748558	0.0207296010783942	0.0162690309750111	4538	tags=40%, list=29%, signal=29%	EGF/CDC20/FBXL5/LAPTM5/TNFRSF1B/ARIH2/PLK1/AURKA/EZR/IRAK3/EGLN2/ADAM8/RNF40/PSMC4/PSMD14/NSF/PSMD3/PTK2B/AXIN1/PLK3/AKT1/AZIN1/SNF8/NKD1/PSMD2/DDA1/TRIB1/WWP2/RELA/CHMP6/RCHY1/RNF180/TRIB2/MDM2/HECTD1/HAMP/IFNG/TLK2/HMGCR/TIPARP/FURIN/VPS11/SMAD3/HERPUD1/EGFR/IL10/CSNK1D/SDCBP/ASB5/NOS2/TMEM259/RNF19B/RBX1/PSMC1/CCAR2/MARCHF7/RAD23B/RNF19A/TIMP1/CHFR/ADGRB1/CBLB/OAZ3/USP7/NOP53/PSMD1/AGAP2/TMF1/…
GOBP_POSITIVE_REGULATION_OF_CYTOKINE_PRODUCTION	GOBP_POSITIVE_REGULATION_OF_CYTOKINE_PRODUCTION	370	0.383109254388601	2.22131098252588	0.00115473441108545	0.0207296010783942	0.0162690309750111	3750	tags=39%, list=24%, signal=30%	HMGB2/TYROBP/TLR6/C5AR1/NFAM1/FGR/EBI3/SLC11A1/FCER1G/LILRA5/AIM2/IRF5/SPN/POU2F2/PTPRC/CRLF2/LAPTM5/IL20RB/MMP8/IL27/PTPN22/CCDC88B/TLR7/CYBA/ORM1/TNFRSF8/PTPRJ/MAPK13/SLC7A5/CASP1/CRTAM/ANXA1/IFNGR1/GPSM3/BCL10/IL17RA/ADAM8/POLR3C/CEBPB/MAPKAPK2/CD28/AGT/HSPB1/MYD88/RIOK3/WNT11/STAT3/GAPDH/TXK/PLCG2/IL1R1/TBK1/TNFRSF14/HAVCR2/LRRFIP1/ISL1/TIGIT/PTAFR/CD6/CYP1B1/SYK/NFKB2/RELA/SPHK1/DDX3X/CD34/M…
GOBP_MYELOID_CELL_DIFFERENTIATION	GOBP_MYELOID_CELL_DIFFERENTIATION	366	0.292180795474423	1.69433346801183	0.00115606936416185	0.0207296010783942	0.0162690309750111	3094	tags=28%, list=20%, signal=23%	HMGB2/HCLS1/TYROBP/MMP9/SPI1/NCKAP1L/NFE2/LBR/LTF/PDE1B/PTPN6/LYN/IKZF1/PIK3CD/CCR1/LEO1/RASGRP4/CEBPE/BATF/HMGB3/PRKCB/FES/EIF6/CEBPB/INPP5D/PRTN3/NFKBIA/GPR55/PTK2B/GAB2/NRROS/SH2B3/STAT3/KLF10/APCS/RELB/JUNB/SNX10/PTBP3/WASF2/TRIB1/KLF13/FOS/LTBR/ZFP36/ACTN1/IFNG/TIRAP/HSPA9/RARA/NOTCH2/TCIRG1/ZFP36L1/KMT2B/KAT7/TET2/EIF2AK1/DYRK3/TESC/TLR2/TRAF6/JUN/CARTPT/JAK2/IRF8/PTPN11/TFE3/PTPN2/TNFSF11/…
GOBP_NEGATIVE_REGULATION_OF_IMMUNE_SYSTEM_PROCESS	GOBP_NEGATIVE_REGULATION_OF_IMMUNE_SYSTEM_PROCESS	345	0.338292428628972	1.94657975110448	0.00115740740740741	0.0207296010783942	0.0162690309750111	4414	tags=43%, list=29%, signal=32%	TYROBP/FGR/RIPOR2/ARRB2/CD300LF/LTF/MILR1/NLRX1/PTPN6/LYN/SPN/LPXN/PTPRC/LAPTM5/IL20RB/MIR27A/PTPN22/TRAFD1/ARG2/DUSP1/FCGR2B/UBASH3A/PGLYRP3/PTPRJ/CRTAM/NR1H2/ANXA1/PLCL2/HMGB3/EZR/FOXF1/IRAK3/SAMSN1/CEBPB/INPP5D/CCN3/GPR55/AMBP/LRRC32/CTLA4/RIOK3/APCS/BTK/TMEM131L/AKT1/UFD1/TNFRSF14/STAP1/HAVCR2/GPS2/TRIB1/TIGIT/NPLOC4/A2M/VSIR/PAG1/BPI/HSPA9/RARA/ADORA1/PRKAR1A/CD80/SAMHD1/TARM1/RNF125/RIN3/PS…
GOBP_REGULATION_OF_PEPTIDASE_ACTIVITY	GOBP_REGULATION_OF_PEPTIDASE_ACTIVITY	367	0.254434669942388	1.47534628848081	0.00115740740740741	0.0207296010783942	0.0162690309750111	4683	tags=38%, list=30%, signal=27%	MMP9/S100A8/CYFIP2/ARRB2/PRDX5/LTF/LYN/AIM2/GRAMD4/LAPTM5/ADRM1/CDKN2D/PMAIP1/WFIKKN2/CASP1/PICALM/BCL10/HIP1R/KLF4/BCL2L11/PDCD6/TANK/PSMD14/MEFV/AGT/RAF1/AMBP/CAST/CD44/STAT3/GAPDH/AKT1/PRR7/BIRC3/PAPLN/WFIKKN1/SYK/MICAL1/A2M/DDX3X/AQP1/VSIR/BIRC2/ADORA2A/CLPX/NCSTN/PI15/PSMA3/FURIN/SMAD3/SERPINE3/MBP/CARD9/HERPUD1/TNFAIP8/DAPK1/JAK2/PLAUR/PERP/ITIH4/SERPINB11/PYCARD/CTSH/ARL6IP5/FAS/TMED10/TIM…
GOBP_RESPONSE_TO_OXYGEN_LEVELS	GOBP_RESPONSE_TO_OXYGEN_LEVELS	357	0.288936462350955	1.67059321027197	0.00115740740740741	0.0207296010783942	0.0162690309750111	4889	tags=45%, list=32%, signal=32%	DDIT4/CCNB1/PKM/PMAIP1/PSMA6/CCNA2/CDKN1A/PSMA2/CASP1/CYBB/BNIP1/UBC/ADAM15/EGLN2/ADAM8/PSMC4/SLC2A1/CCDC115/PSMD14/PSMD3/TRH/RAF1/PTK2B/PLK3/AKT1/BECN1/PSMD6/PSMB7/PSMD4/PSMD2/BACH1/HSD11B2/CPEB4/CIAO3/NR4A2/AQP1/CD34/BIRC2/AQP3/MDM2/MMP14/SUV39H1/PDGFRB/PSMD9/SOD2/ADORA1/PSMA3/SMAD3/ENO1/ZFP36L1/PSMD12/ANGPTL4/PSMD8/PSMB4/TLR2/UBA52/PGF/ATF4/PSMC6/ANKRD1/SMAD4/PSMA7/CHRNB2/NOS2/PSMB3/FAS/RBX1/P…
GOBP_NEGATIVE_REGULATION_OF_PHOSPHORYLATION	GOBP_NEGATIVE_REGULATION_OF_PHOSPHORYLATION	372	0.315833102578434	1.83001372623813	0.00115874855156431	0.0207296010783942	0.0162690309750111	3521	tags=34%, list=23%, signal=27%	GMFG/ARRB2/PTPN6/LYN/PTPRC/RGS14/PTPN22/DDIT4/CDKN2D/DUSP1/CCNB1/DUSP4/CDKN1A/PLK1/SEMA4D/PTPRJ/MVP/ITPRIP/INPP5J/IRAK3/PTPN1/SAMSN1/PRKCD/TMED2/AGT/HSPB1/CALM2/CEP85/SH2B3/MIDN/AKT1/PPP1R1B/IGFBP3/STAP1/HDAC4/PRKRIP1/GPS2/GIT1/PPP1R15B/SUZ12/TRIB1/DUSP5/BDKRB1/PPP2R5A/DUSP16/PDE12/SPRY4/SH3BP5/CHMP6/MICAL1/TAF7/IBTK/PPP2R1A/ADORA2A/C9orf72/TRIB2/DUSP8/IRS2/IFNG/PDE4D/SPRY1/DBNDD1/WEE2/PPP2CA/PRK…
GOBP_REGULATION_OF_RESPONSE_TO_BIOTIC_STIMULUS	GOBP_REGULATION_OF_RESPONSE_TO_BIOTIC_STIMULUS	354	0.407836838746257	2.35086875110052	0.00115874855156431	0.0207296010783942	0.0162690309750111	4162	tags=47%, list=27%, signal=35%	HMGB2/TYROBP/VAV1/FGR/ARRB2/FCER1G/LTF/NLRX1/PTPN6/LYN/FPR2/AIM2/IL18RAP/PIK3R6/IL27/IKBKE/PTPN22/TRAFD1/ARG2/HCK/FCGR2B/PSMA6/CYBA/PSMA2/NFKBIL1/CRTAM/NR1H2/KRAS/IFNGR1/CLEC4D/BCL10/PPP2R3C/IRAK3/PTPN1/ADAM8/POLR3C/PRKCD/PSMC4/PSMD14/CLEC4E/PSMD3/RAF1/MUC5B/PAK3/RIOK3/RELB/TXK/PLCG2/PSMD6/PSMB7/TBK1/UFD1/OPTN/HAVCR2/PSMD4/BIRC3/MUC5AC/PSMD2/TRIB1/NPLOC4/SYK/RELA/A2M/IKBKB/BIRC2/SASH1/IFNG/TIRAP/…
GOBP_POSITIVE_REGULATION_OF_CELL_CYCLE	GOBP_POSITIVE_REGULATION_OF_CELL_CYCLE	353	0.290870718899397	1.67700271744028	0.00116009280742459	0.0207296010783942	0.0162690309750111	3372	tags=30%, list=22%, signal=24%	EGF/ARID3A/FZD9/CDC25C/RACGAP1/ESPL1/CCNB1/E2F8/PIWIL2/CDKN1A/GTSE1/ANXA1/CKS2/AURKA/AURKB/CDT1/NDC80/DDX39B/BCL2L11/DBF4/FEN1/XRCC3/DLGAP5/CD28/ATAD5/CNOT11/FAP/PLK3/AKT1/BECN1/SPAG5/CDK1/MEIOC/KIF20B/CCNYL1/SMOC2/PHOX2B/ZBTB17/ID2/SPHK1/WNT4/CDK9/DDX3X/MDM2/TNKS1BP1/PDGFRB/KIF14/NSMCE2/SMC5/RARA/E2F7/RAB11FIP4/EGFR/UBE2C/CDCA5/PPP2R5B/MTBP/DYRK3/IL10/VPS4B/KIF23/APEX1/TGM1/HOXA13/ADAMTS1/PTPN11…
GOBP_IMMUNE_RESPONSE_REGULATING_SIGNALING_PATHWAY	GOBP_IMMUNE_RESPONSE_REGULATING_SIGNALING_PATHWAY	348	0.458773230562467	2.63915417818728	0.00116144018583043	0.0207296010783942	0.0162690309750111	3341	tags=43%, list=22%, signal=34%	TYROBP/VAV1/C5AR1/CYFIP2/NCKAP1L/NFAM1/FGR/WAS/FCER1G/MYO1G/PTPN6/LYN/CD33/FPR2/ARPC3/LPXN/KLHL6/ARPC5/PTPRC/LAPTM5/IL20RB/PTPN22/ARPC1B/HCK/PIK3CD/THEMIS2/ACTR3/FCGR2B/RAP1A/ARPC2/PSMA6/UBASH3A/PSMA2/PTPRJ/DENND1B/KRAS/PLCL2/CLEC4D/LCP2/ABI1/EZR/BCL10/PRKCB/EIF2B2/ITK/PRKCD/PSMC4/BTLA/INPP5D/PSMD14/CLEC4E/PSMD3/CD28/RAF1/VAV3/MUC5B/PAK3/GAB2/CTLA4/SH2B2/SHC1/BTK/RELB/ACTG1/TXK/GRB2/PLCG2/PSMD6/P…
GOBP_POSITIVE_REGULATION_OF_PROTEOLYSIS	GOBP_POSITIVE_REGULATION_OF_PROTEOLYSIS	331	0.301547231947379	1.72946707497847	0.00116144018583043	0.0207296010783942	0.0162690309750111	3978	tags=38%, list=26%, signal=29%	EGF/S100A8/CYFIP2/CDC20/LYN/AIM2/GRAMD4/LAPTM5/ADRM1/TNFRSF1B/PMAIP1/ARIH2/PLK1/CASP1/PICALM/AURKA/BCL10/HIP1R/ADAM8/RNF40/BCL2L11/PSMC4/PDCD6/TANK/PSMD14/MEFV/PTK2B/AXIN1/STAT3/PLK3/AKT1/PRR7/DDA1/TRIB1/SYK/F12/RCHY1/DDX3X/RNF180/VSIR/IST1/TRIB2/MDM2/MMP14/HECTD1/CLPX/IFNG/NCSTN/FURIN/SMAD3/ENO1/MBP/CARD9/HERPUD1/DAPK1/CSNK1D/JAK2/PERP/TNIP1/ZC3H12A/SART3/PYCARD/CTSH/ARL6IP5/FAS/TMEM259/RNF19B/R…
GOBP_REGULATION_OF_IMMUNE_EFFECTOR_PROCESS	GOBP_REGULATION_OF_IMMUNE_EFFECTOR_PROCESS	331	0.326025493816784	1.86985751292892	0.00116144018583043	0.0207296010783942	0.0162690309750111	3843	tags=36%, list=25%, signal=27%	RAC2/TYROBP/ITGB2/ITGAM/VAV1/C5AR1/FGR/ARRB2/CFP/WAS/CD177/NLRX1/PTPN6/LYN/AIM2/IL18RAP/PTPRC/PIK3R6/LAPTM5/IL20RB/IL27/PTPN22/TNFRSF1B/RIPK3/FCGR2B/RAP1A/PGLYRP3/PTPRJ/SLC7A5/CRTAM/ANXA1/BCL10/FOXF1/IRAK3/FES/TNFRSF4/CLCF1/CD28/GAB2/RIOK3/BTK/SHLD3/IL1R1/UFD1/TNFRSF14/STAP1/HAVCR2/PTAFR/NPLOC4/SYK/A2M/TICAM1/NFKBIZ/IFNG/RARA/TRIM6/SELENOK/CD80/RNF125/PRAM1/IL10/TRAF6/DHX36/CD47/PVR/PAXIP1/ZC3H12…
GOBP_ADAPTIVE_IMMUNE_RESPONSE	GOBP_ADAPTIVE_IMMUNE_RESPONSE	346	0.350772118272108	2.01550406421744	0.00116550116550117	0.0207296010783942	0.0162690309750111	3449	tags=35%, list=22%, signal=28%	SEMA4A/EBI3/SLC11A1/WAS/FCER1G/MYO1G/PTPN6/LYN/SPN/KLHL6/PTPRC/IL20RB/IL27/TNFRSF1B/ARG2/PIK3CG/RIPK3/PIK3CD/TAP1/FCGR2B/RNF8/DENND1B/ANXA1/BATF/CLEC4D/CTSS/BCL10/PRKCB/IL17RA/ITK/SAMSN1/PRKCD/BTLA/INPP5D/CLCF1/CD28/PTK2B/MYD88/CTLA4/STAT3/APCS/BTK/RELB/SHLD3/PRR7/TXK/IL1R1/TNFRSF14/HAVCR2/CD6/TRBV28/SYK/NFKB2/PAG1/MCOLN2/NFKBIZ/IFNG/BCL3/OTUB1/CD3D/TCIRG1/CD80/TARM1/RNF125/IL10/TRAF6/TRAV22/PVR/…
GOBP_PEPTIDYL_TYROSINE_MODIFICATION	GOBP_PEPTIDYL_TYROSINE_MODIFICATION	346	0.283290922660999	1.62776337182029	0.00116550116550117	0.0207296010783942	0.0162690309750111	2518	tags=26%, list=16%, signal=22%	HCLS1/ITGB2/EGF/FGR/ARRB2/NCF1/PTPN6/LYN/LILRA5/BST1/PTPRC/HCK/SEMA4D/PTPRJ/MVP/ALKAL2/ABI1/PTPN1/FES/ITK/MELK/SAMSN1/PRKCD/RAP2C/CLCF1/AGT/PTK2B/SH2B3/CD44/STAT3/SHC1/BTK/TXK/TNFRSF14/STAP1/FGFR1/SUZ12/ISL1/TWF1/SYK/CASS4/SH3BP5/CHMP6/IBTK/PPP2R1A/HTR2A/ITGA5/IFNG/PDGFRB/UNC119/WEE2/ADORA1/PPP2CA/ARL2BP/CD80/TNFRSF1A/EGFR/THBS4/PPP2R5B/DYRK3/HIPK4/CNTF/JAK2/DYRK1A/MST1R/FLT1/DOK7/OSM/PTPN11/ERRF…
GOBP_REGULATION_OF_CYTOSOLIC_CALCIUM_ION_CONCENTRATION	GOBP_REGULATION_OF_CYTOSOLIC_CALCIUM_ION_CONCENTRATION	316	0.28180574011017	1.60978272203734	0.00116550116550117	0.0207296010783942	0.0162690309750111	3624	tags=32%, list=23%, signal=25%	CORO1A/C5AR1/TRPV2/PTPN6/LYN/FZD9/FPR2/JPH3/GOT1/PTPRC/PIK3CG/GPR65/CCR1/S1PR1/CDH23/CXCL9/GPR35/CXCR2/RAMP3/GPR157/OPRL1/TAC4/GPR55/PTK2B/CALM2/AVPR1A/HCRTR1/RASA3/GNG3/PROK2/CD52/PLCG2/GALR2/TMEM38B/P2RY10/TRPV4/P2RY4/PTGIR/BDKRB1/LPAR2/TRPC5/C1QTNF1/IBTK/CALCA/MCOLN2/HTR2A/GPR20/NMB/PDE4D/TRPV6/ADORA1/SMAD3/TRPM2/LETM1/FPR1/AVPR1B/JAK2/CXCL13/GNA13/NMU/CHD7/CEMIP/ACKR3/OXTR/PDGFRA/ABL2/DRD1/PT…
GOBP_NEGATIVE_REGULATION_OF_RESPONSE_TO_EXTERNAL_STIMULUS	GOBP_NEGATIVE_REGULATION_OF_RESPONSE_TO_EXTERNAL_STIMULUS	327	0.305622389011959	1.74814804214599	0.00116686114352392	0.0207296010783942	0.0162690309750111	4187	tags=40%, list=27%, signal=30%	SEMA4A/ARRB2/ALOX5/LTF/NLRX1/FPR2/AOAH/PTPRC/IL20RB/TNFRSF1B/TRAFD1/ARG2/DUSP1/METRNL/FCGR2B/SEMA4D/NFKBIL1/NR1H2/SMPDL3B/FOXF1/NOS3/IRAK3/KLF4/PRKCD/CCN3/MEFV/FAP/RIOK3/OTULIN/SH2B3/APCS/SHARPIN/UFD1/STAP1/HAVCR2/FGG/GPS2/PLAT/GIT1/ISL1/TRIB1/NPLOC4/F12/C1QTNF1/A2M/WNT4/CD34/ADORA2A/HAMP/WNT3/SEMA6B/ADORA1/MYOZ1/SMAD3/SAMHD1/RNF125/TNFRSF1A/RIN3/PSMB4/SPX/IL10/CARTPT/CXCL13/PLAUR/MIR187/GRIN3A/D…
GOBP_RNA_SPLICING_VIA_TRANSESTERIFICATION_REACTIONS	GOBP_RNA_SPLICING_VIA_TRANSESTERIFICATION_REACTIONS	329	0.369000123939481	2.11322626373818	0.00116822429906542	0.0207296010783942	0.0162690309750111	4148	tags=42%, list=27%, signal=31%	GTF2F1/CTNNBL1/PTBP2/HNRNPA0/ZC3H10/SRSF4/DDX39B/CIRBP/MAGOH/LSM5/CLP1/RBM7/CPSF7/ALYREF/DAZAP1/RBM3/DHX38/CELF6/EIF4A3/HNRNPA1/TFIP11/SRSF5/HNRNPD/SF3B6/SNRNP40/XAB2/PCF11/HNRNPL/YJU2/SF3B1/SMNDC1/THRAP3/HNRNPA3/GEMIN4/U2AF1/GTF2F2/SMU1/SF1/CWC25/IK/PRPF38A/CWC22/DHX15/RBM24/SFSWAP/DYRK1A/SRSF12/SART3/HNRNPK/RBM17/STRAP/CWC15/HNRNPH2/RBM25/RNPS1/SNRPB2/RBM39/RBMXL2/TXNL4B/SCAF11/SNRPE/CPSF1/SFPQ…
GOBP_PROTEIN_POLYUBIQUITINATION	GOBP_PROTEIN_POLYUBIQUITINATION	315	0.33687245404675	1.92135779452244	0.00117233294255569	0.0207296010783942	0.0162690309750111	3897	tags=40%, list=25%, signal=31%	FBXL5/DCAF15/PTPN22/PARP10/PSMA6/ARIH2/ZNRF1/RNF166/RNF8/PSMA2/FBXO4/UBC/RNF40/PSMC4/PSMD14/PSMD3/PLAA/RNF115/MARCHF1/SHARPIN/RUSC1/PSMD6/PSMB7/AMFR/PSMD4/SPSB1/UBE2J2/GPS2/PSMD2/DDA1/WWP2/CDC34/DDX3X/RNF180/BIRC2/MDM2/HECTD1/SASH1/FBXO11/UBE2S/MARCHF5/RNF4/OTUB1/RLIM/TRIM6/PSMD9/PSMA3/PSMD12/FBXW2/UBE2J1/PSMD8/RNF125/UBE2C/PSMB4/TRAF6/UBA52/WSB1/PSMC6/PSMA7/FBXW10/CCNF/PSMB3/RNF19B/RBX1/PSMC1/UB…
GOBP_RAS_PROTEIN_SIGNAL_TRANSDUCTION	GOBP_RAS_PROTEIN_SIGNAL_TRANSDUCTION	319	0.283894671944187	1.6200857691647	0.00117233294255569	0.0207296010783942	0.0162690309750111	3521	tags=30%, list=23%, signal=24%	RAC2/VAV1/RIPOR2/RHOG/CYTH1/WAS/LYN/ARHGDIB/RABL3/PIK3CG/GPR65/RAP1A/CCNA2/GPR35/CDKN1A/DOK2/RASGRP4/RAP1B/KRAS/KSR1/DENND4A/RHOJ/FOXM1/CAVIN4/CYTH4/RAP2C/GPR55/RAF1/DENND3/DNM2/RASA3/IQGAP3/CFL1/SHC1/GRB2/WASF2/ITGA3/MAP4K4/P2RY10/PSD4/STK19/SPRY4/RASSF1/IRS2/GPR20/PDGFRB/KIF14/SPRY1/SQSTM1/PSD/NOTCH2/BRAP/LRRC59/RHOV/RAPGEF6/JUN/ERBIN/JAK2/GNA13/RHOU/CDC42SE1/PPP2CB/RHOB/CDC42EP4/RAB35/ABL2/ARH…
GOBP_REGULATION_OF_APOPTOTIC_SIGNALING_PATHWAY	GOBP_REGULATION_OF_APOPTOTIC_SIGNALING_PATHWAY	315	0.317093707426496	1.80854937540653	0.00117233294255569	0.0207296010783942	0.0162690309750111	3773	tags=36%, list=24%, signal=27%	HMGB2/MMP9/S100A8/ARRB2/TMC8/DEDD2/GRINA/FZD9/PTPRC/CDKN2D/RIPK3/PMAIP1/SLC35F6/ITPRIP/PTPMT1/SGMS1/BCL10/NOS3/PTPN1/UNC5B/BCL2L11/SKIL/PRKCD/PLAGL2/SLC9A3R1/MCL1/GNAI3/AGT/RAF1/HSPB1/CD44/AKT1/BECN1/FGG/FGFR1/INHBB/GCLM/RELA/NR4A2/GSDME/WNT4/DDX3X/MDM2/LTBR/CYLD/SOD2/ZC3HC1/ENO1/HERPUD1/FAIM/PLAUR/BCLAF1/SLC25A5/AATF/HNRNPK/PYCARD/PTPN2/FAS/MAPK8IP2/BCL2L1/CCAR2/ARMC10/ACKR3/MARCHF7/TPT1/TNFAIP3…
GOBP_NUCLEAR_TRANSPORT	GOBP_NUCLEAR_TRANSPORT	309	0.309849560290054	1.76378598337645	0.00117508813160987	0.0207296010783942	0.0162690309750111	4265	tags=39%, list=28%, signal=29%	HCLS1/XPO6/RGS14/SIX2/CDKN1A/GTSE1/SRSF4/DDX39B/DDX19B/EIF6/PRKCD/NFKBIA/PRKAG1/MAGOH/EIF4ENIF1/STAT3/AKT1/ALYREF/DHX38/EIF4A3/HNRNPA1/SRSF5/CITED1/TXNIP/DUSP16/SYK/PPM1A/NUP93/UFM1/NUP88/IFNG/HSPA9/SDAD1/NOP9/GEMIN4/KPNA1/U2AF1/SMAD3/GCKR/LSG1/JAK2/ZC3H12A/PPP1CC/CHP1/PTPN11/NMD3/BAG3/ENY2/NUP160/RRS1/LTV1/POM121/EIF5A/RNPS1/CBLB/RPAIN/PHB2/SFN/SNRPE/CPSF1/NUP54/DDX19A/SMN1/FLNA/SEC13/YTHDC1/POL…
GOBP_NEGATIVE_REGULATION_OF_CELL_CYCLE_PROCESS	GOBP_NEGATIVE_REGULATION_OF_CELL_CYCLE_PROCESS	311	0.313622400189671	1.78600990406556	0.00117647058823529	0.0207296010783942	0.0162690309750111	2847	tags=30%, list=18%, signal=25%	ARID3A/CDC20/FZD9/CDC25C/CENPF/GFI1B/ESPL1/CDKN2D/DUSP1/CCNB1/E2F8/PSMA6/UXT/CDKN1A/PLK1/GTSE1/PSMA2/AURKA/AURKB/CDT1/KLF4/NDC80/PSMC4/PSMD14/XRCC3/TRIP13/PSMD3/CNOT11/RPA2/PLK3/MDM1/BLM/PSMD6/CDK1/PSMB7/PSMD4/ZFP36L2/PSMD2/SUZ12/TOPBP1/PHOX2B/TICRR/CDK9/MDM2/TNKS1BP1/PSMD9/E2F7/PSMA3/PRKAR1A/ZFP36L1/PSMD12/IK/PSMD8/PSMB4/PPP2R5B/MTBP/WAPL/NEK2/PSMC6/PSMA7/CLSPN/RBBP8/CCNF/PSMB3/CDKN2B/BRCC3/RBX1…
GOBP_REGULATION_OF_MRNA_METABOLIC_PROCESS	GOBP_REGULATION_OF_MRNA_METABOLIC_PROCESS	311	0.383985516788075	2.18671222331848	0.00117647058823529	0.0207296010783942	0.0162690309750111	4731	tags=48%, list=31%, signal=34%	SLC11A1/CCNB1/PSMA6/LEO1/PSMA2/HNRNPA0/EXOSC9/CARHSP1/ZC3H10/SRSF4/UBC/RNF40/PRKCD/PSMC4/CIRBP/PSMD14/MAPKAPK2/PSMD3/HSPB1/MAGOH/MYD88/EIF4ENIF1/RBM7/CPSF7/AKT1/DAZAP1/PSMD6/PSMB7/RBM3/PSMD4/CELF6/ZFP36L2/HNRNPA1/PSMD2/MEIOC/HNRNPD/PDE12/TBRG4/CDK9/HNRNPL/ZFP36/CDK11B/TIRAP/YWHAZ/PSMD9/THRAP3/PSMA3/SMU1/ZFP36L1/PSMD12/SF1/PSMD8/PSMB4/CWC22/UBA52/DHX36/RBM24/APEX1/SFSWAP/PSMC6/DYRK1A/PSMA7/ZC3H12A…
GOBP_LEUKOCYTE_CELL_CELL_ADHESION	GOBP_LEUKOCYTE_CELL_CELL_ADHESION	314	0.392581294312999	2.23538250670335	0.00117785630153121	0.0207296010783942	0.0162690309750111	3035	tags=37%, list=20%, signal=30%	RAC2/CORO1A/ITGB2/VAV1/S100A8/NCKAP1L/RIPOR2/EBI3/ALOX5/CD177/FERMT3/PTPN6/LYN/STK10/SPN/PTPRC/PIK3R6/LAPTM5/IL20RB/MIR27A/PTPN22/CCDC88B/ARG2/FCGR2B/SEMA4D/CRTAM/ANXA1/FLOT2/CERCAM/EZR/BCL10/KLF4/ADAM8/FUT4/SELPLG/CEBPB/BTLA/CD28/ST3GAL4/PAK3/ASS1/LRRC32/CTLA4/CD44/TMEM131L/AKT1/GRB2/TNFRSF14/HAVCR2/TIGIT/PTAFR/CD6/SELL/SYK/RELA/VSIR/PAG1/ICOS/NFKBIZ/ITGA5/IFNG/GOLPH3/RARA/SELENOK/PRKAR1A/CD80/T…
GOBP_REGULATION_OF_SMALL_GTPASE_MEDIATED_SIGNAL_TRANSDUCTION	GOBP_REGULATION_OF_SMALL_GTPASE_MEDIATED_SIGNAL_TRANSDUCTION	308	0.272640507397981	1.55208438319282	0.00117785630153121	0.0207296010783942	0.0162690309750111	2262	tags=23%, list=15%, signal=20%	RAC2/VAV1/ARHGAP15/ARHGAP30/RAP1GAP2/RIPOR2/RHOG/GMIP/CYTH1/FGD3/LYN/ARHGDIB/ARHGAP11A/RABL3/RACGAP1/ARHGAP45/TIAM2/PIK3CG/GPR65/GPR35/RASGRP4/ARHGAP9/ARHGAP25/KRAS/DENND4A/RHOJ/RHOF/FOXM1/CAVIN4/CYTH4/GPR55/RAF1/VAV3/DENND3/DEPDC1B/DNM2/RASA3/SHC1/GRB2/ITGA3/MAP4K4/P2RY10/PSD4/STK19/SPRY4/RHOC/A2M/IRS2/GPR20/PDGFRB/KIF14/SPRY1/SOS2/SQSTM1/PSD/NOTCH2/KALRN/LRRC59/RHOV/ERBIN/JAK2/GNA13/RHOU/FRMD7/…
GOBP_REGULATION_OF_BINDING	GOBP_REGULATION_OF_BINDING	322	0.265603092330178	1.51570882508796	0.00117924528301887	0.0207296010783942	0.0162690309750111	5093	tags=45%, list=33%, signal=31%	HMGB2/MMP9/EGF/RIPOR2/ARRB2/TMC8/CLDN5/MIR27A/MMP8/CDKN1A/PLK1/GTF2F1/WFIKKN2/PLCL2/DPH3/AURKA/AURKB/CDT1/HIP1R/ADAM15/KLF4/PRKCD/NFKBIA/FOXC1/AKT1/ID1/HDAC4/AMFR/EIF4A3/ATP2A2/ISL1/TFIP11/WFIKKN1/HEY2/CDK9/TICAM1/ZBTB7C/IFNG/BCL3/MRLN/RARA/TRIM6/DERL1/PPP2CA/SMAD3/ENHO/IL10/WAPL/PRMT8/TRAF6/NEK2/JUN/JAK2/PLAUR/LDLRAP1/SMAD4/DTNBP1/FRMD7/NMD3/TNFSF11/PPP2CB/MBD2/CLN5/NUCKS1/CBLB/EIF4G1/LOX/TWIST1…
GOBP_CELLULAR_RESPONSE_TO_CHEMICAL_STRESS	GOBP_CELLULAR_RESPONSE_TO_CHEMICAL_STRESS	306	0.308254869220179	1.75344886028849	0.00118203309692671	0.0207296010783942	0.0162690309750111	3565	tags=35%, list=23%, signal=27%	NCF2/NCF4/TLR6/MMP9/GSR/PRDX5/ALOX5/MSRA/NCF1/IL18RAP/ARNTL/RIPK3/CCNA2/CYBA/MAPK13/CYBB/ANXA1/NOS3/KLF4/MELK/PRKCD/SLC2A1/EFHD1/MCL1/SESN2/STK24/HSPB1/DNM2/BTK/RELB/AKT1/BECN1/ATP2A2/TRPV4/WNT16/CYP1B1/HNRNPD/RELA/PDE8A/NR4A2/SPHK1/DDX3X/AQP1/FOS/PDCD10/PXN/GCH1/CAB39/SOD2/ZFP36L1/TRPM2/EGFR/LETM1/DAPK1/IL10/JUN/APEX1/ATF4/JAK2/GPR37L1/ZC3H12A/ERRFI1/ARL6IP5/FAS/MPO/MMP3/RHOB/MMP2/CPEB2/PDGFRA/C…
GOBP_CHROMOSOME_SEGREGATION	GOBP_CHROMOSOME_SEGREGATION	306	0.335681550768379	1.90946029207494	0.00118203309692671	0.0207296010783942	0.0162690309750111	2977	tags=32%, list=19%, signal=26%	CDC20/KIF2C/CENPE/TACC3/KIFC1/KIF18B/RACGAP1/RGS14/CENPF/ESPL1/BIRC5/DUSP1/CCNB1/ACTR3/PLK1/CDCA8/STAG3/SGO1/UBE2I/MKI67/AURKB/CDT1/NDC80/KNSTRN/INCENP/FEN1/SKA1/XRCC3/DLGAP5/SPC25/TRIP13/TOP2A/CHMP4B/CEP85/KIF22/RAD18/RIOK3/CENPQ/BECN1/SPAG5/NUF2/CENPW/CENPN/NDEL1/MEIOC/ANKRD53/CIAO2A/NCAPG/CHMP6/PPP2R1A/DDX3X/TLK2/KIF14/NSMCE2/SMC5/IK/CHMP1A/UBE2C/CDCA5/WAPL/SYCE1L/VPS4B/NEK2/NEK6/KIF23/SETDB2/…
GOBP_RESPONSE_TO_STEROID_HORMONE	GOBP_RESPONSE_TO_STEROID_HORMONE	306	0.285418990972193	1.62355133494229	0.00118203309692671	0.0207296010783942	0.0162690309750111	3335	tags=31%, list=22%, signal=25%	HMGB2/AGXT/GOT1/ARNTL/GABRB1/DDIT4/ACR/DUSP1/SGK1/CDKN1A/CYBB/PLPP1/ANXA1/KRAS/ACSBG1/EGLN2/BCL2L11/TRH/ATP1A1/AXIN1/ASS1/AVPR1A/DAXX/CNGA3/ZFP36L2/ABCC2/ISL1/PTAFR/ALPL/HSD11B2/TXNIP/RELA/DDX54/TAF7/AQP1/FOS/ACTA1/UFM1/ZFP36/NR2E3/VPS11/ZFP36L1/ZMIZ1/EGFR/PAPPA/PER1/IL10/KCTD6/TLR2/JAK2/GNRH1/ERRFI1/TRIM63/SAFB/CRY2/TGFBR2/OXTR/TPH2/ESRRB/MGARP/CASP3/LOX/PHB2/GHRHR/KLF9/TMF1/LEF1/ICAM1/ADM/ADAM9…
GOBP_ACTIVATION_OF_PROTEIN_KINASE_ACTIVITY	GOBP_ACTIVATION_OF_PROTEIN_KINASE_ACTIVITY	304	0.302924564639842	1.72022107141697	0.00118623962040332	0.0207296010783942	0.0162690309750111	3420	tags=34%, list=22%, signal=27%	TLR6/EGF/C5AR1/NCKAP1L/SLC11A1/PTPRC/RIPK3/MAPKAPK3/TPX2/KSR1/PPP2R3C/UBC/PTPN1/PRKCD/MAPKAPK2/AGT/IRAK2/RAF1/PTK2B/PAK3/AXIN1/IQGAP3/GNG3/WNT11/PROK2/SHC1/MAP3K6/AKT1/DAXX/CDK1/MAP4K4/DUSP5/CARD14/SYK/MAP3K15/CALCA/TIRAP/KIF14/GADD45G/CAB39/ADORA1/PRKAR1A/TAB2/PAK6/MIR143/EGFR/FPR1/TRAF6/UBA52/STK11/CARTPT/JAK2/GADD45B/CLSPN/PTPN11/SOCS1/TNFSF11/MAP2K3/MAP2K4/SPDYA/CD86/MAP3K8/TGFBR2/ZFP91/CHRNA…
GOBP_POSITIVE_REGULATION_OF_CELL_CYCLE_PROCESS	GOBP_POSITIVE_REGULATION_OF_CELL_CYCLE_PROCESS	272	0.315220196095861	1.77343541566294	0.00118623962040332	0.0207296010783942	0.0162690309750111	3372	tags=32%, list=22%, signal=26%	EGF/ARID3A/CDC25C/RACGAP1/ESPL1/CCNB1/E2F8/PIWIL2/CDKN1A/GTSE1/ANXA1/AURKA/AURKB/CDT1/NDC80/DBF4/FEN1/XRCC3/DLGAP5/CD28/ATAD5/CNOT11/FAP/PLK3/AKT1/BECN1/SPAG5/CDK1/KIF20B/PHOX2B/ZBTB17/ID2/SPHK1/WNT4/DDX3X/MDM2/TNKS1BP1/PDGFRB/KIF14/NSMCE2/SMC5/E2F7/RAB11FIP4/EGFR/UBE2C/CDCA5/PPP2R5B/MTBP/DYRK3/VPS4B/KIF23/APEX1/HOXA13/ADAMTS1/MYBBP1A/PLK4/STRA8/NUSAP1/MACROH2A1/EIF4G1/CUL3/NEUROG1/PHB2/SFN/CCND3…
GOBP_PROTEIN_POLYMERIZATION	GOBP_PROTEIN_POLYMERIZATION	270	0.286241326520397	1.60882119696633	0.00118623962040332	0.0207296010783942	0.0162690309750111	2895	tags=27%, list=19%, signal=23%	GMFG/HCLS1/VASP/CORO1A/CYFIP2/NCKAP1L/WAS/COTL1/MSRB1/PSTPIP1/ARPC3/ARPC5/ARPC1B/HCK/PSTPIP2/ACTR3/ARPC2/NIN/WHAMM/TPX2/CAPZA1/INPP5J/HIP1R/FES/PRKCD/PTK2B/PAK3/CHMP4B/DNM2/CAPZA2/GRB2/FGG/WASF2/CAPG/NDEL1/ANKRD53/TRPV4/ELN/TWF1/SSH2/UBE2S/RANBP9/TRIM6/UBE2C/SSH3/CSNK1D/JAK2/DYRK1A/LMOD2/PYCARD/DBN1/ARPC4/CDC42EP4/PRUNE1/TTC17/ACTR2/RICTOR/TRIM27/PREX1/CARMIL2/MZT1/ICAM1/MICALL2/UBE2K/ESAM/LATS1/…
GOBP_RESPONSE_TO_TUMOR_NECROSIS_FACTOR	GOBP_RESPONSE_TO_TUMOR_NECROSIS_FACTOR	273	0.358761540967546	2.01935725477248	0.00118623962040332	0.0207296010783942	0.0162690309750111	2847	tags=33%, list=18%, signal=28%	AIM2/LAPTM5/TNFRSF1B/GGT1/PSMA6/TNFRSF8/PSMA2/CASP1/SGMS1/TRAIP/PSMC4/TNFRSF4/TANK/PSMD14/NFKBIA/PSMD3/PTK2B/ASS1/OTULIN/SHARPIN/AKT1/PSMD6/PSMB7/TNFRSF14/HDAC4/PSMD4/ZFP36L2/BIRC3/GPS2/PSMD2/ABCC2/CARD14/SYK/CXCL16/RELA/TNFSF8/GSDME/SPHK1/IKBKB/BIRC2/CALCA/TAX1BP1/LTBR/CYLD/HAMP/ZFP36/GCH1/PSMD9/PSMA3/ZFP36L1/PSMD12/PSMD8/TNFRSF1A/PSMB4/TRAF6/SPATA2/ERBIN/JAK2/PSMC6/ANKRD1/PSMA7/ZC3H12A/PYCARD/P…
GOBP_REGULATION_OF_INFLAMMATORY_RESPONSE	GOBP_REGULATION_OF_INFLAMMATORY_RESPONSE	300	0.38343487346933	2.17630556287122	0.00118764845605701	0.0207296010783942	0.0162690309750111	3302	tags=37%, list=21%, signal=30%	MMP9/PLA2G7/S100A8/ALOX5/NLRX1/LYN/FPR2/AOAH/LILRA5/BST1/PTPRC/IL20RB/MMP8/TNFRSF1B/AKNA/TLR7/PIK3CG/HCK/GGT1/METRNL/FCGR2B/PSMA6/MAPK13/CASP1/SMPDL3B/ANXA1/GPSM3/FOXF1/KLF4/ADAM8/PRKCD/CEBPB/CCN3/MEFV/NFKBIA/CD28/AGT/MYD88/LACC1/PDE2A/OTULIN/APCS/BTK/SHARPIN/IL1R1/STAP1/BIRC3/GPS2/GIT1/ISL1/PIK3AP1/F12/RELA/SPHK1/BIRC2/NFKBIZ/CYLD/HAMP/IFNG/ADORA1/SMAD3/TNFRSF1A/EGFR/PSMB4/IL10/TLR2/SPATA2/CD47/…
GOBP_ERK1_AND_ERK2_CASCADE	GOBP_ERK1_AND_ERK2_CASCADE	267	0.326877594283718	1.83630551121774	0.00118906064209275	0.0207296010783942	0.0162690309750111	4895	tags=47%, list=32%, signal=33%	GLIPR2/EGF/C5AR1/ARRB2/MIR23A/PTPN6/LYN/FPR2/PTPRC/ABCA7/MIR27A/RGS14/PTPN22/DUSP1/CCR1/RAP1A/DUSP4/RAMP3/RAP1B/ALKAL2/EZR/PTPN1/KLF4/SLC9A3R1/GPR55/PTK2B/HCRTR1/IQGAP3/CD44/SHC1/HAVCR2/FGG/ZFP36L2/BMPER/SYK/SPRY4/PDE8A/HTR2A/RANBP9/TIRAP/PDGFRB/SPRY1/YWHAZ/NOTCH2/ZFP36L1/EGFR/SMAD4/TNIP1/PTPN11/ERRFI1/PYCARD/PTPN2/CTSH/MARCO/TNFSF11/SEMA7A/ACKR3/OXTR/PDGFRA/DUSP10/PHB2/MYC/MAP2K1/EPHA2/PDGFC/ICA…
GOBP_POSITIVE_REGULATION_OF_CELL_ACTIVATION	GOBP_POSITIVE_REGULATION_OF_CELL_ACTIVATION	298	0.344031022445527	1.94981867272237	0.00118906064209275	0.0207296010783942	0.0162690309750111	2614	tags=30%, list=17%, signal=25%	TYROBP/CORO1A/ITGB2/TLR6/ITGAM/VAV1/NCKAP1L/FGR/EBI3/CD177/PTPN6/LYN/LILRA5/BST1/PTPRC/PIK3R6/CRLF2/MMP8/PTPN22/CCDC88B/CDKN1A/ANXA1/CLEC4D/FLOT2/BCL10/PPP2R3C/ADAM8/BTLA/TNFRSF4/INPP5D/CLCF1/CD28/VAV3/PAK3/MYD88/GAB2/CTLA4/BTK/AKT1/SHLD3/GRB2/TNFRSF14/STAP1/HAVCR2/TOX/PTAFR/CD6/SYK/VSIR/ICOS/MMP14/TICAM1/NFKBIZ/HAMP/IRS2/IFNG/TIRAP/PDGFRB/RARA/SELENOK/CD80/ZMIZ1/IL10/TESPA1/TRAF6/CD47/JAK2/PAXIP…
GOBP_POSITIVE_REGULATION_OF_DEFENSE_RESPONSE	GOBP_POSITIVE_REGULATION_OF_DEFENSE_RESPONSE	302	0.407234582409754	2.31021559292796	0.00118906064209275	0.0207296010783942	0.0162690309750111	3506	tags=41%, list=23%, signal=32%	HMGB2/TYROBP/VAV1/PLA2G7/S100A8/FCER1G/LYN/FPR2/LILRA5/AIM2/IL18RAP/MMP8/IKBKE/TLR7/PIK3CG/HCK/PSMA6/CYBA/PSMA2/MAPK13/CRTAM/KRAS/CLEC4D/GPSM3/BCL10/ADAM8/POLR3C/PRKCD/PSMC4/CEBPB/PSMD14/NFKBIA/CLEC4E/PSMD3/CD28/AGT/RAF1/MUC5B/PAK3/RIOK3/PDE2A/BTK/RELB/TXK/PLCG2/PSMD6/PSMB7/TBK1/OPTN/STAP1/HAVCR2/PSMD4/MUC5AC/PSMD2/NPAS2/SYK/RELA/IKBKB/NFKBIZ/IFNG/TRIM6/PSMD9/PSMA3/TAB2/PSMD12/CARD9/PSMD8/TNFRSF1…
GOBP_RESPONSE_TO_VIRUS	GOBP_RESPONSE_TO_VIRUS	287	0.365156380980709	2.06563651368553	0.00119047619047619	0.0207296010783942	0.0162690309750111	4954	tags=48%, list=32%, signal=33%	FGR/NLRX1/IFITM2/AIM2/IRF5/POU2F2/PTPRC/IL27/IKBKE/PTPN22/DDIT4/TLR7/RIPK3/PMAIP1/CXCL9/GTF2F1/PSMA2/VWCE/IFNGR1/IRAK3/POLR3C/HSPB1/MYD88/RIOK3/OAS3/CFL1/BECN1/TBK1/UFD1/BIRC3/NPLOC4/PDE12/RELA/GSDME/DDX3X/IKBKB/BIRC2/TICAM1/IFNG/BCL3/TRIM6/EXOC1/SELENOK/ENO1/CARD9/SAMHD1/RNF125/DHX36/MST1R/ZC3H12A/DMBT1/DHX58/PYCARD/GPATCH3/BCL2L1/ZC3HAV1/ZBP1/TRIM15/TRAF3/PHB2/TPT1/NOP53/TNFAIP3/LYST/IFNK/IRF1/…
GOBP_MAINTENANCE_OF_LOCATION	GOBP_MAINTENANCE_OF_LOCATION	292	0.279743277042846	1.58354543151405	0.00119189511323004	0.0207296010783942	0.0162690309750111	4126	tags=34%, list=27%, signal=25%	CORO1A/S100A8/PTPN6/LYN/JPH3/PTPRC/NFKBIE/IKBKE/LCN2/DGAT1/SUN2/CXCL9/DGAT2/NR1H2/EHD1/FTH1/NFKBIA/PTK2B/NFKBIB/CALM2/B4GALNT1/RASA3/NRROS/AKT1/GET4/PLCG2/SRGN/PNPLA2/PLIN2/TMEM38B/BDKRB1/TWF1/OSBPL11/MSR1/IBTK/MCOLN2/TTC39B/HTR2A/BCL3/GOLPH3/PDE4D/ARL2BP/TRPM2/LETM1/IL10/SLC30A4/ZC3H12A/CHD7/PTPN2/DBN1/CEMIP/SLC30A3/TAF8/DRD1/ASXL1/NRIP1/FLNA/ATP2A1/PPARD/TAPT1/LATS1/PLIN5/HK2/PSEN1/DIAPH1/IL1B/…
GOBP_MITOTIC_NUCLEAR_DIVISION	GOBP_MITOTIC_NUCLEAR_DIVISION	278	0.36086035524958	2.02971941924152	0.00119189511323004	0.0207296010783942	0.0162690309750111	3284	tags=36%, list=21%, signal=29%	EGF/CCNB2/CDC20/KIF2C/CENPE/TACC3/KIFC1/CDC25C/KIF18B/RACGAP1/CENPF/ESPL1/DUSP1/CCNB1/PLK1/CDCA8/SGO1/TPX2/AURKA/MKI67/AURKB/PRKCB/CDT1/NDC80/CCSAP/KNSTRN/INCENP/XRCC3/DLGAP5/TRIP13/CD28/KIF11/CHMP4B/CEP85/KIF22/CTDP1/PPP2R2D/BECN1/SPAG5/CDK1/NUF2/NDEL1/ANKRD53/KIF20B/NCAPG/CHMP6/PPP2R1A/SPHK1/ANLN/UBE2S/MYBL2/PDGFRB/KIF14/NSMCE2/SMC5/PPP2CA/IK/CHMP1A/UBE2C/CDCA5/MTBP/VPS4B/NEK2/NEK6/KIF23/HOXA13…
GOBP_POSITIVE_REGULATION_OF_PROTEIN_SERINE_THREONINE_KINASE_ACTIVITY	GOBP_POSITIVE_REGULATION_OF_PROTEIN_SERINE_THREONINE_KINASE_ACTIVITY	292	0.299204436684981	1.69370940317063	0.00119189511323004	0.0207296010783942	0.0162690309750111	3077	tags=31%, list=20%, signal=25%	TLR6/EGF/C5AR1/PIK3R5/LTF/PTPRC/PIK3R6/PIK3CG/CCNB1/DAZAP2/MAPKAPK3/KRAS/CKS2/KSR1/UBC/PTPN1/ADAM8/DBF4/INCENP/MAPKAPK2/AGT/IRAK2/PTK2B/PAK3/CALM2/IQGAP3/GNG3/PROK2/SHC1/MAP3K6/AKT1/DAXX/CDK1/FGFR1/DUSP5/CCNYL1/SYK/DDX3X/PDCD10/SASH1/HTR2A/IFNG/PDGFRB/GADD45G/CAB39/PPP2CA/TAB2/EGFR/FPR1/TRAF6/UBA52/GADD45B/MST1R/FLT1/PTPN11/CEMIP/TNFSF11/CCNY/MAP2K3/MAP2K4/SPDYA/ELANE/TAOK1/MAP3K9/RICTOR/MAP2K1/C…
GOBP_RESPONSE_TO_MOLECULE_OF_BACTERIAL_ORIGIN	GOBP_RESPONSE_TO_MOLECULE_OF_BACTERIAL_ORIGIN	290	0.443125351512377	2.50907912640118	0.00119189511323004	0.0207296010783942	0.0162690309750111	3463	tags=45%, list=22%, signal=36%	HMGB2/TLR6/C5AR1/S100A8/SLC11A1/LTF/LYN/IRF5/CSF2RB/PTPN22/TNFRSF1B/JUND/HCK/GGT1/FCGR2B/CXCL9/MAPKAPK3/LOXL1/NFKBIL1/CEBPE/CASP1/HNRNPA0/SGMS1/BCL10/NOS3/IRAK3/CEBPB/NFKBIA/MAPKAPK2/IRAK2/NFKBIB/PLAA/ASS1/MYD88/IL10RA/AKT1/PLCG2/STAP1/HAVCR2/ATP4B/GIT1/IL36G/ATP2A2/ABCC2/TRIB1/PTAFR/CD6/ALPL/PTGIR/BDKRB1/CITED1/NFKB2/RELA/LIAS/FOS/LITAF/TICAM1/SASH1/BPI/HAMP/ZFP36/GFI1/TIRAP/PDE4B/GCH1/TRIM6/SOD…
GOBP_RIBOSOME_BIOGENESIS	GOBP_RIBOSOME_BIOGENESIS	278	0.321177957329392	1.80651913556123	0.00119189511323004	0.0207296010783942	0.0162690309750111	5563	tags=51%, list=36%, signal=33%	DDX28/MPHOSPH6/RPL3L/MALSU1/EXOSC9/C1D/EIF6/RIOK3/POP4/EIF4A3/RPL10L/DDX54/KRI1/DDX3X/NOM1/SUV39H1/HELB/NUP88/NGDN/PAK1IP1/SDAD1/NOP9/GLUL/GEMIN4/RRP12/DDX27/MRTO4/LSG1/AATF/CHD7/NMD3/MYBBP1A/RIOK1/LAS1L/NOC4L/RRS1/RCL1/ISG20L2/WDR74/GNL2/LTV1/THUMPD1/NOP53/NOP14/ABT1/RSL1D1/DDX21/NPM3/UTP4/WDR43/FBL/RRP15/DDX52/TEX10/UTP18/NIP7/RPS9/DDX47/NOL6/GTPBP4/PTEN/RPS16/MRPL20/BRIX1/RPS27/RPS25/DIS3/UTP1…
GOBP_CELLULAR_RESPONSE_TO_ABIOTIC_STIMULUS	GOBP_CELLULAR_RESPONSE_TO_ABIOTIC_STIMULUS	299	0.285533241002809	1.61788976280338	0.00119331742243437	0.0207296010783942	0.0162690309750111	4162	tags=40%, list=27%, signal=30%	MMP9/RIPOR2/GOT1/TLR7/GUCY2F/GRK1/CDKN1A/TNFRSF8/MAPK13/CASP1/FBXO4/KCNK18/BCL10/AURKB/PRKCD/SLC2A1/EFHD1/TANK/ATP1A1/AVPR1A/MYD88/PDE2A/DNM2/WNT11/RELB/AKT1/BLM/GRB2/HDAC4/TENT2/AIPL1/PTAFR/TRPV4/PKD1L3/DDX3X/AQP1/MDM2/GNAT1/TNKS1BP1/LTBR/SLC38A2/HAMP/TLK2/CAB39/ZFP36L1/TNFRSF1A/SDE2/EGFR/LETM1/RAB11B/STK11/DHX36/ATF4/ANKRD1/CHP1/PTPN11/SAG/ERRFI1/BAG3/SLC38A3/FAS/MMP3/RHOB/MAP2K4/MMP2/CRY2/TIMP…
GOBP_CELLULAR_RESPONSE_TO_EXTERNAL_STIMULUS	GOBP_CELLULAR_RESPONSE_TO_EXTERNAL_STIMULUS	281	0.326205907779166	1.83651640374088	0.00119331742243437	0.0207296010783942	0.0162690309750111	3678	tags=36%, list=24%, signal=28%	RIPOR2/LYN/NUAK2/GOT1/PTPRC/TLR7/PMAIP1/CDKN1A/TNFRSF8/CASP1/BCL10/FES/SIK1/SLC2A1/SESN2/STK24/PRKAG1/ATP1A1/AVPR1A/MYD88/PDE2A/WNT11/KLF10/AKT1/BECN1/PIM1/HDAC4/INHBB/MFSD2A/HNRNPA1/UPP1/ULK1/RRAGC/CPEB4/NR4A2/WNT4/AQP1/FOS/MTMR3/AQP3/LTBR/SLC38A2/WDR45B/PDK4/WNT9B/TNFRSF1A/EGFR/TRIM24/JUN/ATF4/CARTPT/ANKRD1/ZC3H12A/PTPN11/CYP27B1/BAG3/SLC38A3/MYBBP1A/FAS/CDKN2B/MAP2K4/USF2/CASP8AP2/MAX/EIF4G1/H…
GOBP_NEGATIVE_REGULATION_OF_CYTOKINE_PRODUCTION	GOBP_NEGATIVE_REGULATION_OF_CYTOKINE_PRODUCTION	266	0.392816353861716	2.20457084184409	0.00119331742243437	0.0207296010783942	0.0162690309750111	4483	tags=50%, list=29%, signal=36%	TYROBP/TLR6/NCKAP1L/ARRB2/SLC11A1/LTF/NLRX1/PTPN6/CD33/LILRA5/IL1R2/PTPRC/LAPTM5/IL20RB/MMP8/IKBKE/PTPN22/ARG2/FCGR2B/PGLYRP3/LGR4/ORM1/NFKBIL1/ANXA1/EZR/IRAK3/KLF4/TRAIP/INPP5D/MEFV/LRRC32/WNT11/BTK/RELB/SRGN/TBK1/UFD1/HAVCR2/INHBB/TRIM25/GIT1/SUZ12/TIGIT/NPLOC4/VSIR/CD34/TAX1BP1/TRIB2/BPI/CYLD/ZFP36/TSKU/IFNG/BCL3/RARA/FURIN/RNF125/IL10/ERBIN/PDCD4/SLC2A10/ZC3H12A/DHX58/ERRFI1/PYCARD/GPATCH3/EL…
GOBP_NEGATIVE_REGULATION_OF_MITOTIC_CELL_CYCLE	GOBP_NEGATIVE_REGULATION_OF_MITOTIC_CELL_CYCLE	285	0.32440555519263	1.8311748797894	0.00119331742243437	0.0207296010783942	0.0162690309750111	3968	tags=39%, list=26%, signal=29%	ARID3A/CDC20/CDC25C/CENPF/GFI1B/CDKN2D/DUSP1/CCNB1/E2F8/PSMA6/CDKN1A/PLK1/GTSE1/PSMA2/AURKA/AURKB/CDT1/KLF4/NDC80/PSMC4/SLC9A3R1/PSMD14/XRCC3/TRIP13/PSMD3/CNOT11/RPA2/FOXC1/FAP/PLK3/BLM/PSMD6/CDK1/PSMB7/PSMD4/ZFP36L2/PSMD2/MEIOC/TOPBP1/TICRR/BTG1/MDM2/TNKS1BP1/WEE2/PSMD9/E2F7/PSMA3/SMAD3/ZFP36L1/PSMD12/IK/PSMD8/E4F1/EGFR/PSMB4/MTBP/IL10/BRINP2/PSMC6/PSMA7/CLSPN/DCLRE1B/PSMB3/CDKN2B/BCL2L1/RBX1/PS…
GOBP_PROTEIN_MODIFICATION_BY_SMALL_PROTEIN_REMOVAL	GOBP_PROTEIN_MODIFICATION_BY_SMALL_PROTEIN_REMOVAL	271	0.380480882038786	2.13742276437624	0.00119331742243437	0.0207296010783942	0.0162690309750111	4665	tags=52%, list=30%, signal=37%	ARRB2/CDC20/USP29/ADRM1/PSMA6/CCNA2/PSMA2/TOR1A/ATXN7L3/UBC/PSMC4/TANK/PSMD14/NFKBIA/PSMD3/TADA2B/INO80C/OTULIN/BECN1/USP3/PSMD6/CDK1/PSMB7/UFD1/PSMD4/MINDY1/BIRC3/PSMD2/TOMM20/EPOP/SMAD1/BIRC2/MCRS1/MDM2/USP38/CYLD/OTUB1/PSMD9/MINDY3/PSMA3/SMAD3/PSMD12/PSMD8/PSMB4/SENP6/TRAF6/SPATA2/UBA52/RCE1/PSMC6/SMAD4/PSMA7/USPL1/TNIP1/ZC3H12A/CLSPN/SART3/TNIP2/DESI2/PSMB3/ENY2/BAP1/BRCC3/PSMC1/NFRKB/PSMA5/T…
GOBP_REGULATION_OF_INNATE_IMMUNE_RESPONSE	GOBP_REGULATION_OF_INNATE_IMMUNE_RESPONSE	266	0.442116779448142	2.48125555639291	0.00119331742243437	0.0207296010783942	0.0162690309750111	4748	tags=57%, list=31%, signal=40%	HMGB2/TYROBP/VAV1/FGR/ARRB2/FCER1G/NLRX1/PTPN6/LYN/FPR2/AIM2/IL18RAP/PIK3R6/IKBKE/PTPN22/TRAFD1/HCK/FCGR2B/PSMA6/PSMA2/CRTAM/NR1H2/KRAS/IFNGR1/CLEC4D/BCL10/IRAK3/PTPN1/ADAM8/POLR3C/PRKCD/PSMC4/PSMD14/CLEC4E/PSMD3/RAF1/MUC5B/PAK3/RIOK3/RELB/TXK/PLCG2/PSMD6/PSMB7/TBK1/HAVCR2/PSMD4/BIRC3/MUC5AC/PSMD2/SYK/RELA/A2M/IKBKB/BIRC2/IFNG/TIRAP/TRIM6/PSMD9/PSMA3/TAB2/PSMD12/CARD9/SAMHD1/PSMD8/PSMB4/TRAF6/PVR…
GOBP_REGULATION_OF_MAP_KINASE_ACTIVITY	GOBP_REGULATION_OF_MAP_KINASE_ACTIVITY	285	0.34744024656453	1.96119900400293	0.00119331742243437	0.0207296010783942	0.0162690309750111	3360	tags=36%, list=22%, signal=29%	TLR6/EGF/C5AR1/PIK3R5/PTPN6/LYN/PTPRC/PIK3R6/RGS14/PTPN22/DUSP1/PIK3CG/DUSP4/MAPKAPK3/PTPRJ/KRAS/KSR1/UBC/IRAK3/PTPN1/ADAM8/PRKCD/MAPKAPK2/AGT/IRAK2/PTK2B/PAK3/IQGAP3/GNG3/SH2B3/PROK2/SHC1/MAP3K6/DAXX/CDK1/FGFR1/GPS2/TRIB1/DUSP5/DUSP16/SYK/SPRY4/PPP2R1A/PDCD10/TRIB2/SASH1/HTR2A/DUSP8/PDGFRB/SPRY1/GADD45G/PPP2CA/TAB2/EGFR/FPR1/TRAF6/UBA52/GADD45B/MST1R/DTNBP1/PDCD4/FLT1/PTPN11/TNFSF11/MAP2K3/MAP2K…
GOBP_REGULATION_OF_T_CELL_ACTIVATION	GOBP_REGULATION_OF_T_CELL_ACTIVATION	281	0.365429786224947	2.05734409099657	0.00119331742243437	0.0207296010783942	0.0162690309750111	3035	tags=35%, list=20%, signal=29%	RAC2/CORO1A/VAV1/NCKAP1L/RIPOR2/EBI3/PTPN6/LYN/SPN/PTPRC/PIK3R6/LAPTM5/LMO1/IL20RB/MIR27A/IL27/PTPN22/TNFRSF1B/CCDC88B/ARG2/RIPK3/FCGR2B/CRTAM/ANXA1/FLOT2/BCL10/ADAM8/CEBPB/BTLA/CD28/PAK3/LRRC32/CTLA4/TMEM131L/AKT1/GRB2/TNFRSF14/HAVCR2/TOX/TIGIT/CD6/SYK/TNFSF8/VSIR/PAG1/ICOS/NFKBIZ/IFNG/SOS2/RARA/SELENOK/PRKAR1A/CD80/TARM1/ZMIZ1/IL10/TESPA1/TRAF6/CD47/GNRH1/ZC3H12A/PTPN11/PYCARD/PTPN2/FGL1/SOCS1/…
GOBP_CELL_CYCLE_G2_M_PHASE_TRANSITION	GOBP_CELL_CYCLE_G2_M_PHASE_TRANSITION	261	0.328052172640846	1.83724331453733	0.00119760479041916	0.0207296010783942	0.0162690309750111	2847	tags=33%, list=18%, signal=27%	CCNB2/CDC25C/HMMR/CENPF/CCNB1/PSMA6/CCNA2/CDKN1A/PLK1/GTSE1/PSMA2/TPX2/AURKA/AURKB/FOXM1/MELK/PSMC4/PSMD14/PSMD3/ATAD5/MASTL/DNM2/PLK3/BLM/PSMD6/CDK1/PSMB7/OPTN/PSMD4/HAUS3/PSMD2/BACH1/TOPBP1/PHOX2B/TICRR/PPP2R1A/CNTRL/TUBA4A/KIF14/PSMD9/PAFAH1B1/PSMA3/PSMD12/PPP1R12B/PSMD8/PSMB4/DYRK3/VPS4B/NEK2/CSNK1D/PSMC6/DCTN3/PSMA7/PAXIP1/CLSPN/HAUS2/PSMB3/CDKN2B/CCNY/BRCC3/RBX1/PSMC1/PLK4/PSMA5/ORC1/TAOK1/…
GOBP_NEGATIVE_REGULATION_OF_TRANSFERASE_ACTIVITY	GOBP_NEGATIVE_REGULATION_OF_TRANSFERASE_ACTIVITY	263	0.344751038257382	1.9277776848055	0.00120336943441637	0.0207296010783942	0.0162690309750111	3521	tags=37%, list=23%, signal=29%	GMFG/PTPN6/LYN/PTPRC/RGS14/PTPN22/CDKN2D/DUSP1/DUSP4/CDKN1A/PLK1/PTPRJ/MVP/ITPRIP/IRAK3/PTPN1/PRKCD/PIF1/AGT/HSPB1/CEP85/SH2B3/MIDN/AKT1/PPP1R1B/PRKRIP1/GPS2/TRIB1/DUSP5/PPP2R5A/DUSP16/SPRY4/SH3BP5/CHMP6/TAF7/IBTK/PPP2R1A/ADORA2A/TRIB2/DUSP8/IRS2/ZFP36/IFNG/SPRY1/DBNDD1/WEE2/PPP2CA/PRKAR1A/GCKR/TESC/DTNBP1/PDCD4/CHP1/ERRFI1/PYCARD/PTPN2/SOCS3/SOCS1/CDKN2B/DUSP2/DUS2/CASP3/COX11/MACROH2A1/CBLB/DUS…
GOBP_CELL_CYCLE_G1_S_PHASE_TRANSITION	GOBP_CELL_CYCLE_G1_S_PHASE_TRANSITION	255	0.279652250567969	1.56174830880982	0.00120627261761158	0.0207296010783942	0.0162690309750111	3999	tags=34%, list=26%, signal=26%	ARID3A/USP29/PTPN6/CDC25C/CDKN3/GFI1B/CDKN2D/CCNB1/E2F8/CCNA2/CDKN1A/GTSE1/ANXA1/AURKA/CDT1/KLF4/DBF4/CNOT11/RPA2/IQGAP3/PLK3/AKT1/CDK1/BACH1/CDC45/MCM10/CDC34/ID2/DDX3X/MDM2/TNKS1BP1/GFI1/KIF14/E2F7/PRIM2/EGFR/MTBP/MCM3/APEX1/ADAMTS1/CDKN2B/KLF11/SPDYA/NASP/ORC1/ESRRB/CACUL1/MAX/EIF4G1/CUL3/PHB2/MYC/SFN/CCND3/CUL1/POLE3/BRD4/CDC73/ORC6/LATS1/GADD45A/TRIM71/MIR222/PTEN/MCM4/ORC3/PLK2/MCM5/BID/CCN…
GOBP_LEUKOCYTE_PROLIFERATION	GOBP_LEUKOCYTE_PROLIFERATION	258	0.382888340427491	2.14224871095443	0.00120627261761158	0.0207296010783942	0.0162690309750111	3035	tags=34%, list=20%, signal=28%	RAC2/TYROBP/CORO1A/NCKAP1L/EBI3/SLC11A1/PTPN6/LYN/BST1/SPN/PTPRC/LMO1/IL20RB/IL27/PTPN22/TNFRSF1B/CCDC88B/ARG2/PIK3CG/RIPK3/FCGR2B/CDKN1A/ELF4/CRTAM/ANXA1/PLCL2/LMBR1L/PRKCD/CEBPB/TNFRSF4/INPP5D/CLCF1/CD28/VAV3/LRRC32/MYD88/CTLA4/BTK/TMEM131L/TBK1/TNFRSF14/HAVCR2/CD6/NPR3/SYK/TNFSF8/WNT4/VSIR/TICAM1/IRS2/TIRAP/NCSTN/SOS2/AZI2/SELENOK/PRKAR1A/TCIRG1/CD80/IL10/TRAF6/GNRH1/CHRNB2/GAPT/PYCARD/TNFSF11…
GOBP_NEGATIVE_REGULATION_OF_CELL_ADHESION	GOBP_NEGATIVE_REGULATION_OF_CELL_ADHESION	258	0.292220608497343	1.63496548672341	0.00120627261761158	0.0207296010783942	0.0162690309750111	4425	tags=41%, list=29%, signal=30%	RIPOR2/PTPN6/ARHGDIB/SPN/LPXN/PTPRC/TGFBI/LAPTM5/IL20RB/MIR27A/PTPN22/ARG2/AKNA/DUSP1/FCGR2B/SEMA4D/CRTAM/ANXA1/ADAM15/KLF4/PDE3B/PRKCD/CEBPB/ASS1/LRRC32/CTLA4/SH2B3/TMEM131L/AKT1/TNFRSF14/HAVCR2/MAP4K4/TIGIT/TRPV4/CYP1B1/SPRY4/C1QTNF1/VSIR/PAG1/MMP14/PRKAR1A/CD80/MBP/TARM1/IL10/JAK2/GNRH1/ZC3H12A/PTPN11/PTPN2/FGL1/SOCS1/MARCHF7/TACSTD2/CD86/PLXNA2/RUNX3/CASP3/CBLB/SOCS6/IRF1/HLX/LAX1/CD274/IL1RN…
GOBP_PHAGOCYTOSIS	GOBP_PHAGOCYTOSIS	252	0.432864834214998	2.4082548425951	0.00120918984280532	0.0207296010783942	0.0162690309750111	3260	tags=39%, list=21%, signal=31%	NCF2/RAC2/NCF4/TYROBP/CORO1A/ITGB2/ITGAM/VAV1/CYFIP2/NCKAP1L/FGR/RHOG/SLC11A1/WAS/FCER1G/CD300LF/MYO1G/LYN/FPR2/ARPC3/ARPC5/PTPRC/ABCA7/ARPC1B/RAB31/HCK/ACTR3/FCGR2B/RAP1A/ARPC2/ANXA11/XKR7/CYBA/PTPRJ/CEBPE/ANXA1/ARHGAP25/ABI1/PRKCD/PRTN3/VAV3/MYD88/DNM2/ACTG1/GRB2/BECN1/PLCG2/STAP1/WASF2/CD302/PIP5K1A/SYK/MSR1/SPHK1/ADORA2A/IFNG/RAB5A/RARA/ADORA1/TULP1/EIF2AK1/RAB20/IL2RB/TLR2/CD47/ITGAL/IRF8/MS…
GOBP_I_KAPPAB_KINASE_NF_KAPPAB_SIGNALING	GOBP_I_KAPPAB_KINASE_NF_KAPPAB_SIGNALING	253	0.415808289638799	2.31553204119525	0.00121065375302663	0.0207296010783942	0.0162690309750111	3476	tags=43%, list=23%, signal=34%	TLR6/LTF/NLRX1/CARD19/IKBKE/TLR7/RIPK3/NFKBIL1/CASP1/SLC20A1/PPM1N/BCL10/PRKCB/UBC/TANK/NFKBIA/IRAK2/HSPB1/MYD88/RIOK3/BTK/RELB/SHARPIN/AKT1/TBK1/OPTN/VAPA/TRIM25/BIRC3/PPM1A/RELA/RHOC/IKBKB/BIRC2/LITAF/LTBR/TICAM1/TIRAP/BCL3/AZI2/TRIM6/SQSTM1/SHISA5/TAB2/CARD9/TNFRSF1A/PER1/TMEM9B/ZDHHC13/TLR2/TIFA/FAIM/TRAF6/UBA52/NEK6/DHX36/TNIP1/ZC3H12A/S100A4/TNIP2/PYCARD/TNFSF11/TRAF3/ROR1/REL/TRIM27/TNFAIP…
GOBP_INTRACELLULAR_RECEPTOR_SIGNALING_PATHWAY	GOBP_INTRACELLULAR_RECEPTOR_SIGNALING_PATHWAY	253	0.297019712820238	1.65402826023336	0.00121065375302663	0.0207296010783942	0.0162690309750111	3335	tags=32%, list=22%, signal=26%	NLRX1/ARNTL/PTPN22/PLPP1/NR1H2/UBC/SLC15A3/EGLN2/NFKBIA/IRAK2/AXIN1/LACC1/RIOK3/OTULIN/STAT3/DAXX/PIM1/UFD1/BIRC3/GPS2/ISL1/NPLOC4/RELA/DDX54/NR4A1/TAF7/NR4A2/BIRC2/UFM1/CYLD/NR2E3/RARA/TRIM16/VPS11/TAB2/ZMIZ1/RNF125/PER1/TRIM24/KCTD6/TIFA/TRAF6/UBA52/ERBIN/JAK2/DHX58/CYP27B1/GPATCH3/SAFB/CRY2/TRIM15/GPHB5/ESRRB/TWIST1/ASXL1/PHB2/NOP53/GHRHR/TMF1/TNFAIP3/TAB3/UBE2V1/IRF7/KLF2/HEYL/PPARD/LATS1/PLI…
GOBP_INTRINSIC_APOPTOTIC_SIGNALING_PATHWAY	GOBP_INTRINSIC_APOPTOTIC_SIGNALING_PATHWAY	254	0.312385137856503	1.74107982912388	0.00121065375302663	0.0207296010783942	0.0162690309750111	2722	tags=30%, list=18%, signal=25%	MMP9/S100A8/GRINA/IKBKE/DDIT4/TNFRSF1B/CDKN2D/RIPK3/PMAIP1/CDKN1A/PTPMT1/SGMS1/PTPN1/BCL2L11/MELK/SKIL/PRKCD/CEBPB/PLAGL2/SLC9A3R1/MCL1/STK24/HSPB1/CD44/AKT1/BECN1/CYP1B1/PPP1R15A/GSDME/DDX3X/PDCD10/MDM2/CYLD/BCL3/SOD2/SELENOK/SHISA5/ENO1/HERPUD1/TNFRSF1A/STK11/ATF4/JAK2/PLAUR/BCLAF1/PERP/HNRNPK/PYCARD/PTPN2/MYBBP1A/ARL6IP5/BCL2L1/CCAR2/ARMC10/ACKR3/MARCHF7/CASP3/HIPK1/CUL3/TPT1/SFN/SFPQ/EPHA2/HM…
GOBP_STRESS_ACTIVATED_PROTEIN_KINASE_SIGNALING_CASCADE	GOBP_STRESS_ACTIVATED_PROTEIN_KINASE_SIGNALING_CASCADE	253	0.338318125870638	1.88400876098717	0.00121065375302663	0.0207296010783942	0.0162690309750111	3845	tags=41%, list=25%, signal=31%	SPI1/NCF1/LYN/MMP8/PTPN22/DUSP1/FCGR2B/MAPK13/EZR/UBC/PTPN1/FOXM1/MAPKAPK2/IRAK2/PTK2B/PAK3/AMBP/AXIN1/MYD88/MAP3K6/AKT1/DAXX/MAP4K4/GPS2/TRIB1/WNT16/SYK/SPHK1/IKBKB/PDCD10/LTBR/SASH1/CYLD/ZFP36/TIRAP/GADD45G/TAB2/ZFP36L1/KAT7/PAK6/CARD9/EGFR/PER1/TRAF6/UBA52/GADD45B/PDCD4/ZC3H12A/TNIP2/PYCARD/SDCBP/ARL6IP5/TNFSF11/FAS/MAPK8IP2/MAP2K3/MAP2K4/MAP3K8/TRAF3/TAOK1/SEMA4C/MAP3K9/DUSP10/MYC/MAP2K1/FBXW…
GOBP_STRIATED_MUSCLE_CELL_DIFFERENTIATION	GOBP_STRIATED_MUSCLE_CELL_DIFFERENTIATION	251	0.291340155240296	1.62037007154044	0.00121359223300971	0.0207296010783942	0.0162690309750111	5016	tags=46%, list=32%, signal=31%	RIPOR2/ARRB2/MIR23A/CCNB1/CXCL9/WFIKKN2/KRAS/KCNH1/SIK1/DDX39B/CD53/RBM38/CACNA1H/CCN3/EHD1/AVPR1A/CTDP1/AKT1/HDAC4/NEB/ISL1/WFIKKN1/HEY2/ACTA1/MMP14/HAMP/TRIM72/PDGFRB/MYOZ1/PRKAR1A/MORF4L2/RBM24/PDLIM5/BIN3/MEF2A/ANKRD1/SMAD4/ALPK2/LMOD2/TBX5/MAP2K4/PDGFRA/MYMX/MYMK/CASP3/ADGRB1/LOX/TNNT1/MAMSTR/MAML1/GSK3A/MYL2/NIBAN2/RGS4/SCGB3A1/SPAG9/CHUK/KLHL40/RGS2/MYO18B/DKK1/MIR222/WNT8A/TNNT3/TTN/ACTN2…
GOBP_REGULATION_OF_LEUKOCYTE_DIFFERENTIATION	GOBP_REGULATION_OF_LEUKOCYTE_DIFFERENTIATION	250	0.314129433631593	1.74515108165549	0.00121802679658952	0.0207296010783942	0.0162690309750111	3094	tags=32%, list=20%, signal=26%	HCLS1/TYROBP/NCKAP1L/NFAM1/LTF/PTPN6/LYN/PTPRC/PIK3R6/IL27/CCR1/FCGR2B/PGLYRP3/CRTAM/ANXA1/HMGB3/PPP2R3C/FES/ADAM8/CEBPB/INPP5D/CD28/GPR55/CTLA4/KLF10/APCS/BTK/TMEM131L/ZFP36L2/TOX/TRIB1/SYK/VSIR/FOS/MMP14/NFKBIZ/IFNG/SOS2/RARA/NOTCH2/ZFP36L1/CD80/ZMIZ1/IL10/TESPA1/TESC/TRAF6/JUN/CARTPT/ZC3H12A/TFE3/PTPN2/SOCS1/TNFSF11/TCF7/CD86/TGFBR2/RUNX3/MAFB/DUSP10/MYC/ZFPM1/LEF1/IRF1/NFKBID/HLX/IRF7/NLRP3/T…
GOBP_CELL_CHEMOTAXIS	GOBP_CELL_CHEMOTAXIS	243	0.300885251530631	1.66804480384859	0.00122549019607843	0.0207296010783942	0.0162690309750111	4348	tags=40%, list=28%, signal=29%	RAC2/HMGB2/CORO1A/ITGB2/VAV1/C5AR1/PLA2G7/S100A8/NCKAP1L/RIPOR2/RHOG/ARRB2/ALOX5/FCER1G/LYN/FPR2/BST1/DUSP1/PIK3CG/PIK3CD/CCR1/S1PR1/CXCL9/CXCR2/ANXA1/GPSM3/ADAM8/PRKCD/CCN3/AKIRIN1/PTK2B/HSPB1/VAV3/STAP1/FGFR1/PIP5K1A/SYK/CXCL16/SMOC2/NR4A1/CALCA/TIRAP/PDGFRB/PDE4B/TRPM2/RIN3/THBS4/IL10/PGF/CXCL13/FLT1/TNFSF11/ACKR3/PDGFRA/LOX/PREX1/ABCC1/LYST/EPHA2/LEF1/CCR8/SCG2/CXCL14/CH25H/RAC1/NOD2/FGF2/MST…
GOBP_PROTEIN_KINASE_B_SIGNALING	GOBP_PROTEIN_KINASE_B_SIGNALING	241	0.290842486842148	1.60885970683406	0.00122549019607843	0.0207296010783942	0.0162690309750111	4931	tags=42%, list=32%, signal=29%	RAC2/HCLS1/VAV1/EGF/RHOG/ARRB2/PIK3R5/PIK3CG/PIK3CD/RAMP3/PTPRJ/LEMD2/KLF4/ADAM8/PDCD6/SLC9A3R1/SESN2/CD28/SH2B3/PLK3/AKT1/GRB2/FGFR1/PIK3AP1/CASS4/C1QTNF1/ICOS/IRS2/LIN28A/PDGFRB/ZFP36L1/CD80/MIR143/F10/EGFR/PPP2R5B/STK11/FGF6/MST1R/OSM/PTPN11/TNFSF11/CD86/PDGFRA/LOX/RICTOR/NOP53/EPHA2/F3/IL1B/RAC1/SPRY2/MTDH/FGF2/MSTN/MIR222/PTEN/RAPGEF1/GCNT2/PEAR1/DRD3/OSBPL8/FYN/CCR7/SFRP5/RASD2/MUL1/GAB1/HG…
GOBP_SIGNAL_TRANSDUCTION_BY_P53_CLASS_MEDIATOR	GOBP_SIGNAL_TRANSDUCTION_BY_P53_CLASS_MEDIATOR	241	0.291231295270818	1.6110104868709	0.00122549019607843	0.0207296010783942	0.0162690309750111	3210	tags=29%, list=21%, signal=24%	ARID3A/CDC25C/DDIT4/PRKAB1/CCNB1/E2F8/PMAIP1/CDKN1A/GTSE1/TPX2/BATF/AURKA/AURKB/BRPF1/FOXM1/SESN2/PRKAG1/CNOT11/ING4/RPA2/CD44/PLK3/AKT1/BLM/CDK1/TOPBP1/TAF7/MDM2/TNKS1BP1/PAK1IP1/BCL3/YJU2/E2F7/SHISA5/TRIM24/DYRK3/HIPK4/STK11/DYRK1A/ANKRD1/PERP/PAXIP1/RBBP8/HNRNPK/PYCARD/MYBBP1A/MTA2/ARMC10/MARCHF7/RRS1/RFC5/HIPK1/TWIST1/TOP3A/L3MBTL1/NOP53/SFN/CHEK1/TBP/SPRED3/SPRED2/GADD45A/CSNK2A2/CDK5R1/TAF4…
GOBP_POSITIVE_REGULATION_OF_CELL_CELL_ADHESION	GOBP_POSITIVE_REGULATION_OF_CELL_CELL_ADHESION	237	0.321738143029027	1.77637686988171	0.00122850122850123	0.0207296010783942	0.0162690309750111	3513	tags=35%, list=23%, signal=27%	CORO1A/ITGB2/VAV1/NCKAP1L/EBI3/ALOX5/PTPN6/LYN/PTPRC/PIK3R6/PTPN22/CCDC88B/ANXA1/FLOT2/BCL10/ADAM8/FUT4/BTLA/CD28/ST3GAL4/PAK3/CTLA4/CD44/AKT1/GRB2/TNFRSF14/HAVCR2/FGG/PTAFR/CD6/SYK/RELA/VSIR/ICOS/NFKBIZ/IFNG/RARA/SELENOK/CD80/ZMIZ1/IL10/TESPA1/TRAF6/CD47/CXCL13/PLAUR/PTPN11/PYCARD/SOCS1/TNFSF11/ELANE/CD86/MAP3K8/TGFBR2/RUNX3/SLC7A1/DUSP10/LEF1/NFKBID/HLX/NLRP3/ICAM1/CDC42/CD274/JAK1/IL1B/RAC1/NO…
GOBP_REACTIVE_OXYGEN_SPECIES_METABOLIC_PROCESS	GOBP_REACTIVE_OXYGEN_SPECIES_METABOLIC_PROCESS	237	0.381600875883222	2.10689028992251	0.00122850122850123	0.0207296010783942	0.0162690309750111	2816	tags=36%, list=18%, signal=30%	NCF2/RAC2/NCF4/TYROBP/ITGB2/TLR6/ITGAM/VAV1/PRDX5/ALOX5/NCF1/CD177/FPR2/BST1/MMP8/DDIT4/HP/ARG2/RIPK3/PMAIP1/CDKN1A/CYBA/CYBB/NOS3/KLF4/FOXM1/EIF6/PRKCD/SESN2/GNAI3/AGT/PTK2B/ASS1/DNM2/NRROS/GLA/AKT1/SLC25A33/GRB2/BECN1/HDAC4/CYP1B1/SYK/CD34/BIRC2/TICAM1/IFNG/PDGFRB/GCH1/SOD2/SH3PXD2B/PDK4/SMAD3/EGFR/IL10/TLR2/PARL/CD47/JAK2/DRD5/ZC3H12A/AATF/NOS2/MPO/MMP3/TGFBR2/ADGRB1/PREX1/HIF1A/SELENOS/ARF4/K…
GOBP_NEGATIVE_REGULATION_OF_KINASE_ACTIVITY	GOBP_NEGATIVE_REGULATION_OF_KINASE_ACTIVITY	240	0.366958787169895	2.02746245612508	0.001230012300123	0.0207296010783942	0.0162690309750111	3521	tags=40%, list=23%, signal=31%	GMFG/PTPN6/LYN/PTPRC/RGS14/PTPN22/CDKN2D/DUSP1/DUSP4/CDKN1A/PLK1/PTPRJ/MVP/ITPRIP/IRAK3/PTPN1/PRKCD/AGT/HSPB1/CEP85/SH2B3/MIDN/AKT1/PPP1R1B/PRKRIP1/GPS2/TRIB1/DUSP5/PPP2R5A/DUSP16/SPRY4/SH3BP5/CHMP6/TAF7/IBTK/PPP2R1A/ADORA2A/TRIB2/DUSP8/IRS2/IFNG/SPRY1/DBNDD1/WEE2/PPP2CA/PRKAR1A/GCKR/TESC/DTNBP1/PDCD4/CHP1/ERRFI1/PYCARD/PTPN2/SOCS3/SOCS1/CDKN2B/DUSP2/DUS2/CASP3/COX11/MACROH2A1/CBLB/DUSP10/CAMK2N2…
GOBP_NUCLEAR_CHROMOSOME_SEGREGATION	GOBP_NUCLEAR_CHROMOSOME_SEGREGATION	244	0.311301287823849	1.72455301869806	0.001230012300123	0.0207296010783942	0.0162690309750111	3034	tags=30%, list=20%, signal=24%	CDC20/KIF2C/CENPE/TACC3/KIFC1/KIF18B/RACGAP1/CENPF/ESPL1/DUSP1/CCNB1/ACTR3/PLK1/CDCA8/STAG3/SGO1/AURKB/CDT1/NDC80/KNSTRN/INCENP/FEN1/XRCC3/DLGAP5/TRIP13/TOP2A/CHMP4B/KIF22/CENPQ/BECN1/SPAG5/NUF2/MEIOC/ANKRD53/NCAPG/CHMP6/KIF14/NSMCE2/SMC5/IK/CHMP1A/UBE2C/CDCA5/WAPL/SYCE1L/VPS4B/NEK2/NEK6/KIF23/PHF13/KNL1/RRS1/ZWINT/MAJIN/CHFR/NUSAP1/MACROH2A1/CUL3/PHB2/ACTR2/SFPQ/TTK/TNKS/CDC42/NUP62/DYNC1LI1/LAT…
GOBP_REGULATION_OF_PEPTIDYL_TYROSINE_PHOSPHORYLATION	GOBP_REGULATION_OF_PEPTIDYL_TYROSINE_PHOSPHORYLATION	238	0.309226496231668	1.70772618308174	0.001230012300123	0.0207296010783942	0.0162690309750111	1991	tags=24%, list=13%, signal=22%	HCLS1/ITGB2/EGF/ARRB2/NCF1/PTPN6/LYN/LILRA5/BST1/PTPRC/SEMA4D/PTPRJ/MVP/ALKAL2/ABI1/PTPN1/SAMSN1/PRKCD/RAP2C/CLCF1/AGT/PTK2B/SH2B3/CD44/STAT3/SHC1/TNFRSF14/STAP1/SUZ12/ISL1/SYK/CASS4/SH3BP5/CHMP6/IBTK/PPP2R1A/HTR2A/ITGA5/IFNG/UNC119/ADORA1/PPP2CA/ARL2BP/CD80/TNFRSF1A/EGFR/THBS4/PPP2R5B/CNTF/JAK2/DOK7/OSM/PTPN11/ERRFI1/PTPN2/SOCS3/HPX/SOCS1
GOBP_T_CELL_DIFFERENTIATION	GOBP_T_CELL_DIFFERENTIATION	226	0.301617458364438	1.65439298693581	0.00123456790123457	0.0207296010783942	0.0162690309750111	3094	tags=31%, list=20%, signal=25%	VAV1/NCKAP1L/SEMA4A/FCER1G/SPN/PTPRC/PIK3R6/RABL3/IL27/PTPN22/RIPK3/PIK3CD/CRTAM/ANXA1/BATF/ADAM8/ITK/LMBR1L/CD28/CTLA4/STAT3/RELB/TMEM131L/PRR7/ZFP36L2/TOX/SYK/TNFSF8/WNT4/VSIR/NFKBIZ/IFNG/BCL3/SOS2/RARA/CD3D/TCIRG1/ZFP36L1/CD80/ZMIZ1/TESPA1/STK11/ZC3H12A/CHD7/PTPN2/SOCS1/TCF7/CD86/TGFBR2/RUNX3/MAFB/DUSP10/PREX1/ZFPM1/LEF1/IRF1/NFKBID/HLX/NLRP3/PAX1/IL1B/DOCK2/SOS1/RHOH/SP3/RUNX1/IL7R/ADA/CBFB
GOBP_ANTIGEN_RECEPTOR_MEDIATED_SIGNALING_PATHWAY	GOBP_ANTIGEN_RECEPTOR_MEDIATED_SIGNALING_PATHWAY	220	0.463599145520225	2.53736995795327	0.00123609394313968	0.0207296010783942	0.0162690309750111	3341	tags=44%, list=22%, signal=35%	NCKAP1L/NFAM1/WAS/PTPN6/LYN/LPXN/KLHL6/PTPRC/LAPTM5/PTPN22/PIK3CD/THEMIS2/FCGR2B/PSMA6/UBASH3A/PSMA2/PTPRJ/DENND1B/PLCL2/LCP2/EZR/BCL10/PRKCB/EIF2B2/ITK/PSMC4/INPP5D/PSMD14/PSMD3/CD28/VAV3/PAK3/CTLA4/SH2B2/BTK/TXK/PLCG2/PSMD6/PSMB7/STAP1/PSMD4/GPS2/PSMD2/SYK/RELA/PRKCH/IKBKB/PAG1/NFKBIZ/PDE4B/PDE4D/PSMD9/PSMA3/CD3D/TAB2/PSMD12/PSMD8/PSMB4/PRAM1/TESPA1/ELF2/TRAF6/STK11/PSMC6/PSMA7/ZC3H12A/ELF1/PTP…
GOBP_CELL_CYCLE_CHECKPOINT	GOBP_CELL_CYCLE_CHECKPOINT	194	0.298416670379456	1.60639547746529	0.00123915737298637	0.0207296010783942	0.0162690309750111	3501	tags=31%, list=23%, signal=24%	ARID3A/CDC20/CDC25C/CENPF/DUSP1/CCNB1/E2F8/CDKN1A/PLK1/GTSE1/FBXO4/AURKA/AURKB/CDT1/NDC80/DDX39B/XRCC3/TRIP13/CNOT11/RPA2/PLK3/BLM/CDK1/CDC45/TOPBP1/TICRR/MDM2/TNKS1BP1/WEE2/E2F7/IK/CLSPN/PTPN11/DCLRE1B/BCL2L1/BRCC3/CCAR2/ZWINT/ORC1/TAOK1/CHFR/NOP53/SFN/TTK/CHEK1/DYNC1LI1/HUS1B/TIPIN/WAC/SYF2/DTL/GADD45A/CRY1/PLK2/CNOT7/CDK2/VPS4A/BRCA1/FOXN3/TFDP1
GOBP_HOMEOSTASIS_OF_NUMBER_OF_CELLS	GOBP_HOMEOSTASIS_OF_NUMBER_OF_CELLS	230	0.301343288923037	1.65423730588275	0.00123915737298637	0.0207296010783942	0.0162690309750111	3067	tags=29%, list=20%, signal=24%	HMGB2/HCLS1/CORO1A/SPI1/NCKAP1L/CCNB2/LYN/IKZF1/LMO1/IL20RB/RIPK3/PIK3CD/DOCK11/PMAIP1/LGR4/ANXA1/KRAS/BCL10/PPP2R3C/NOS3/BCL2L11/SKIL/INPP5D/CCN3/SH2B3/STAT3/AKT1/PTBP3/KLF13/HAMP/ZFP36/NCSTN/HSPA9/PDE4B/SOS2/TCIRG1/ZFP36L1/KAT7/DYRK3/JAK2/PTPN11/GAPT/PTPN2/FAS/BAP1/FSTL1/BRD1/MAFB/HCAR2/CASP3/PRDM14/ETV2/ASXL1/ZFPM1/TNFAIP3/HMOX1/HIF1A/KLF2/BAK1/INHA/SOS1/SP3/SLC7A11/MIR222/IL7R/ADA/TGFBR3
GOBP_NEGATIVE_REGULATION_OF_CELL_CYCLE_PHASE_TRANSITION	GOBP_NEGATIVE_REGULATION_OF_CELL_CYCLE_PHASE_TRANSITION	233	0.34603716242597	1.902055714146	0.00123915737298637	0.0207296010783942	0.0162690309750111	3968	tags=40%, list=26%, signal=30%	ARID3A/CDC20/CDC25C/CENPF/GFI1B/CDKN2D/DUSP1/CCNB1/E2F8/PSMA6/CDKN1A/PLK1/GTSE1/PSMA2/AURKA/AURKB/CDT1/KLF4/NDC80/PSMC4/PSMD14/XRCC3/TRIP13/PSMD3/CNOT11/RPA2/PLK3/BLM/PSMD6/CDK1/PSMB7/PSMD4/ZFP36L2/PSMD2/TOPBP1/TICRR/MDM2/TNKS1BP1/PSMD9/E2F7/PSMA3/ZFP36L1/PSMD12/IK/PSMD8/PSMB4/PSMC6/PSMA7/CLSPN/PSMB3/CDKN2B/BRCC3/RBX1/PSMC1/PSMA5/ZWINT/ORC1/TAOK1/CHFR/MACROH2A1/PSMD11/NOP53/PSMD1/SFN/PSMD13/TTK/C…
GOBP_REGULATION_OF_CELL_CYCLE_G2_M_PHASE_TRANSITION	GOBP_REGULATION_OF_CELL_CYCLE_G2_M_PHASE_TRANSITION	206	0.337515870704464	1.83045792794684	0.00123915737298637	0.0207296010783942	0.0162690309750111	2847	tags=33%, list=18%, signal=28%	CDC25C/HMMR/CENPF/CCNB1/PSMA6/CDKN1A/PLK1/GTSE1/PSMA2/TPX2/AURKA/AURKB/PSMC4/PSMD14/PSMD3/ATAD5/BLM/PSMD6/CDK1/PSMB7/PSMD4/HAUS3/PSMD2/TOPBP1/PHOX2B/TICRR/PPP2R1A/CNTRL/TUBA4A/KIF14/PSMD9/PAFAH1B1/PSMA3/PSMD12/PSMD8/PSMB4/DYRK3/VPS4B/NEK2/CSNK1D/PSMC6/DCTN3/PSMA7/PAXIP1/CLSPN/HAUS2/PSMB3/BRCC3/RBX1/PSMC1/PLK4/PSMA5/ORC1/TAOK1/MACROH2A1/OFD1/PSMD11/NOP53/PSMD1/PSMD13/ODF2/CUL1/CHEK1/HUS1B/BRD4/SYF…
GOBP_RESPONSE_TO_REACTIVE_OXYGEN_SPECIES	GOBP_RESPONSE_TO_REACTIVE_OXYGEN_SPECIES	194	0.356784008648549	1.92059048576672	0.00123915737298637	0.0207296010783942	0.0162690309750111	3820	tags=41%, list=25%, signal=31%	MMP9/PRDX5/NCF1/IL18RAP/HP/DUSP1/RIPK3/CCNA2/MAPK13/ANXA1/NOS3/KLF4/PRKCD/SESN2/STK24/PTK2B/DNM2/PLK3/BTK/AKT1/BECN1/PPP1R15B/CYP1B1/HNRNPD/TXNIP/RELA/PDE8A/SPHK1/AQP1/FOS/PDCD10/PXN/PDGFRB/GCH1/SOD2/TRPM2/EGFR/IL10/JUN/APEX1/GPR37L1/PPP2CB/MPO/MMP3/RHOB/MMP2/PDGFRA/CASP3/TNFAIP3/HMOX1/HIF1A/KLF2/ADAM9/BAK1/RIPK1/NQO1/SESN1/CHUK/ARG1/PAWR/FOXO1/STK26/ADA/TRA2B/PTPRK/MAPK9/CDK2/UCP2/FYN/EDN1/CCR7/…
GOBP_CIRCADIAN_RHYTHM	GOBP_CIRCADIAN_RHYTHM	205	0.291334592053554	1.57717654658277	0.00124069478908189	0.0207296010783942	0.0162690309750111	3234	tags=32%, list=21%, signal=25%	NPS/ARNTL/JUND/PIWIL2/LGR4/GPR157/SIK1/TOP2A/ASS1/PROK2/KLF10/RELB/ID1/CDK1/SRRD/NPAS2/HNRNPD/PTGDS/BHLHE40/ID2/NAMPT/ADORA2A/SUV39H1/THRAP3/ADORA1/HTR7/EGFR/PER1/JUN/CSNK1D/ATF4/CARTPT/DYRK1A/NMU/KDM5A/PPP1CC/CHRNB2/NFIL3/TPH1/MYBBP1A/NOS2/BTBD9/CCAR2/CRY2/TPH2/NR0B2/USP7/NRIP1/GHRHR/KLF9/FBXW11/NOCT/SFPQ/FBXL3/TH/ID3/CRY1/NPY2R/PTEN/SIAH2/ADA/MAPK9/DRD3/FBXL12/PRKCG
GOBP_REGULATION_OF_LEUKOCYTE_PROLIFERATION	GOBP_REGULATION_OF_LEUKOCYTE_PROLIFERATION	205	0.378072087274874	2.04674091313507	0.00124069478908189	0.0207296010783942	0.0162690309750111	3035	tags=33%, list=20%, signal=27%	RAC2/TYROBP/CORO1A/NCKAP1L/EBI3/PTPN6/LYN/BST1/SPN/PTPRC/LMO1/IL20RB/IL27/PTPN22/TNFRSF1B/CCDC88B/ARG2/RIPK3/FCGR2B/CDKN1A/CRTAM/ANXA1/CEBPB/TNFRSF4/INPP5D/CLCF1/CD28/VAV3/LRRC32/MYD88/CTLA4/BTK/TMEM131L/TNFRSF14/HAVCR2/CD6/SYK/TNFSF8/VSIR/TICAM1/IRS2/TIRAP/SOS2/SELENOK/PRKAR1A/CD80/IL10/TRAF6/GNRH1/CHRNB2/PYCARD/MARCHF7/CD86/TGFBR2/CASP3/CBLB/SLC7A1/TNFAIP3/IRF1/CD274/OCSTAMP/IL1B/ARG1/PAWR/SOS1…
GOBP_B_CELL_ACTIVATION	GOBP_B_CELL_ACTIVATION	231	0.347387472389429	1.90662421527372	0.00124223602484472	0.0207296010783942	0.0162690309750111	3089	tags=33%, list=20%, signal=27%	TYROBP/NCKAP1L/NFAM1/PTPN6/LYN/FZD9/BST1/PTPRC/LAPTM5/RABL3/TPD52/PIK3CD/FCGR2B/DOCK11/CDKN1A/RNF8/PTPRJ/PLCL2/BATF/HMGB3/PRKCB/PPP2R3C/SAMSN1/PRKCD/TNFRSF4/INPP5D/CLCF1/CD28/PTK2B/VAV3/CTLA4/BTK/SHLD3/ADGRG3/PLCG2/HDAC4/ZFP36L2/GPS2/CDH17/SYK/MMP14/TICAM1/IRS2/TIRAP/BCL3/NOTCH2/TCIRG1/ZFP36L1/IL10/PAXIP1/CHRNB2/GAPT/TNIP2/LRRC8A/PTPN2/KLF6/CD86/TRBC2/CASP3/PHB2/LAT2/DCLRE1C/TNFAIP3/IFNK/LEF1/LAX…
GOBP_ADAPTIVE_IMMUNE_RESPONSE_BASED_ON_SOMATIC_RECOMBINATION_OF_IMMUNE_RECEPTORS_BUILT_FROM_IMMUNOGLOBULIN_SUPERFAMILY_DOMAINS	GOBP_ADAPTIVE_IMMUNE_RESPONSE_BASED_ON_SOMATIC_RECOMBINATION_OF_IMMUNE_RECEPTORS_BUILT_FROM_IMMUNOGLOBULIN_SUPERFAMILY_DOMAINS	221	0.322214330861125	1.76337812613939	0.0012453300124533	0.0207296010783942	0.0162690309750111	3035	tags=29%, list=20%, signal=24%	SEMA4A/EBI3/SLC11A1/WAS/FCER1G/MYO1G/PTPN6/SPN/KLHL6/PTPRC/IL20RB/IL27/TNFRSF1B/RIPK3/FCGR2B/RNF8/DENND1B/ANXA1/BATF/BCL10/PRKCD/INPP5D/CLCF1/CD28/MYD88/STAT3/APCS/BTK/RELB/SHLD3/IL1R1/HAVCR2/NFKB2/NFKBIZ/BCL3/TCIRG1/CD80/IL10/TRAF6/PVR/CXCL13/PAXIP1/ZC3H12A/GAPT/CTSH/HPX/TRBC2/GNL1/C8A/TNFAIP3/LEF1/NFKBID/HLX/IRF7/NLRP3/ICAM1/CD274/C8B/IL1B/ARG1/NOD2/MAP3K7/NDFIP1/IL7R/ADA
GOBP_POSITIVE_REGULATION_OF_PROTEIN_CATABOLIC_PROCESS	GOBP_POSITIVE_REGULATION_OF_PROTEIN_CATABOLIC_PROCESS	210	0.298203776588791	1.6206246319199	0.0012453300124533	0.0207296010783942	0.0162690309750111	4529	tags=42%, list=29%, signal=30%	EGF/CDC20/FBXL5/LAPTM5/TNFRSF1B/ARIH2/PLK1/AURKA/EZR/EGLN2/ADAM8/RNF40/PSMC4/NSF/PTK2B/AXIN1/PLK3/AKT1/SNF8/NKD1/DDA1/TRIB1/WWP2/RCHY1/RNF180/TRIB2/MDM2/HECTD1/HAMP/IFNG/TIPARP/FURIN/VPS11/HERPUD1/CSNK1D/ASB5/TMEM259/RNF19B/RBX1/PSMC1/RNF19A/CHFR/CBLB/OAZ3/NOP53/TNFAIP3/ADAM9/GSK3A/SEC22B/PSEN1/SMURF1/IL1B/DTL/KLHL40/KEAP1/FOXO1/NDFIP1/PTEN/PLK2/PCSK9/ARIH1/MAPK9/RNF139/ELOB/FMR1/ITCH/LRP1/ASB11/…
GOBP_RNA_LOCALIZATION	GOBP_RNA_LOCALIZATION	209	0.36811647380987	1.99684164044631	0.0012453300124533	0.0207296010783942	0.0162690309750111	4545	tags=45%, list=29%, signal=32%	MVP/SIDT2/SRSF4/DDX39B/DDX19B/EIF6/MAGOH/ALYREF/DHX38/EIF4A3/HNRNPA1/SRSF5/TOMM20/CCT2/NUP93/NUP88/ZFP36/SDAD1/NOP9/U2AF1/ZFP36L1/DHX36/LSG1/NMD3/ENY2/NUP160/RRS1/IGF2BP2/TGFBR2/LTV1/TCP1/POM121/EIF5A/RNPS1/SIDT1/CPSF1/NUP54/DDX19A/SFPQ/SEC13/YTHDC1/TNKS/POLDIP3/NUP62/IWS1/FBL/DDX25/CCT6A/NUP107/CPSF4/SRSF3/THOC3/SRSF11/NUP98/SMG1/NOL6/SRRM1/CCT3/POM121L2/ALKBH5/SSB/NUP50/FMR1/RBM8A/WDR33/FYTTD1/…
GOBP_NEGATIVE_REGULATION_OF_APOPTOTIC_SIGNALING_PATHWAY	GOBP_NEGATIVE_REGULATION_OF_APOPTOTIC_SIGNALING_PATHWAY	204	0.312225839378389	1.68716457209633	0.00124843945068664	0.0207296010783942	0.0162690309750111	3773	tags=37%, list=24%, signal=29%	HMGB2/MMP9/ARRB2/GRINA/FZD9/CDKN2D/SLC35F6/ITPRIP/NOS3/PTPN1/UNC5B/MCL1/GNAI3/RAF1/HSPB1/CD44/AKT1/FGG/GCLM/RELA/NR4A2/WNT4/DDX3X/MDM2/SOD2/ZC3HC1/ENO1/HERPUD1/FAIM/PLAUR/SLC25A5/AATF/FAS/MAPK8IP2/BCL2L1/CCAR2/ARMC10/ACKR3/MARCHF7/TPT1/TNFAIP3/SCRT2/HMOX1/HIF1A/CREB3L1/SELENOS/ICAM1/YBX3/RIPK1/PSEN1/SCG2/IL1B/GNAI2/CSNK2A2/DDIAS/MIR222/URI1/SIAH2/NDUFS3/BID/ITGAV/CASP8/TNFRSF10B/FYN/BRCA1/GDNF/CR…
GOBP_CELLULAR_RESPONSE_TO_OXYGEN_LEVELS	GOBP_CELLULAR_RESPONSE_TO_OXYGEN_LEVELS	211	0.320448974055221	1.74061528880214	0.00125	0.0207296010783942	0.0162690309750111	5480	tags=54%, list=35%, signal=35%	CCNB1/PMAIP1/PSMA6/CCNA2/PSMA2/CYBB/UBC/EGLN2/ADAM8/PSMC4/CCDC115/PSMD14/PSMD3/PLK3/AKT1/PSMD6/PSMB7/PSMD4/PSMD2/BACH1/CPEB4/AQP1/CD34/AQP3/MDM2/SUV39H1/PSMD9/PSMA3/ENO1/ZFP36L1/PSMD12/PSMD8/PSMB4/UBA52/ATF4/PSMC6/ANKRD1/PSMA7/PSMB3/FAS/RBX1/PSMC1/PSMA5/CPEB2/MGARP/TWIST1/PHB2/PSMD11/NOP53/MYC/PSMD1/PSMD13/EGLN3/HMOX1/HIF1A/ICAM1/PPARD/TMEM199/PSMB2/PRKCE/FOXO1/VHL/PTEN/ELOB/NDRG1/EDN1/PSMA4/IRAK…
GOBP_REGULATION_OF_PROTEIN_MODIFICATION_BY_SMALL_PROTEIN_CONJUGATION_OR_REMOVAL	GOBP_REGULATION_OF_PROTEIN_MODIFICATION_BY_SMALL_PROTEIN_CONJUGATION_OR_REMOVAL	219	0.375512412796811	2.050618288155	0.00125	0.0207296010783942	0.0162690309750111	3629	tags=42%, list=24%, signal=32%	RASSF5/ARRB2/CDC20/LAPTM5/PTPN22/PARP10/PLK1/FBXO4/UBE2I/BCL10/RNF40/PDCD6/TANK/AXIN1/PLAA/AKT1/PRR7/DAXX/HDAC4/BIRC3/GPS2/RELA/RCHY1/SPHK1/CDK9/DDX3X/RNF180/BIRC2/TICAM1/SASH1/UBE2S/OTUB1/SQSTM1/DERL1/HERPUD1/ZMIZ1/UBE2C/MTBP/TRAF6/PAXIP1/TNIP1/ZC3H12A/GNL3/CHP1/SART3/WDR70/RBX1/MARCHF7/RNF111/CHFR/ADGRB1/CBLB/CUL3/NOP53/TNFAIP3/TOLLIP/N4BP1/HIF1A/SPRTN/GSK3A/PSEN1/KLHL40/SPRY2/NOD2/USP4/PRKCE/U…
GOBP_RRNA_METABOLIC_PROCESS	GOBP_RRNA_METABOLIC_PROCESS	219	0.301184286467922	1.64472327648521	0.00125	0.0207296010783942	0.0162690309750111	4970	tags=43%, list=32%, signal=30%	DEDD2/MPHOSPH6/EXOSC9/C1D/EIF6/RIOK3/POP4/EIF4A3/DDX54/KRI1/SUV39H1/HELB/NGDN/NOP9/GEMIN4/RRP12/DDX27/MRTO4/CHD7/RIOK1/LAS1L/NOC4L/RRS1/RCL1/ISG20L2/WDR74/THUMPD1/NOP53/NOP14/ABT1/RSL1D1/DDX21/NPM3/UTP4/WDR43/FBL/RRP15/DDX52/TEX10/UTP18/RPS9/DDX47/NOL6/GTPBP4/RPS16/RPS27/RPS25/DIS3/UTP14A/TSR1/UTP15/NOB1/WDR3/NAT10/SART1/DCAF13/TBL3/RPS2/MAK16/RRP1/SBDS/RPS14/DDX49/USP36/EXOSC4/URB1/NOL10/NOP58/S…
GOBP_DEFENSE_RESPONSE_TO_VIRUS	GOBP_DEFENSE_RESPONSE_TO_VIRUS	200	0.373607168925387	2.01389838732166	0.00125156445556946	0.0207296010783942	0.0162690309750111	4162	tags=43%, list=27%, signal=32%	NLRX1/IFITM2/AIM2/IRF5/PTPRC/IL27/PTPN22/DDIT4/TLR7/RIPK3/PMAIP1/CXCL9/POLR3C/RIOK3/OAS3/BECN1/TBK1/UFD1/BIRC3/NPLOC4/PDE12/RELA/BIRC2/TICAM1/IFNG/TRIM6/EXOC1/SELENOK/CARD9/SAMHD1/RNF125/DHX36/ZC3H12A/DMBT1/DHX58/PYCARD/GPATCH3/BCL2L1/ZC3HAV1/ZBP1/TRIM15/TRAF3/PHB2/NOP53/TNFAIP3/LYST/IFNK/IRF1/FLNA/IRF7/DDX21/ZDHHC11/DDX1/RNF26/RNF216/BPIFA1/PLSCR1/ACOD1/IFNA1/IFIT2/TRAF3IP2/CNOT7/ITCH/STAT2/TRIM…
GOBP_EXTRINSIC_APOPTOTIC_SIGNALING_PATHWAY	GOBP_EXTRINSIC_APOPTOTIC_SIGNALING_PATHWAY	200	0.297723464734726	1.60485358785186	0.00125156445556946	0.0207296010783942	0.0162690309750111	3769	tags=34%, list=24%, signal=26%	HMGB2/TMC8/DEDD2/PTPRC/TNFRSF1B/PMAIP1/ITPRIP/BCL10/NOS3/UNC5B/BCL2L11/SKIL/MCL1/AGT/RAF1/AKT1/DAXX/FGG/FGFR1/GCLM/RELA/DDX3X/LTBR/CYLD/IFNG/ZC3HC1/SMAD3/TNFRSF1A/FAIM/JAK2/BAG3/PYCARD/FAS/BCL2L1/CASP8AP2/CASP3/HIPK1/TNFAIP3/SCRT2/HMOX1/ICAM1/BAK1/GSK3A/RIPK1/SCG2/IL1B/DDX47/MIR222/PTEN/DBH/SIAH2/BID/ITGAV/CASP8/TNFRSF10B/FYN/BRCA1/GDNF/ACVR1B/ATF3/FGB/IL19/COL2A1/ITM2C/NGF/HGF/TGFBR1/PHIP/RB1CC1
GOBP_NUCLEOBASE_CONTAINING_COMPOUND_TRANSPORT	GOBP_NUCLEOBASE_CONTAINING_COMPOUND_TRANSPORT	225	0.341658081610219	1.8685590633273	0.00125156445556946	0.0207296010783942	0.0162690309750111	4638	tags=44%, list=30%, signal=31%	SLC28A2/SLC17A9/MVP/SIDT2/SRSF4/SLC35B3/DDX39B/DDX19B/EIF6/MAGOH/SLC25A33/ALYREF/DHX38/EIF4A3/HNRNPA1/SRSF5/TOMM20/NUP93/NUP88/ZFP36/SDAD1/SLC28A1/NOP9/SLC35B1/ADORA1/U2AF1/ABCC4/ZFP36L1/CD47/LSG1/SLC25A5/NMD3/ENY2/NUP160/RRS1/IGF2BP2/TGFBR2/LTV1/POM121/EIF5A/RNPS1/SIDT1/CPSF1/NUP54/DDX19A/SFPQ/SEC13/YTHDC1/SLC35D1/TNKS/POLDIP3/NUP62/IWS1/RIPK1/SLC25A25/DDX25/NUP107/CPSF4/SRSF3/THOC3/SRSF11/NUP98…
GOBP_REGULATION_OF_CYSTEINE_TYPE_ENDOPEPTIDASE_ACTIVITY	GOBP_REGULATION_OF_CYSTEINE_TYPE_ENDOPEPTIDASE_ACTIVITY	200	0.30640572421836	1.65165458586989	0.00125156445556946	0.0207296010783942	0.0162690309750111	3759	tags=37%, list=24%, signal=28%	MMP9/S100A8/CYFIP2/ARRB2/PRDX5/LTF/AIM2/GRAMD4/LAPTM5/CDKN2D/PMAIP1/CASP1/BCL10/HIP1R/KLF4/BCL2L11/PDCD6/MEFV/RAF1/CAST/CD44/AKT1/PRR7/BIRC3/SYK/MICAL1/DDX3X/AQP1/BIRC2/ADORA2A/SMAD3/CARD9/HERPUD1/TNFAIP8/DAPK1/JAK2/PLAUR/PERP/PYCARD/CTSH/ARL6IP5/FAS/CASP8AP2/CYCS/IFT57/MYC/SFN/EGLN3/NLRP3/F3/EIF2AK3/NLRC4/BAK1/RIPK1/APAF1/SIAH2/FNIP1/BID/CASP8/REST/TNFRSF10B/FYN/MALT1/MUL1/VCP/DNAJB6/CST7/RPS6KA…
GOBP_CELLULAR_RESPONSE_TO_EXTRACELLULAR_STIMULUS	GOBP_CELLULAR_RESPONSE_TO_EXTRACELLULAR_STIMULUS	215	0.292580758844375	1.59328063657802	0.00125470514429109	0.0207296010783942	0.0162690309750111	3678	tags=33%, list=24%, signal=25%	LYN/NUAK2/PTPRC/PMAIP1/CDKN1A/FES/SIK1/SLC2A1/SESN2/STK24/PRKAG1/AVPR1A/KLF10/BECN1/PIM1/INHBB/MFSD2A/HNRNPA1/UPP1/ULK1/RRAGC/CPEB4/NR4A2/WNT4/FOS/MTMR3/AQP3/SLC38A2/WDR45B/PDK4/WNT9B/TRIM24/JUN/ATF4/CARTPT/ZC3H12A/CYP27B1/SLC38A3/MYBBP1A/FAS/CDKN2B/USF2/MAX/EIF4G1/HMOX1/RALB/ICAM1/TNKS/EIF2AK3/WIPI1/SESN1/LAMP2/FOXO1/STK26/FNIP1/PCSK9/UCN2/UCP2/MIOS/VDR/WDR59/BHLHA15/ATF3/IMPACT/CBL/HSPA5/SREBF2…
GOBP_CELL_CYCLE_ARREST	GOBP_CELL_CYCLE_ARREST	217	0.30521699425255	1.66339200702999	0.00125628140703518	0.0207296010783942	0.0162690309750111	1732	tags=22%, list=11%, signal=20%	ARID3A/FZD9/CDC25C/CDKN3/CDKN2D/DUSP1/PRKAB1/CCNB1/E2F8/CDKN1A/PRR11/GTSE1/WHAMM/AURKA/FOXM1/SKIL/PRKAG1/CNOT11/ING4/FAP/PLK3/SLC25A33/CDK1/KIF20B/PPP1R15A/RRAGC/TBRG4/PPM1A/PHOX2B/ZBTB17/RASSF1/ID2/CDK9/MDM2/TNKS1BP1/TBRG1/IFNG/CAB39/NOTCH2/E2F7/SMAD3/E4F1/SDE2/PPP2R5B/MTBP/BRINP2/STK11
GOBP_NUCLEAR_TRANSCRIBED_MRNA_CATABOLIC_PROCESS	GOBP_NUCLEAR_TRANSCRIBED_MRNA_CATABOLIC_PROCESS	185	0.359783165166404	1.91717230513178	0.00125628140703518	0.0207296010783942	0.0162690309750111	5982	tags=58%, list=39%, signal=36%	PYM1/EXOSC9/SKIV2L/CNOT11/MAGOH/LSM5/EIF4ENIF1/MTPAP/TENT2/ZFP36L2/EIF4A3/PDE12/SMG9/PPP2R1A/TUT7/TNKS1BP1/TUT4/ZFP36/THRAP3/PPP2CA/ZFP36L1/ETF1/MRTO4/UBA52/DHX36/RPL39/HBS1L/ZC3H12A/EDC4/RPS13/PATL1/RNPS1/EIF4G1/NOCT/SAMD4B/LSM4/SMG1/RPS9/RPS16/SSB/CNOT7/RPS27/RPS25/DIS3/NANOS2/HELZ2/RBM8A/RPL34/PAN2/RPS2/RPS14/EXOSC4/CASC3/SMG8/PCID2/RPS23/CNOT6/RPS29/PPP2R2A/RPL8/PRPF18/EIF3E/RPL23/POLR2D/AGO2…
GOBP_POSITIVE_REGULATION_OF_MAP_KINASE_ACTIVITY	GOBP_POSITIVE_REGULATION_OF_MAP_KINASE_ACTIVITY	217	0.298979853447629	1.62940041954636	0.00125628140703518	0.0207296010783942	0.0162690309750111	3327	tags=33%, list=22%, signal=26%	TLR6/EGF/C5AR1/PIK3R5/PTPRC/PIK3R6/PIK3CG/MAPKAPK3/KRAS/KSR1/UBC/PTPN1/ADAM8/MAPKAPK2/AGT/IRAK2/PTK2B/PAK3/IQGAP3/GNG3/PROK2/SHC1/MAP3K6/DAXX/CDK1/FGFR1/DUSP5/SYK/PDCD10/SASH1/HTR2A/PDGFRB/GADD45G/TAB2/EGFR/FPR1/TRAF6/UBA52/GADD45B/MST1R/FLT1/PTPN11/TNFSF11/MAP2K3/MAP2K4/ELANE/TAOK1/MAP3K9/MAP2K1/TAB3/UBE2V1/PDGFC/RIPK1/CHRNA7/PSEN1/IL1B/SPAG9/GADD45A/NOD2/FGF2/MAP4K5/MAP3K7/ADORA2B/DKK1/PBK/INAV…
GOBP_POSITIVE_REGULATION_OF_LEUKOCYTE_CELL_CELL_ADHESION	GOBP_POSITIVE_REGULATION_OF_LEUKOCYTE_CELL_CELL_ADHESION	199	0.371530718745695	1.99793219510673	0.00125786163522013	0.0207296010783942	0.0162690309750111	4861	tags=50%, list=31%, signal=35%	CORO1A/ITGB2/VAV1/NCKAP1L/EBI3/ALOX5/PTPN6/LYN/PTPRC/PIK3R6/PTPN22/CCDC88B/ANXA1/FLOT2/BCL10/ADAM8/FUT4/BTLA/CD28/ST3GAL4/PAK3/CTLA4/CD44/AKT1/GRB2/TNFRSF14/HAVCR2/PTAFR/CD6/SYK/RELA/VSIR/ICOS/NFKBIZ/IFNG/RARA/SELENOK/CD80/ZMIZ1/TESPA1/TRAF6/CD47/PTPN11/PYCARD/SOCS1/TNFSF11/ELANE/CD86/MAP3K8/TGFBR2/RUNX3/SLC7A1/DUSP10/LEF1/NFKBID/HLX/NLRP3/ICAM1/CDC42/CD274/IL1B/RAC1/NOD2/RHOH/RUNX1/IL7R/ADA/CBFB…
GOBP_REGULATION_OF_MRNA_CATABOLIC_PROCESS	GOBP_REGULATION_OF_MRNA_CATABOLIC_PROCESS	199	0.366781010352716	1.97239030896677	0.00125786163522013	0.0207296010783942	0.0162690309750111	4731	tags=48%, list=31%, signal=34%	SLC11A1/PSMA6/PSMA2/HNRNPA0/EXOSC9/CARHSP1/UBC/PRKCD/PSMC4/CIRBP/PSMD14/MAPKAPK2/PSMD3/HSPB1/MYD88/EIF4ENIF1/AKT1/PSMD6/PSMB7/PSMD4/ZFP36L2/PSMD2/MEIOC/HNRNPD/PDE12/TBRG4/ZFP36/TIRAP/YWHAZ/PSMD9/THRAP3/PSMA3/ZFP36L1/PSMD12/PSMD8/PSMB4/UBA52/DHX36/RBM24/APEX1/PSMC6/PSMA7/ZC3H12A/PSMB3/PSMC1/ZC3HAV1/IGF2BP2/PSMA5/EIF4G1/YTHDF1/PSMD11/PSMD1/PSMD13/NOCT/SAMD4B/YBX3/HNRNPM/PSMB2/LARP1/TRIM71/GTPBP1/AL…
GOBP_RESPONSE_TO_INTERLEUKIN_1	GOBP_RESPONSE_TO_INTERLEUKIN_1	176	0.462427234665794	2.44730534785262	0.00125786163522013	0.0207296010783942	0.0162690309750111	5182	tags=64%, list=34%, signal=43%	IL1R2/MIR27A/PSMA6/PSMA2/MAPK13/ANXA1/UBC/IRAK3/PSMC4/CEBPB/TANK/PSMD14/NFKBIA/PSMD3/IRAK2/MYD88/IL1R1/PSMD6/PSMB7/HDAC4/PSMD4/PSMD2/ABCC2/CITED1/RELA/IKBKB/SQSTM1/PSMD9/PSMA3/TAB2/PSMD12/PSMD8/PSMB4/TRAF6/UBA52/CD47/PSMC6/ANKRD1/PSMA7/ZC3H12A/TNIP2/PYCARD/PSMB3/TRIM63/RBX1/PSMC1/MAP3K8/ZBP1/PSMA5/IL1RAP/PSMD11/PSMD1/PSMD13/FBXW11/TAB3/TOLLIP/UBE2V1/HIF1A/CUL1/KLF2/ICAM1/YTHDC2/IL1RN/IL1B/ACOD1/C…
GOBP_ANTIGEN_PROCESSING_AND_PRESENTATION	GOBP_ANTIGEN_PROCESSING_AND_PRESENTATION	189	0.42852844005516	2.28622481300337	0.00125944584382872	0.0207296010783942	0.0162690309750111	4303	tags=49%, list=28%, signal=36%	NCF2/NCF4/SLC11A1/WAS/FCER1G/KIF2C/NCF1/CENPE/RACGAP1/TAP1/FCGR2B/PSMA6/CYBA/PSMA2/CYBB/CAPZA1/CTSS/PSMC4/PSMD14/PSMD3/KIF11/KIF22/DNM2/CAPZA2/MARCHF1/RELB/PSMD6/PSMB7/PSMD4/PSMD2/IKBKB/SAR1B/ACTR10/PSMD9/PSMA3/PSMD12/PSMD8/PSMB4/TRAF6/KIF23/PSMC6/DCTN3/PSMA7/TAPBP/CTSE/PYCARD/CTSH/RAB8B/PSMB3/PSMC1/SNAP23/SEC24C/RAB35/PSMA5/YTHDF1/PSMD11/PSMD1/PSMD13/SEC13/KIF15/ICAM1/DYNC1LI1/SEC22B/KIF3B/CAPZB…
GOBP_CELLULAR_RESPONSE_TO_BIOTIC_STIMULUS	GOBP_CELLULAR_RESPONSE_TO_BIOTIC_STIMULUS	187	0.428519374788826	2.28471459202254	0.00125944584382872	0.0207296010783942	0.0162690309750111	2924	tags=42%, list=19%, signal=35%	HMGB2/TLR6/LTF/LYN/PTPN22/TNFRSF1B/HCK/FCGR2B/CXCL9/NFKBIL1/CEBPE/CASP1/SGMS1/BCL10/BCL2L11/CEBPB/NFKBIA/IRAK2/NFKBIB/PLAA/ASS1/MYD88/BTK/AKT1/STAP1/HAVCR2/GIT1/IL36G/PPP1R15B/ABCC2/TRIB1/PTAFR/CD6/TXNIP/SYK/RELA/LITAF/TICAM1/SASH1/BPI/HAMP/ZFP36/GFI1/TIRAP/PDE4B/CD80/IL10/TLR2/TRAF6/CXCL13/IRF8/MIR187/ANKRD1/PDCD4/ZC3H12A/TNIP2/PYCARD/NOS2/CD86/SBNO2/CTSG/TNFAIP3/SELENOS/NLRP3/ICAM1/ADAM9/EIF2AK…
GOBP_FC_RECEPTOR_SIGNALING_PATHWAY	GOBP_FC_RECEPTOR_SIGNALING_PATHWAY	175	0.503342475322665	2.66030464775949	0.00125944584382872	0.0207296010783942	0.0162690309750111	3341	tags=47%, list=22%, signal=38%	VAV1/CYFIP2/NCKAP1L/FGR/WAS/FCER1G/MYO1G/LYN/ARPC3/ARPC5/PTPRC/ARPC1B/HCK/ACTR3/FCGR2B/RAP1A/ARPC2/PSMA6/PSMA2/PTPRJ/LCP2/ABI1/BCL10/ITK/PRKCD/PSMC4/PSMD14/PSMD3/VAV3/GAB2/SHC1/BTK/ACTG1/GRB2/PLCG2/PSMD6/PSMB7/WASF2/PSMD4/PSMD2/SYK/RELA/IKBKB/FOS/PSMD9/PSMA3/TAB2/PSMD12/PSMD8/PSMB4/TRAF6/JUN/CD47/PSMC6/PSMA7/PIGR/ARPC4/PSMB3/PSMC1/MAP2K4/PSMA5/ACTR2/LAT2/PSMD11/PSMD1/PSMD13/FBXW11/TAB3/CUL1/CDC42…
GOBP_LEUKOCYTE_CHEMOTAXIS	GOBP_LEUKOCYTE_CHEMOTAXIS	175	0.31858551161439	1.68381282885631	0.00125944584382872	0.0207296010783942	0.0162690309750111	1848	tags=23%, list=12%, signal=21%	RAC2/CORO1A/ITGB2/VAV1/C5AR1/PLA2G7/S100A8/NCKAP1L/RIPOR2/ALOX5/FCER1G/LYN/FPR2/BST1/DUSP1/PIK3CG/PIK3CD/CCR1/S1PR1/CXCL9/CXCR2/ANXA1/GPSM3/ADAM8/CCN3/AKIRIN1/PTK2B/VAV3/STAP1/SYK/CXCL16/CALCA/TIRAP/PDE4B/TRPM2/RIN3/THBS4/IL10/PGF/CXCL13/FLT1
GOBP_POSITIVE_REGULATION_OF_RESPONSE_TO_BIOTIC_STIMULUS	GOBP_POSITIVE_REGULATION_OF_RESPONSE_TO_BIOTIC_STIMULUS	216	0.429055498481444	2.33589464678326	0.00125944584382872	0.0207296010783942	0.0162690309750111	4748	tags=55%, list=31%, signal=38%	HMGB2/TYROBP/VAV1/FCER1G/LYN/FPR2/AIM2/IL18RAP/IKBKE/HCK/PSMA6/CYBA/PSMA2/CRTAM/KRAS/CLEC4D/BCL10/ADAM8/POLR3C/PRKCD/PSMC4/PSMD14/CLEC4E/PSMD3/RAF1/MUC5B/PAK3/RIOK3/RELB/TXK/PLCG2/PSMD6/PSMB7/TBK1/HAVCR2/PSMD4/MUC5AC/PSMD2/SYK/RELA/IKBKB/SASH1/TRIM6/PSMD9/PSMA3/TAB2/PSMD12/CARD9/PSMD8/PSMB4/TRAF6/PVR/PSMC6/PSMA7/DHX58/PYCARD/HPX/PSMB3/PSMC1/ZBP1/PSMA5/TRIM15/PSMD11/PSMD1/MUC3A/PSMD13/FBXW11/SFPQ/…
GOBP_REGULATION_OF_MUSCLE_SYSTEM_PROCESS	GOBP_REGULATION_OF_MUSCLE_SYSTEM_PROCESS	216	0.286289736213505	1.55863906794575	0.00125944584382872	0.0207296010783942	0.0162690309750111	3864	tags=36%, list=25%, signal=27%	GRK2/TNFRSF1B/PIK3CG/NOS3/KLF4/DDX39B/GTF2IRD1/LMCD1/AGT/CALM2/ATP1A1/CTDP1/PROK2/BECN1/HDAC4/MYBPC3/ATP2A2/TMEM38B/PTAFR/CHRM3/SPHK1/CDK9/CALCA/HAMP/PDE4B/PDE4D/ADORA1/SMAD3/ENO1/PPP1R12B/MIR143/TNFRSF1A/SPX/MEF2A/NMU/SMAD4/KCNA1/ZC3H12A/ERRFI1/TRIM63/TNNI1/OXTR/CHRNA3/DOCK5/MYMK/NEUROG1/MYBPH/TNNT1/ATP2A1/ZDHHC21/GSK3A/MYL3/MYL2/RGS4/RGS2/ATP1B1/FOXO1/MSTN/NPY2R/ADRA1B/TNNT3/ADA/JARID2/PIN1/MLI…
GOBP_REGULATION_OF_MYELOID_CELL_DIFFERENTIATION	GOBP_REGULATION_OF_MYELOID_CELL_DIFFERENTIATION	218	0.293870777915111	1.6011242673102	0.00125944584382872	0.0207296010783942	0.0162690309750111	5177	tags=45%, list=34%, signal=31%	HMGB2/HCLS1/TYROBP/SPI1/NCKAP1L/NFE2/LTF/LYN/CCR1/LEO1/HMGB3/PRKCB/FES/EIF6/CEBPB/INPP5D/NFKBIA/GPR55/PTK2B/STAT3/KLF10/APCS/TRIB1/KLF13/FOS/ZFP36/IFNG/HSPA9/RARA/NOTCH2/ZFP36L1/KMT2B/KAT7/TESC/TRAF6/JUN/CARTPT/TFE3/PTPN2/TNFSF11/GPR171/BRD1/MAFB/LOX/L3MBTL1/MYC/ZFPM1/LEF1/IRF7/HIF1A/HOXA9/TOB2/CDC73/RIPK1/OCSTAMP/INHA/WDR5/NDFIP1/MIR222/RUNX1/CBFB/CASP8/ACVR1B/DLL1/FBN1/UBASH3B/RBM15/PURB/CSF1/C…
GOBP_MYELOID_LEUKOCYTE_DIFFERENTIATION	GOBP_MYELOID_LEUKOCYTE_DIFFERENTIATION	184	0.345526669806798	1.83954279006864	0.00126103404791929	0.0207296010783942	0.0162690309750111	2996	tags=33%, list=19%, signal=27%	HCLS1/TYROBP/MMP9/SPI1/LBR/LTF/PDE1B/LYN/PIK3CD/CCR1/CEBPE/BATF/FES/CEBPB/INPP5D/PRTN3/GPR55/GAB2/NRROS/KLF10/APCS/RELB/JUNB/SNX10/TRIB1/FOS/LTBR/IFNG/RARA/NOTCH2/TCIRG1/ZFP36L1/EIF2AK1/TESC/TLR2/TRAF6/JUN/CARTPT/TFE3/PTPN2/TNFSF11/SBNO2/TGFBR2/MAFB/MYC/ZFPM1/EPHA2/LEF1/IRF7/ITGB6/CDC42/TOB2/RIPK1/PSEN1/OCSTAMP/SH3PXD2A/INHA/SP3/NDFIP1/RUNX1
GOBP_ACTIN_POLYMERIZATION_OR_DEPOLYMERIZATION	GOBP_ACTIN_POLYMERIZATION_OR_DEPOLYMERIZATION	198	0.313243882510654	1.6812915164253	0.00126262626262626	0.0207296010783942	0.0162690309750111	2895	tags=30%, list=19%, signal=25%	GMFG/HCLS1/VASP/CORO1A/CYFIP2/NCKAP1L/WAS/COTL1/MSRB1/PSTPIP1/ARPC3/ARPC5/ARPC1B/HCK/PSTPIP2/ACTR3/ARPC2/WHAMM/CAPZA1/ABI1/HIP1R/PRKCD/PTK2B/PAK3/CAPZA2/CFL1/GRB2/WASF2/CAPG/ELN/TWF1/SSH2/MICAL1/SSH3/JAK2/LMOD2/PYCARD/DBN1/ARPC4/CDC42EP4/TTC17/PLEK/ACTR2/RICTOR/TRIM27/PREX1/CARMIL2/ICAM1/MICALL2/ESAM/LATS1/CAPZB/DIAPH1/PFN1/RAC1/WIPF1/CORO7/ARF1/PRKCE
GOBP_LYMPHOCYTE_MEDIATED_IMMUNITY	GOBP_LYMPHOCYTE_MEDIATED_IMMUNITY	201	0.300432419354415	1.6163573612578	0.00126262626262626	0.0207296010783942	0.0162690309750111	3025	tags=27%, list=20%, signal=22%	CORO1A/VAV1/ARRB2/WAS/FCER1G/MYO1G/PTPN6/IL18RAP/PTPRC/PIK3R6/IL20RB/TNFRSF1B/RIPK3/FCGR2B/RNF8/DENND1B/CRTAM/BATF/GZMB/BCL10/PRKCD/INPP5D/CLCF1/CD28/MYD88/APCS/BTK/SHLD3/IL1R1/HAVCR2/BCL3/TCIRG1/IL10/TRAF6/PVR/PAXIP1/GAPT/CTSH/HPX/RNF19B/TRBC2/GNL1/C8A/LYST/IRF7/NLRP3/ICAM1/C8B/IL1B/ARG1/NOD2/MAP3K7/NDFIP1/IL7R
GOBP_RESPONSE_TO_MECHANICAL_STIMULUS	GOBP_RESPONSE_TO_MECHANICAL_STIMULUS	197	0.310909575228038	1.66870182852745	0.00126262626262626	0.0207296010783942	0.0162690309750111	3463	tags=35%, list=22%, signal=27%	RIPOR2/GOT1/JUND/TLR7/CCNB1/TNFRSF8/CASP1/TMEM120A/PKD1L2/BCL10/SLC2A1/NFKBIA/RAF1/PTK2B/ATP1A1/MYD88/ASIC2/PDE2A/WNT11/AKT1/PKDREJ/HDAC4/TRPV4/BDKRB1/PKD1L3/TXNIP/RELA/ASIC3/AQP1/FOS/LHFPL5/ACTA1/MMP14/LTBR/SLC38A2/HTR2A/TNFRSF1A/EGFR/JUN/ANKRD1/KCNA1/PTPN11/BAG3/FAS/MPO/MAP2K4/MBD2/TGFBR2/CASP8AP2/NEUROG1/IRF1/CHEK1/BAK1/XPA/IL1B/GADD45A/RAC1/USP53/TTN/SCN1A/CASP8/TNFRSF10B/FYN/EDN1/CXCL10/MAP3…
GOBP_ESTABLISHMENT_OF_RNA_LOCALIZATION	GOBP_ESTABLISHMENT_OF_RNA_LOCALIZATION	177	0.376902347407117	1.99655906888134	0.00126422250316056	0.0207296010783942	0.0162690309750111	4545	tags=45%, list=29%, signal=32%	MVP/SIDT2/SRSF4/DDX39B/DDX19B/EIF6/MAGOH/ALYREF/DHX38/EIF4A3/HNRNPA1/SRSF5/TOMM20/NUP93/NUP88/ZFP36/SDAD1/NOP9/U2AF1/ZFP36L1/LSG1/NMD3/ENY2/NUP160/RRS1/IGF2BP2/TGFBR2/LTV1/POM121/EIF5A/RNPS1/SIDT1/CPSF1/NUP54/DDX19A/SFPQ/SEC13/YTHDC1/TNKS/POLDIP3/NUP62/IWS1/DDX25/NUP107/CPSF4/SRSF3/THOC3/SRSF11/NUP98/SMG1/NOL6/SRRM1/POM121L2/ALKBH5/SSB/NUP50/FMR1/RBM8A/WDR33/FYTTD1/SRSF6/SENP2/ARC/DHX9/CASC3/SETD…
GOBP_HUMORAL_IMMUNE_RESPONSE	GOBP_HUMORAL_IMMUNE_RESPONSE	177	0.321513945035281	1.70315092794746	0.00126422250316056	0.0207296010783942	0.0162690309750111	4514	tags=44%, list=29%, signal=32%	C5AR1/S100A8/PGLYRP1/CFP/EBI3/SLC11A1/ALOX5/LTF/PTPN6/CAMP/BST1/POU2F2/PTPRC/TREM1/LCN2/FCGR2B/CXCL9/PGLYRP3/PPP2R3C/PRTN3/CD28/APCS/GAPDH/PGLYRP4/A2M/BPI/IFNG/BCL3/NOTCH2/ITLN1/RPL39/CXCL13/DMBT1/TFE3/HPX/ELANE/TRBC2/CTSG/C8A/IFNK/BPIFB2/C8B/CD5L/CXCL14/BPIFA1/IL1B/ACOD1/IFNA1/CFB/NOD2/SLPI/BPIFB1/TRAF3IP2/BPIFA2/F2/CCR7/C8G/CXCL10/IL17F/FGB/DEFA5/C3AR1/CPB2/PDCD1/MFAP4/SFTPD/HRG/YTHDF2/GALP/C1Q…
GOBP_NEGATIVE_REGULATION_OF_CELL_ACTIVATION	GOBP_NEGATIVE_REGULATION_OF_CELL_ACTIVATION	177	0.384193705848856	2.03518347098832	0.00126422250316056	0.0207296010783942	0.0162690309750111	4088	tags=45%, list=26%, signal=34%	TYROBP/FGR/RIPOR2/CD300LF/MILR1/PTPN6/LYN/SPN/PTPRC/LAPTM5/IL20RB/MIR27A/PTPN22/ARG2/FCGR2B/PGLYRP3/CRTAM/ANXA1/HMGB3/FOXF1/NOS3/SAMSN1/PRKCD/CEBPB/INPP5D/LRRC32/CTLA4/SH2B3/BTK/TMEM131L/TNFRSF14/HAVCR2/TIGIT/C1QTNF1/VSIR/PAG1/BPI/PRKAR1A/CD80/TARM1/IL10/GNRH1/ZC3H12A/PTPN2/FGL1/SOCS1/MARCHF7/CD86/PDGFRA/RUNX3/CASP3/CBLB/SOCS6/TNFAIP3/HMOX1/IRF1/HLX/LAX1/CD274/ARG1/PAWR/INHA/NDFIP1/RUNX1/SDC4/CBF…
GOBP_POSITIVE_REGULATION_OF_IMMUNE_EFFECTOR_PROCESS	GOBP_POSITIVE_REGULATION_OF_IMMUNE_EFFECTOR_PROCESS	177	0.367861193276981	1.94866550070417	0.00126422250316056	0.0207296010783942	0.0162690309750111	3395	tags=35%, list=22%, signal=28%	RAC2/TYROBP/ITGB2/ITGAM/VAV1/FGR/CD177/LYN/IL18RAP/PTPRC/LAPTM5/PTPN22/RAP1A/PTPRJ/SLC7A5/CRTAM/ANXA1/BCL10/FOXF1/FES/TNFRSF4/CLCF1/CD28/GAB2/BTK/SHLD3/IL1R1/TNFRSF14/STAP1/PTAFR/SYK/TICAM1/NFKBIZ/IFNG/RARA/TRIM6/CD80/IL10/TRAF6/DHX36/PVR/PAXIP1/DHX58/HPX/NOS2/SEMA7A/CD86/HMOX1/NFKBID/HLX/NLRP3/DDX21/IL1B/ARG1/NOD2/PLA2G5/MAP3K7/RAPGEF1/GPRC5B/MALT1/IL17F/CD84
GOBP_DEFENSE_RESPONSE_TO_BACTERIUM	GOBP_DEFENSE_RESPONSE_TO_BACTERIUM	179	0.385986235398856	2.04352741280667	0.00126582278481013	0.0207296010783942	0.0162690309750111	2420	tags=32%, list=16%, signal=27%	HMGB2/TLR6/C5AR1/S100A8/PGLYRP1/FGR/CFP/SLC11A1/FCER1G/LTF/FPR2/CAMP/SPN/LCN2/HP/ARG2/PLAC8/PGLYRP3/CYBA/CEBPE/PRKCD/CEBPB/MYD88/SHC1/TBK1/TNFRSF14/OPTN/HAVCR2/PGLYRP4/SYK/TNFSF8/AQP1/BPI/HAMP/TIRAP/BCL3/NOTCH2/CARD9/TNFRSF1A/IL10/TLR2/RPL39/CXCL13/IRF8/DMBT1/MPEG1/PYCARD/NOS2/MPO/ELANE/TRBC2/CTSG/ADGRB1/TMF1/LYST/EPHA2/VGF
GOBP_MYELOID_LEUKOCYTE_MIGRATION	GOBP_MYELOID_LEUKOCYTE_MIGRATION	171	0.335292387726546	1.7674386578049	0.00126582278481013	0.0207296010783942	0.0162690309750111	1848	tags=25%, list=12%, signal=22%	RAC2/ITGB2/VAV1/C5AR1/PLA2G7/S100A8/NCKAP1L/RIPOR2/RHOG/FCER1G/CD177/LYN/FPR2/BST1/DUSP1/PIK3CG/PIK3CD/CCR1/CXCL9/CXCR2/ANXA1/ADAM8/CCN3/AKIRIN1/PRTN3/PTK2B/VAV3/MYD88/IL1R1/STAP1/SYK/CALCA/MCOLN2/MMP14/TIRAP/PDE4B/RIN3/THBS4/CD47/PGF/CXCL13/FLT1
GOBP_SISTER_CHROMATID_SEGREGATION	GOBP_SISTER_CHROMATID_SEGREGATION	179	0.389745343858048	2.06342926546246	0.00126582278481013	0.0207296010783942	0.0162690309750111	3034	tags=36%, list=20%, signal=29%	CDC20/KIF2C/CENPE/TACC3/KIFC1/KIF18B/RACGAP1/CENPF/ESPL1/DUSP1/CCNB1/PLK1/CDCA8/STAG3/SGO1/AURKB/CDT1/NDC80/KNSTRN/INCENP/FEN1/XRCC3/DLGAP5/TRIP13/TOP2A/CHMP4B/KIF22/BECN1/SPAG5/NUF2/ANKRD53/NCAPG/CHMP6/KIF14/NSMCE2/SMC5/IK/CHMP1A/UBE2C/CDCA5/WAPL/VPS4B/NEK2/NEK6/KIF23/PHF13/RRS1/ZWINT/CHFR/NUSAP1/MACROH2A1/CUL3/PHB2/SFPQ/TTK/TNKS/NUP62/DYNC1LI1/LATS1/NCAPH/DSN1/CHMP2B/ANAPC7/TTN
GOBP_T_CELL_RECEPTOR_SIGNALING_PATHWAY	GOBP_T_CELL_RECEPTOR_SIGNALING_PATHWAY	171	0.44947364635106	2.36932637693311	0.00126582278481013	0.0207296010783942	0.0162690309750111	3341	tags=43%, list=22%, signal=34%	WAS/PTPN6/PTPRC/LAPTM5/PTPN22/PIK3CD/THEMIS2/PSMA6/UBASH3A/PSMA2/PTPRJ/DENND1B/LCP2/EZR/BCL10/EIF2B2/ITK/PSMC4/INPP5D/PSMD14/PSMD3/CD28/PAK3/CTLA4/TXK/PLCG2/PSMD6/PSMB7/PSMD4/PSMD2/RELA/IKBKB/PAG1/NFKBIZ/PDE4B/PDE4D/PSMD9/PSMA3/CD3D/TAB2/PSMD12/PSMD8/PSMB4/PRAM1/TESPA1/TRAF6/STK11/PSMC6/PSMA7/ZC3H12A/PTPN2/PSMB3/PSMC1/PSMA5/CBLB/PSMD11/PSMD1/KCNN4/PSMD13/FBXW11/NFKBID/CUL1/PSEN1/CHUK/PAWR/PSMB2/M…
GOBP_VIRAL_GENE_EXPRESSION	GOBP_VIRAL_GENE_EXPRESSION	171	0.320328881492767	1.68856099656955	0.00126582278481013	0.0207296010783942	0.0162690309750111	6341	tags=58%, list=41%, signal=35%	GTF2F1/UBP1/CTDP1/NUP93/CDK9/NUP88/ZFP36/GTF2F2/FURIN/UBA52/JUN/RPL39/USF2/NUP160/RPS13/CHD1/NUCKS1/POM121/EIF3B/TRIM27/NUP54/LEF1/TRIM62/SEC13/NUP62/NUP107/NUP98/RPS9/POLR2K/RPS16/SSB/NUP50/RPS27/RPS25/REST/RPL34/EIF3G/CCNT1/RPS2/HPN/RPS14/DHX9/RPS23/PSMC3/RANBP2/CCL3/RPS29/RRP1B/RPL8/EIF2AK4/NUP155/TAF11/RPL23/POLR2D/NUP214/RPL12/SPCS1/RPS11/NUP153/GTF2B/RPL24/RPS18/RPL4/RPL30/RPS7/EIF3D/HMGA2/…
GOBP_NEGATIVE_REGULATION_OF_DEFENSE_RESPONSE	GOBP_NEGATIVE_REGULATION_OF_DEFENSE_RESPONSE	183	0.379858761809275	2.01707953257775	0.00126903553299492	0.0207296010783942	0.0162690309750111	4412	tags=47%, list=29%, signal=34%	ARRB2/ALOX5/NLRX1/FPR2/AOAH/PTPRC/IL20RB/TNFRSF1B/TRAFD1/ARG2/METRNL/FCGR2B/NR1H2/SMPDL3B/FOXF1/IRAK3/KLF4/PRKCD/CCN3/MEFV/RIOK3/OTULIN/APCS/SHARPIN/UFD1/HAVCR2/GPS2/GIT1/ISL1/NPLOC4/A2M/HAMP/ADORA1/SMAD3/SAMHD1/RNF125/TNFRSF1A/PSMB4/IL10/MIR187/DHX58/PTPN2/SOCS3/GPATCH3/ELANE/DUSP10/TNFAIP3/SELENOS/NLRP3/NLRC3/PPARD/RNF26/TNFAIP6/ACOD1/ARG1/NOD2/NDFIP1/MIR222/PBK/OTOP1/ADA/TAFA3/CNOT7/ITCH/DCST1…
GOBP_PATTERN_RECOGNITION_RECEPTOR_SIGNALING_PATHWAY	GOBP_PATTERN_RECOGNITION_RECEPTOR_SIGNALING_PATHWAY	181	0.492769318723196	2.6113168606054	0.00126903553299492	0.0207296010783942	0.0162690309750111	3374	tags=48%, list=22%, signal=38%	ITGB2/TLR6/ITGAM/S100A8/ARRB2/CD300LF/LTF/NLRX1/LYN/TREML4/GRAMD4/IKBKE/PTPN22/TLR7/LGR4/MAPKAPK3/CYBA/NFKBIL1/SMPDL3B/CTSS/BCL10/UBC/IRAK3/SLC15A3/TANK/NFKBIA/MAPKAPK2/CLEC4E/IRAK2/MYD88/LACC1/RIOK3/OTULIN/BTK/TBK1/UFD1/HAVCR2/FGG/BIRC3/GPS2/NPLOC4/PIK3AP1/RELA/DDX3X/IKBKB/BIRC2/TICAM1/CYLD/GFI1/TIRAP/TAB2/RNF125/TLR2/TIFA/TRAF6/UBA52/ERBIN/TNIP1/DHX58/TNIP2/GPATCH3/TRIM15/TRAF3/PHB2/NOP53/CTSB/…
GOBP_RIBONUCLEOPROTEIN_COMPLEX_SUBUNIT_ORGANIZATION	GOBP_RIBONUCLEOPROTEIN_COMPLEX_SUBUNIT_ORGANIZATION	181	0.310370556875503	1.64473687262936	0.00126903553299492	0.0207296010783942	0.0162690309750111	5553	tags=53%, list=36%, signal=34%	DDX28/RPL3L/PTBP2/EIF4H/DDX39B/EIF6/CLP1/CPSF7/CELF6/TFIP11/SRSF5/RPL10L/EIF2S2/XAB2/YJU2/SF3B1/GEMIN4/SF1/DYRK3/MRTO4/SFSWAP/SRSF12/SART3/RRS1/NUFIP1/STRAP/EIF3B/NOP53/ABT1/SCAF11/SNRPE/SMN1/YTHDC1/KHDC4/DDX1/CDC73/LSM4/PRPF39/DHX8/USP4/SNRPD1/MRPL20/BRIX1/LUC7L2/RPS27/LUC7L/USP39/EIF3G/SART1/VCP/DICER1/CD2BP2/SNRPD3/PPAN/SRSF6/AAR2/RPS14/DHX9/NLE1/SHQ1/DDX23/SNRPC/MRPS7/RSL24D1/RAMAC/PRPF18/EIF…
GOBP_NUCLEAR_EXPORT	GOBP_NUCLEAR_EXPORT	180	0.398258432099382	2.11070246414395	0.00127064803049555	0.0207296010783942	0.0162690309750111	4545	tags=48%, list=29%, signal=34%	XPO6/GTSE1/SRSF4/DDX39B/DDX19B/EIF6/MAGOH/EIF4ENIF1/ALYREF/DHX38/EIF4A3/HNRNPA1/SRSF5/DUSP16/PPM1A/NUP93/NUP88/HSPA9/SDAD1/NOP9/U2AF1/LSG1/CHP1/PTPN11/NMD3/BAG3/ENY2/NUP160/RRS1/LTV1/POM121/EIF5A/RNPS1/SFN/CPSF1/NUP54/DDX19A/SEC13/YTHDC1/POLDIP3/NUP62/IWS1/DDX25/NUP107/CPSF4/SMURF1/RANBP3/IL1B/XPO4/SRSF3/THOC3/SRSF11/NUP98/SMG1/NOL6/SRRM1/POM121L2/RBM22/ALKBH5/EMD/SSB/NUP50/AKAP13/MALT1/RBM8A/WDR…
GOBP_SPINDLE_ORGANIZATION	GOBP_SPINDLE_ORGANIZATION	169	0.317084153834709	1.66737368840659	0.00127064803049555	0.0207296010783942	0.0162690309750111	2673	tags=28%, list=17%, signal=23%	CCNB2/CDC20/CENPE/TACC3/KIFC1/ASPM/RACGAP1/RGS14/ESPL1/CCNB1/SUN2/PLK1/TPX2/AURKA/EZR/AURKB/NDC80/CCSAP/KNSTRN/INCENP/DLGAP5/SPC25/KIF11/CHMP4B/SPAG5/NUF2/HAUS3/ANKRD53/MYBL2/RNF4/CHMP1A/SENP6/VPS4B/NEK2/NEK6/CSNK1D/KIF23/HAUS2/STIL/TBCE/TTK/MZT1/FLNA/TNKS/NUP62/NTMT1/KIF3B
GOBP_REGULATION_OF_REACTIVE_OXYGEN_SPECIES_METABOLIC_PROCESS	GOBP_REGULATION_OF_REACTIVE_OXYGEN_SPECIES_METABOLIC_PROCESS	167	0.395379533692621	2.07086924030588	0.00128369704749679	0.0207296010783942	0.0162690309750111	2816	tags=38%, list=18%, signal=31%	RAC2/TYROBP/ITGB2/TLR6/ITGAM/ALOX5/CD177/FPR2/BST1/MMP8/HP/ARG2/RIPK3/CDKN1A/CYBA/KLF4/FOXM1/EIF6/PRKCD/GNAI3/AGT/PTK2B/ASS1/DNM2/GLA/AKT1/SLC25A33/GRB2/BECN1/HDAC4/CYP1B1/SYK/CD34/BIRC2/TICAM1/IFNG/PDGFRB/GCH1/SOD2/SMAD3/EGFR/IL10/PARL/CD47/JAK2/ZC3H12A/AATF/MMP3/TGFBR2/ADGRB1/HIF1A/SELENOS/ARF4/KLF2/ICAM1/RIPK1/PLIN5/HK2/IL1B/ACOD1/GADD45A/RAC1/GNAI2
GOBP_NIK_NF_KAPPAB_SIGNALING	GOBP_NIK_NF_KAPPAB_SIGNALING	166	0.462829142267807	2.41995779267066	0.00128865979381443	0.0207296010783942	0.0162690309750111	3523	tags=49%, list=23%, signal=38%	TLR6/LAPTM5/MIR27A/MMP8/IKBKE/PTPN22/TLR7/RIPK3/PSMA6/PSMA2/PSMC4/CCN3/PSMD14/NFKBIA/PSMD3/RELB/AKT1/ADGRG3/PSMD6/PSMB7/HAVCR2/PSMD4/BIRC3/PSMD2/CARD14/PPM1A/NFKB2/RELA/SPHK1/DDX3X/BIRC2/LITAF/SASH1/CYLD/TIRAP/BCL3/ADIPOR1/PPP4C/PSMD9/PSMA3/PSMD12/PSMD8/EGFR/PSMB4/TLR2/TRAF6/PSMC6/PDCD4/PSMA7/ZC3H12A/TRIP6/PSMB3/PSMC1/CD86/PSMA5/ZFP91/REL/PHB2/PSMD11/PSMD1/PSMD13/FBXW11/NLRP3/CUL1/NLRC3/CD14/IL1B…
GOBP_CELLULAR_RESPONSE_TO_REACTIVE_OXYGEN_SPECIES	GOBP_CELLULAR_RESPONSE_TO_REACTIVE_OXYGEN_SPECIES	138	0.340044141800042	1.75296075176699	0.00129032258064516	0.0207296010783942	0.0162690309750111	3798	tags=40%, list=25%, signal=30%	MMP9/PRDX5/NCF1/IL18RAP/RIPK3/CCNA2/MAPK13/ANXA1/NOS3/KLF4/PRKCD/DNM2/BTK/AKT1/BECN1/CYP1B1/HNRNPD/RELA/PDE8A/SPHK1/AQP1/FOS/PDCD10/PXN/GCH1/SOD2/TRPM2/EGFR/IL10/JUN/APEX1/GPR37L1/MPO/MMP3/RHOB/MMP2/PDGFRA/TNFAIP3/KLF2/RIPK1/NQO1/CHUK/ARG1/PAWR/FOXO1/STK26/PTPRK/MAPK9/CDK2/OSER1/IMPACT/KDM6B/HGF/SIRPA/PJVK
GOBP_MRNA_TRANSPORT	GOBP_MRNA_TRANSPORT	132	0.405285136116341	2.07361609350991	0.00129198966408269	0.0207296010783942	0.0162690309750111	4265	tags=45%, list=28%, signal=33%	MVP/SRSF4/DDX39B/DDX19B/MAGOH/ALYREF/DHX38/EIF4A3/HNRNPA1/SRSF5/NUP93/NUP88/ZFP36/U2AF1/ZFP36L1/ENY2/NUP160/IGF2BP2/POM121/EIF5A/RNPS1/CPSF1/NUP54/DDX19A/SEC13/YTHDC1/TNKS/POLDIP3/NUP62/IWS1/DDX25/NUP107/CPSF4/SRSF3/THOC3/SRSF11/NUP98/SMG1/SRRM1/ALKBH5/NUP50/FMR1/RBM8A/WDR33/FYTTD1/SRSF6/SENP2/ARC/DHX9/CASC3/SETD2/PCID2/AHCTF1/RANBP2/RANBP17/THOC6/CDC40/NUP155/POLR2D/NUP214
GOBP_NEGATIVE_REGULATION_OF_LYMPHOCYTE_ACTIVATION	GOBP_NEGATIVE_REGULATION_OF_LYMPHOCYTE_ACTIVATION	132	0.427149973694686	2.18548616977005	0.00129198966408269	0.0207296010783942	0.0162690309750111	3094	tags=42%, list=20%, signal=34%	TYROBP/FGR/RIPOR2/PTPN6/LYN/SPN/LAPTM5/IL20RB/MIR27A/PTPN22/ARG2/FCGR2B/PGLYRP3/CRTAM/ANXA1/HMGB3/SAMSN1/CEBPB/INPP5D/LRRC32/CTLA4/BTK/TMEM131L/TNFRSF14/HAVCR2/TIGIT/VSIR/PAG1/PRKAR1A/CD80/TARM1/IL10/GNRH1/ZC3H12A/PTPN2/FGL1/SOCS1/MARCHF7/CD86/RUNX3/CASP3/CBLB/SOCS6/TNFAIP3/IRF1/HLX/LAX1/CD274/ARG1/PAWR/INHA/NDFIP1/RUNX1/SDC4/CBFB
GOBP_NEGATIVE_REGULATION_OF_SECRETION	GOBP_NEGATIVE_REGULATION_OF_SECRETION	137	0.339933967651937	1.74945326215814	0.00129366106080207	0.0207296010783942	0.0162690309750111	5072	tags=52%, list=33%, signal=35%	EGF/TNFRSF1B/FCGR2B/RAP1A/ANXA1/RAP1B/DPH3/FOXF1/CCN3/TRH/MIDN/INHBB/RHBDF2/PIM3/NMB/HMGCR/PSMD9/ADORA1/KALRN/ENHO/TNFRSF1A/SPX/VPS4B/CARTPT/NMU/OSM/PTPN11/SYT4/ENY2/NPVF/OXTR/NEUROG1/RAB11FIP5/HMOX1/KLF7/IL1B/GNAI2/INHA/CRY1/SERGEF/NPY2R/ADA/STK39/DRD3/UCP2/FMR1/REST/EDN1/CD84/RAB11FIP1/ADTRP/IL12A/LEP/RHBDF1/ADRA2A/KCNB1/GRM7/GHRL/CHGA/RSC1A1/F2R/INHBA/FGF23/DRD2/VAMP3/GJA1/VAMP8/NRG1/IL13RA2/S…
GOBP_RECEPTOR_SIGNALING_PATHWAY_VIA_STAT	GOBP_RECEPTOR_SIGNALING_PATHWAY_VIA_STAT	137	0.337024982648935	1.73448231548216	0.00129366106080207	0.0207296010783942	0.0162690309750111	4468	tags=43%, list=29%, signal=31%	HCLS1/EGF/LYN/PTPRC/CRLF2/CLCF1/AGT/PTK2B/SH2B3/STAT3/IL10RA/STAT4/SUZ12/ISL1/CYP1B1/PPP2R1A/HAMP/IFNG/BCL3/ADIPOR1/PPP2CA/ARL2BP/TNFRSF1A/IL10/CNTF/JAK2/OSM/PTPN2/SOCS3/HPX/SOCS1/SOCS6/GGNBP2/IFNK/GADD45A/IFNA1/CDK5R1/VHL/IL7R/IFNAR1/SOCS2/CNOT7/FYN/STAT2/F2/STAT5A/PARP9/PRLR/IL31RA/PWP1/MIRLET7E/IFNAR2/IL12A/LEP/DOT1L/IFNB1/TNF/HES1/LEPROT
GOBP_CELLULAR_RESPONSE_TO_STARVATION	GOBP_CELLULAR_RESPONSE_TO_STARVATION	142	0.325195488147648	1.67418996142413	0.00129533678756477	0.0207296010783942	0.0162690309750111	3781	tags=35%, list=24%, signal=27%	NUAK2/PMAIP1/CDKN1A/SIK1/SLC2A1/SESN2/STK24/PRKAG1/KLF10/BECN1/INHBB/MFSD2A/HNRNPA1/UPP1/RRAGC/CPEB4/WNT4/MTMR3/SLC38A2/WDR45B/PDK4/WNT9B/JUN/ATF4/CARTPT/ZC3H12A/SLC38A3/MYBBP1A/FAS/MAX/RALB/EIF2AK3/WIPI1/SESN1/LAMP2/FOXO1/STK26/FNIP1/PCSK9/UCP2/MIOS/WDR59/BHLHA15/ATF3/IMPACT/HSPA5/SREBF2/NIM1K/SLC39A5/EIF2S1
GOBP_MICROTUBULE_CYTOSKELETON_ORGANIZATION_INVOLVED_IN_MITOSIS	GOBP_MICROTUBULE_CYTOSKELETON_ORGANIZATION_INVOLVED_IN_MITOSIS	136	0.350303952746365	1.80021836127075	0.00129533678756477	0.0207296010783942	0.0162690309750111	3048	tags=32%, list=20%, signal=26%	CDC20/CENPE/TACC3/KIFC1/RACGAP1/ESPL1/CENPA/CCNB1/SUN2/PLK1/TPX2/SAPCD2/AURKA/AURKB/NDC80/CCSAP/DLGAP5/SPC25/KIF11/CHMP4B/NUF2/NDEL1/ANKRD53/MYBL2/SPRY1/PAFAH1B1/CHMP1A/VPS4B/NEK2/KIF23/STIL/NUSAP1/FBXW11/TBCE/TTK/MZT1/FLNA/TNKS/NUP62/KIF3B/SPRY2/ABRAXAS2/CHMP2B/PLK2
GOBP_NEGATIVE_REGULATION_OF_CELL_CELL_ADHESION	GOBP_NEGATIVE_REGULATION_OF_CELL_CELL_ADHESION	162	0.346078612401177	1.80377949043072	0.00129533678756477	0.0207296010783942	0.0162690309750111	4389	tags=46%, list=28%, signal=33%	RIPOR2/PTPN6/SPN/LAPTM5/IL20RB/MIR27A/PTPN22/ARG2/AKNA/FCGR2B/CRTAM/ANXA1/KLF4/PRKCD/CEBPB/ASS1/LRRC32/CTLA4/SH2B3/TMEM131L/AKT1/TNFRSF14/HAVCR2/TIGIT/TRPV4/C1QTNF1/VSIR/PAG1/PRKAR1A/CD80/MBP/TARM1/IL10/JAK2/GNRH1/ZC3H12A/PTPN2/FGL1/SOCS1/MARCHF7/CD86/RUNX3/CASP3/CBLB/SOCS6/IRF1/HLX/LAX1/CD274/IL1RN/ARG1/PAWR/NDFIP1/MIR222/GTPBP4/RUNX1/SDC4/CBFB/EPCAM/PDCD1LG2/UBASH3B/FGL2/CD9/BCL6/GPNMB/MIRLET7E…
GOBP_POSITIVE_REGULATION_OF_CELLULAR_PROTEIN_CATABOLIC_PROCESS	GOBP_POSITIVE_REGULATION_OF_CELLULAR_PROTEIN_CATABOLIC_PROCESS	142	0.325934920579173	1.67799674964577	0.00129533678756477	0.0207296010783942	0.0162690309750111	3946	tags=39%, list=26%, signal=29%	EGF/CDC20/FBXL5/LAPTM5/ARIH2/PLK1/AURKA/EZR/RNF40/PSMC4/PTK2B/AXIN1/PLK3/AKT1/DDA1/TRIB1/RCHY1/RNF180/TRIB2/MDM2/HECTD1/HAMP/VPS11/HERPUD1/CSNK1D/TMEM259/RNF19B/RBX1/PSMC1/RNF19A/CHFR/NOP53/TNFAIP3/GSK3A/PSEN1/SMURF1/KLHL40/KEAP1/PTEN/PLK2/PCSK9/ARIH1/MAPK9/RNF139/ELOB/FMR1/LRP1/ZYG11B/VCP/CSNK1A1/CSNK1E/RNF144B/PSMC3/ANKIB1/FBXW8
GOBP_POSITIVE_REGULATION_OF_HEMOPOIESIS	GOBP_POSITIVE_REGULATION_OF_HEMOPOIESIS	140	0.335522500170328	1.72833437922564	0.0012970168612192	0.0207296010783942	0.0162690309750111	3094	tags=34%, list=20%, signal=28%	HCLS1/TYROBP/NCKAP1L/PTPRC/PIK3R6/CCR1/ANXA1/PPP2R3C/FES/ADAM8/INPP5D/KLF10/BTK/TOX/TRIB1/SYK/VSIR/FOS/MMP14/NFKBIZ/IFNG/RARA/NOTCH2/ZFP36L1/CD80/ZMIZ1/IL10/TESPA1/TESC/TRAF6/JUN/SOCS1/TNFSF11/CD86/TGFBR2/RUNX3/DUSP10/LEF1/NFKBID/HLX/NLRP3/RIPK1/OCSTAMP/RHOH/RUNX1/IL7R/ADA/CBFB
GOBP_REGULATION_OF_RNA_SPLICING	GOBP_REGULATION_OF_RNA_SPLICING	133	0.38463707169874	1.96916772507202	0.0012970168612192	0.0207296010783942	0.0162690309750111	4692	tags=47%, list=30%, signal=33%	PTBP2/ZC3H10/SRSF4/RBM38/CIRBP/PRX/MAGOH/RBM7/DAZAP1/RBM3/PTBP3/CELF6/HNRNPA1/SRSF5/HNRNPL/SLC38A2/THRAP3/SMU1/SF1/CWC22/RBM24/SFSWAP/DYRK1A/SRSF12/HNRNPK/RPS13/HNRNPH2/RBM25/RNPS1/RBM39/YTHDC1/HNRNPF/SRSF3/NUP98/WTAP/RBM22/TRA2B/RBMXL1/FMR1/REST/RBM8A/RBM11/NSRP1/NCL/SRSF6/SF3B4/SLC39A5/FXR1/SON/FUS/RBM15/JMJD6/ZPR1/GRSF1/RRP1B/C1QBP/HNRNPLL/TMBIM6/RBFOX1/U2AF2/NOVA2/KHDRBS2/PRDX6
GOBP_RESPONSE_TO_INTERFERON_GAMMA	GOBP_RESPONSE_TO_INTERFERON_GAMMA	140	0.376854827404574	1.94124433935078	0.0012970168612192	0.0207296010783942	0.0162690309750111	3951	tags=41%, list=26%, signal=31%	SLC11A1/WAS/IFITM2/IRF5/HCK/ACTR3/CASP1/NR1H2/IFNGR1/PRKCD/MEFV/ASS1/OAS3/CD44/GAPDH/TXK/TRIM25/PTAFR/CITED1/PDE12/CXCL16/IFNG/GCH1/RAB20/DAPK1/TLR2/CD47/JAK2/IRF8/CYP27B1/PTPN2/SOCS3/HPX/NOS2/SOCS1/CDC42EP4/ACTR2/IRF1/TRIM62/IRF7/ICAM1/RAB43/CDC42/JAK1/ACOD1/ARG1/OTOP1/EDN1/NLRC5/IFI30/SIRPA/GBP5/PARP9/MID1/CCL3/CCL17/OAS2
GOBP_TUMOR_NECROSIS_FACTOR_SUPERFAMILY_CYTOKINE_PRODUCTION	GOBP_TUMOR_NECROSIS_FACTOR_SUPERFAMILY_CYTOKINE_PRODUCTION	139	0.462857997213306	2.37751259684315	0.0012970168612192	0.0207296010783942	0.0162690309750111	2717	tags=42%, list=18%, signal=35%	TYROBP/ARRB2/LTF/PTPN6/CD33/LILRA5/SPN/PTPRC/MMP8/PTPN22/ARG2/CYBA/ORM1/TNFRSF8/NFKBIL1/PTPRJ/IFNGR1/BCL10/IRAK3/ADAM8/MAPKAPK2/HSPB1/MYD88/STAT3/HAVCR2/ISL1/PTAFR/SYK/VSIR/CD34/TICAM1/BPI/ZFP36/IFNG/TIRAP/BCL3/RARA/SELENOK/UBE2J1/CARD9/IL10/TLR2/CD47/JAK2/ZC3H12A/PTPN11/PYCARD/CD86/TWIST1/TRIM27/TNFAIP3/SELENOS/NLRC3/CD274/CD14/RIPK1/CHRNA7/PSEN1
GOBP_CELLULAR_RESPONSE_TO_MOLECULE_OF_BACTERIAL_ORIGIN	GOBP_CELLULAR_RESPONSE_TO_MOLECULE_OF_BACTERIAL_ORIGIN	164	0.454895070097765	2.37170426551012	0.0012987012987013	0.0207296010783942	0.0162690309750111	2924	tags=44%, list=19%, signal=36%	HMGB2/TLR6/LTF/LYN/PTPN22/TNFRSF1B/HCK/FCGR2B/CXCL9/NFKBIL1/CEBPE/CASP1/SGMS1/BCL10/CEBPB/NFKBIA/IRAK2/NFKBIB/PLAA/ASS1/MYD88/AKT1/STAP1/HAVCR2/GIT1/IL36G/ABCC2/TRIB1/PTAFR/CD6/RELA/LITAF/TICAM1/SASH1/BPI/HAMP/ZFP36/GFI1/TIRAP/PDE4B/CD80/IL10/TLR2/TRAF6/CXCL13/IRF8/MIR187/ANKRD1/PDCD4/ZC3H12A/TNIP2/PYCARD/NOS2/CD86/SBNO2/CTSG/TNFAIP3/SELENOS/NLRP3/ICAM1/ADAM9/PPARD/CD274/CD14/CDC73/IL1B/ACOD1/ARG…
GOBP_POSITIVE_REGULATION_OF_I_KAPPAB_KINASE_NF_KAPPAB_SIGNALING	GOBP_POSITIVE_REGULATION_OF_I_KAPPAB_KINASE_NF_KAPPAB_SIGNALING	164	0.417004435858778	2.17415237991115	0.0012987012987013	0.0207296010783942	0.0162690309750111	3476	tags=46%, list=23%, signal=36%	TLR6/LTF/IKBKE/CASP1/SLC20A1/BCL10/PRKCB/MYD88/SHARPIN/TBK1/VAPA/TRIM25/BIRC3/PPM1A/RELA/RHOC/IKBKB/BIRC2/LITAF/LTBR/TICAM1/TIRAP/TRIM6/SHISA5/TAB2/CARD9/TNFRSF1A/TMEM9B/ZDHHC13/TIFA/TRAF6/NEK6/DHX36/S100A4/TNIP2/TNFSF11/ROR1/REL/TRIM27/TAB3/HMOX1/GOLT1B/TRIM62/FLNA/UBE2V1/DDX21/NUP62/DDX1/BRD4/RIPK1/CHUK/NOD2/TGM2/MTDH/PRKCE/MAP3K3/MAP3K7/NDFIP1/INAVA/PLK2/TRAF3IP2/PELI2/AKAP13/GPRC5B/NDFIP2/CAS…
GOBP_REGULATION_OF_LEUKOCYTE_MEDIATED_IMMUNITY	GOBP_REGULATION_OF_LEUKOCYTE_MEDIATED_IMMUNITY	164	0.343328929520302	1.79002750335659	0.0012987012987013	0.0207296010783942	0.0162690309750111	3025	tags=30%, list=20%, signal=25%	RAC2/TYROBP/ITGB2/ITGAM/VAV1/FGR/ARRB2/WAS/CD177/PTPN6/LYN/IL18RAP/PTPRC/PIK3R6/IL20RB/TNFRSF1B/RIPK3/FCGR2B/CRTAM/FOXF1/FES/CLCF1/CD28/GAB2/BTK/SHLD3/IL1R1/STAP1/HAVCR2/PTAFR/SYK/TICAM1/PRAM1/IL10/TRAF6/DHX36/PVR/PAXIP1/HPX/NOS2/HMOX1/NLRP3/DDX21/ICAM1/IL1B/ARG1/NOD2/MAP3K7/NDFIP1/IL7R
GOBP_T_CELL_PROLIFERATION	GOBP_T_CELL_PROLIFERATION	164	0.423324025191294	2.20710107063444	0.0012987012987013	0.0207296010783942	0.0162690309750111	3029	tags=36%, list=20%, signal=29%	RAC2/CORO1A/NCKAP1L/EBI3/SLC11A1/PTPN6/SPN/PTPRC/LMO1/IL20RB/IL27/PTPN22/TNFRSF1B/CCDC88B/ARG2/PIK3CG/RIPK3/ELF4/CRTAM/ANXA1/LMBR1L/CEBPB/TNFRSF4/CD28/LRRC32/CTLA4/TMEM131L/TNFRSF14/HAVCR2/CD6/SYK/TNFSF8/WNT4/VSIR/NCSTN/SOS2/SELENOK/PRKAR1A/CD80/IL10/TRAF6/GNRH1/PYCARD/MARCHF7/CD86/TGFBR2/CASP3/CBLB/SLC7A1/CCND3/IRF1/CD274/IL1B/ARG1/PAWR/DOCK2/SOS1/NDFIP1/SDC4
GOBP_MONONUCLEAR_CELL_MIGRATION	GOBP_MONONUCLEAR_CELL_MIGRATION	153	0.33093450651232	1.70944599949677	0.00130208333333333	0.0207296010783942	0.0162690309750111	4973	tags=48%, list=32%, signal=33%	C5AR1/PLA2G7/RIPOR2/ALOX5/MYO1G/LYN/FPR2/STK10/SPN/DUSP1/PIK3CG/RIPK3/PIK3CD/CCR1/S1PR1/CXCR2/CRTAM/ANXA1/ADAM8/CCN3/AKIRIN1/PTK2B/AKT1/TNFRSF14/CXCL16/CALCA/SELENOK/TRPM2/CD47/CXCL13/ITGAL/FLT1/PYCARD/TNFSF11/ICAM1/GPR15/CDC42/CXCL14/CH25H/ARTN/MSTN/STK39/SLC8B1/CCR7/CXCL10/CREB3/SIRPA/C3AR1/APOD/EPS8/CSF1/CCL3/CCR5/CCL17/LGMN/RHOA/ADTRP/IL12A/C1QBP/THBS1/CYP7B1/TNF/MIA3/ITGA4/CCL19/MADCAM1/ZAP7…
GOBP_NEGATIVE_REGULATION_OF_MAPK_CASCADE	GOBP_NEGATIVE_REGULATION_OF_MAPK_CASCADE	156	0.381575908983955	1.97462192012572	0.00130208333333333	0.0207296010783942	0.0162690309750111	3448	tags=39%, list=22%, signal=31%	PTPN6/LYN/PTPRC/ABCA7/RGS14/PTPN22/DUSP1/DUSP4/PTPRJ/EZR/IRAK3/PTPN1/LEMD2/KLF4/FOXM1/PRKCD/SLC9A3R1/AGT/AMBP/SH2B3/AKT1/GPS2/DUSP5/RNF149/DUSP16/SPRY4/PPP2R1A/DUSP8/CYLD/RANBP9/SPRY1/PPP2CA/PER1/SMAD4/PDCD4/TNIP1/ERRFI1/PTPN2/DUSP2/DUSP10/MYC/NUP62/LAX1/SPRED3/RGS4/HIPK3/SPRED2/IL1B/SPRY2/RGS2/FOXO1/KLHL31/PBK/PTEN/RAPGEF1/PIN1/NF1/ITCH/SPRED1/ATF3/NPPA
GOBP_PHOSPHATIDYLINOSITOL_3_KINASE_SIGNALING	GOBP_PHOSPHATIDYLINOSITOL_3_KINASE_SIGNALING	141	0.319067631864621	1.64217211467949	0.00130378096479791	0.0207296010783942	0.0162690309750111	4310	tags=45%, list=28%, signal=33%	HCLS1/EGF/FGR/NCF1/PIK3R5/PTPN6/LYN/HCST/PIK3CG/PIK3CD/SEMA4D/CEP55/KLF4/UNC5B/SLC9A3R1/CD28/AGT/AKT1/BECN1/FGFR1/PIP5K1A/WNT16/PIK3AP1/HTR2A/IRS2/PDGFRB/ZFP36L1/EGFR/PPP2R5B/JAK2/FLT1/OSM/ENTPD5/PDGFRA/ROR1/TWIST1/PIP5K1B/NOP53/PDGFC/NLRC3/PPARD/FGF2/PTEN/PEAR1/NF1/FYN/IER3/EDN1/F2/PIP4K2A/FN1/PRR5/CBL/GAB1/HGF/TPTE/LEP/PIK3C2A/C1QBP/PIP5K1C/MYOC/MYDGF/CRYBA1/KBTBD2
GOBP_REGULATION_OF_INTRINSIC_APOPTOTIC_SIGNALING_PATHWAY	GOBP_REGULATION_OF_INTRINSIC_APOPTOTIC_SIGNALING_PATHWAY	141	0.327663004451872	1.68641063895592	0.00130378096479791	0.0207296010783942	0.0162690309750111	3178	tags=33%, list=21%, signal=27%	MMP9/S100A8/GRINA/CDKN2D/RIPK3/PMAIP1/PTPMT1/SGMS1/PTPN1/BCL2L11/SKIL/PLAGL2/SLC9A3R1/MCL1/HSPB1/CD44/AKT1/BECN1/GSDME/DDX3X/MDM2/CYLD/SOD2/ENO1/HERPUD1/PLAUR/BCLAF1/HNRNPK/PYCARD/PTPN2/BCL2L1/CCAR2/ARMC10/ACKR3/MARCHF7/TPT1/SFPQ/HIF1A/CREB3L1/SELENOS/YBX3/EIF2AK3/DDIAS/URI1/NDUFS3/BID/BMF
GOBP_RNA_3_END_PROCESSING	GOBP_RNA_3_END_PROCESSING	135	0.380281531979068	1.94975954382152	0.00130378096479791	0.0207296010783942	0.0162690309750111	4263	tags=40%, list=28%, signal=29%	CCNB1/LEO1/EXOSC9/SRSF4/DDX39B/RNF40/MAGOH/CLP1/CPSF7/MTPAP/PABPC1L/ALYREF/DHX38/TENT2/EIF4A3/SRSF5/CDK9/TUT7/PCF11/TUT4/LIN28A/U2AF1/ZFP36L1/DHX36/RNPS1/CPSF1/POLDIP3/RPRD2/CDC73/FBL/CPSF4/SRSF3/THOC3/SRSF11/SRRM1/SSB/INTS5/SCAF8/RBM8A/WDR33/CCNT1/INTS14/SRSF6/EXOSC4/CASC3/TRNT1/USB1/TUT1/GRSF1/PAPOLB/THOC6/CDC40/ELAC1/POLR2D
GOBP_TOLL_LIKE_RECEPTOR_SIGNALING_PATHWAY	GOBP_TOLL_LIKE_RECEPTOR_SIGNALING_PATHWAY	135	0.49160156347861	2.52051377610091	0.00130378096479791	0.0207296010783942	0.0162690309750111	2954	tags=46%, list=19%, signal=37%	ITGB2/TLR6/ITGAM/S100A8/ARRB2/CD300LF/LTF/LYN/TREML4/GRAMD4/IKBKE/PTPN22/TLR7/LGR4/MAPKAPK3/CYBA/NFKBIL1/SMPDL3B/CTSS/BCL10/UBC/IRAK3/TANK/NFKBIA/MAPKAPK2/IRAK2/MYD88/BTK/TBK1/HAVCR2/FGG/BIRC3/GPS2/PIK3AP1/DDX3X/IKBKB/BIRC2/TICAM1/GFI1/TIRAP/TAB2/TLR2/TRAF6/UBA52/TNIP1/TNIP2/TRAF3/CTSB/TNFAIP3/TAB3/IRF1/IRF7/CTSK/CD14/RIPK1/UBE2D3/ACOD1/CHUK/NOD2/PRKCE/TNIP3/MAP3K7
GOBP_CYTOKINESIS	GOBP_CYTOKINESIS	154	0.333411358671961	1.72082427328361	0.00130548302872063	0.0207296010783942	0.0162690309750111	3297	tags=35%, list=21%, signal=28%	KIF20A/RACGAP1/ESPL1/CENPA/E2F8/ACTR3/ANXA11/PLK1/SEPTIN5/CKAP2/SNX18/CEP55/AURKA/AURKB/INCENP/CALM2/CHMP4B/PLK3/BECN1/GIT1/ANKRD53/KIF20B/CHMP6/RHOC/ANLN/IST1/KIF14/UNC119/E2F7/CHMP1A/RAB11FIP4/VPS4B/KIF23/BIN3/DCTN3/RHOB/BCL2L1/PLK4/RAB35/NUSAP1/CUL3/ACTR2/PRPF40A/CDC42/NUP62/KIF3B/ARF1/PRKCE/CHMP2B/PLK2/PIN1/DRD3/VPS4A/UVRAG
GOBP_LYMPHOCYTE_ACTIVATION_INVOLVED_IN_IMMUNE_RESPONSE	GOBP_LYMPHOCYTE_ACTIVATION_INVOLVED_IN_IMMUNE_RESPONSE	152	0.351017120272511	1.81348142687082	0.00130548302872063	0.0207296010783942	0.0162690309750111	2518	tags=29%, list=16%, signal=24%	CORO1A/SEMA4A/SLC11A1/FCER1G/APBB1IP/SPN/PTPRC/LCP1/IL27/FCGR2B/DOCK11/PGLYRP3/RNF8/ANXA1/PLCL2/BATF/CLCF1/CD28/PTK2B/STAT3/RELB/SHLD3/PLCG2/HAVCR2/CDH17/NFKBIZ/IFNG/BCL3/RARA/NOTCH2/CD80/IL10/ITGAL/PAXIP1/ZC3H12A/GAPT/CD86/ZFPM1/IFNK/LEF1/NFKBID/HLX/NLRP3/ICAM1
GOBP_MITOTIC_SISTER_CHROMATID_SEGREGATION	GOBP_MITOTIC_SISTER_CHROMATID_SEGREGATION	151	0.406008173385783	2.09432265302897	0.00130548302872063	0.0207296010783942	0.0162690309750111	3034	tags=37%, list=20%, signal=30%	CDC20/KIF2C/CENPE/TACC3/KIFC1/KIF18B/RACGAP1/CENPF/ESPL1/DUSP1/CCNB1/PLK1/CDCA8/SGO1/AURKB/CDT1/NDC80/KNSTRN/INCENP/XRCC3/DLGAP5/TRIP13/CHMP4B/KIF22/BECN1/SPAG5/NUF2/ANKRD53/NCAPG/CHMP6/KIF14/NSMCE2/SMC5/IK/CHMP1A/UBE2C/CDCA5/VPS4B/NEK2/NEK6/KIF23/PHF13/RRS1/ZWINT/NUSAP1/MACROH2A1/CUL3/TTK/TNKS/NUP62/DYNC1LI1/NCAPH/DSN1/CHMP2B/ANAPC7/TTN
GOBP_ANTIGEN_PROCESSING_AND_PRESENTATION_OF_PEPTIDE_ANTIGEN	GOBP_ANTIGEN_PROCESSING_AND_PRESENTATION_OF_PEPTIDE_ANTIGEN	159	0.42631265933682	2.21190157424592	0.00130718954248366	0.0207296010783942	0.0162690309750111	3134	tags=40%, list=20%, signal=32%	NCF2/NCF4/SLC11A1/FCER1G/KIF2C/NCF1/CENPE/RACGAP1/TAP1/FCGR2B/PSMA6/CYBA/PSMA2/CYBB/CAPZA1/CTSS/PSMC4/PSMD14/PSMD3/KIF11/KIF22/DNM2/CAPZA2/MARCHF1/PSMD6/PSMB7/PSMD4/PSMD2/IKBKB/SAR1B/ACTR10/PSMD9/PSMA3/PSMD12/PSMD8/PSMB4/TRAF6/KIF23/PSMC6/DCTN3/PSMA7/TAPBP/CTSE/PYCARD/PSMB3/PSMC1/SNAP23/SEC24C/PSMA5/PSMD11/PSMD1/PSMD13/SEC13/KIF15/DYNC1LI1/SEC22B/KIF3B/CAPZB/CHUK/PSMB2/ARF1/SEC24B/ITGAV/TAP2
GOBP_MUSCLE_CELL_DEVELOPMENT	GOBP_MUSCLE_CELL_DEVELOPMENT	159	0.328092407339111	1.70229078681463	0.00130718954248366	0.0207296010783942	0.0162690309750111	5016	tags=48%, list=32%, signal=33%	RIPOR2/MIR23A/CCNB1/WFIKKN2/DDX39B/CTDP1/HDAC4/ATP2A2/NEB/ISL1/WFIKKN1/HEY2/ACTA1/HAMP/PDGFRB/MYOZ1/PRKAR1A/PDLIM5/BIN3/MEF2A/ANKRD1/SMAD4/ALPK2/LMOD2/DYSF/MAP2K4/PDGFRA/LOX/TNNT1/MAML1/ADM/GSK3A/MYL2/NIBAN2/RGS4/KLHL40/RGS2/MYO18B/TNNT3/TTN/ACTN2/PIN1/AKAP13/HDAC9/EDN1/MYOZ2/SYNPO2L/SHOX2/MYH6/AFG3L2/OBSCN/LMOD3/ALPK3/TNNT2/YY1/BMP10/MIR208A/KDM1A/FLNC/NRAP/TCAP/HES1/KLHL41/TMOD1/PI16/MYH3/FHOD3…
GOBP_REGULATION_OF_RESPONSE_TO_CYTOKINE_STIMULUS	GOBP_REGULATION_OF_RESPONSE_TO_CYTOKINE_STIMULUS	159	0.394840666057028	2.04861073604158	0.00130718954248366	0.0207296010783942	0.0162690309750111	3476	tags=44%, list=23%, signal=34%	CD300LF/PTPN6/IL1R2/PTPRC/LAPTM5/MIR27A/IKBKE/CASP1/NR1H2/IFNGR1/IRAK3/PTPN1/KLF4/TRAIP/IRAK2/OTULIN/SH2B3/SHARPIN/TXK/IL1R1/TBK1/STAP1/BIRC3/GPS2/SYK/SPHK1/IKBKB/BIRC2/TAX1BP1/AGPAT2/CYLD/GFI1/IFNG/TRIM6/SAMHD1/TNFRSF1A/TLR2/SPATA2/JAK2/PTPN11/ELF1/PYCARD/PTPN2/SOCS3/HPX/SOCS1/ZBP1/HIPK1/TNFAIP3/IRF7/HIF1A/UBE2K/RIPK1/IL1RN/JAK1/CHUK/ARG1/SPPL2A/RUNX1/OTOP1/CBFB/CNOT7/C1QTNF4/CASP8/EDN1/DCST1/IR…
GOBP_TRANSLATIONAL_INITIATION	GOBP_TRANSLATIONAL_INITIATION	158	0.36663213547264	1.89980950373471	0.00130718954248366	0.0207296010783942	0.0162690309750111	6092	tags=58%, list=39%, signal=36%	EIF4H/EIF2B2/EIF6/EIF1/TMED2/HSPB1/EIF4G3/PPP1R15B/PPP1R15A/EIF2S2/DDX3X/EIF4A1/MIF4GD/EIF1AD/EIF2AK1/UBA52/ATF4/RPL39/RPS13/EIF4G1/YTHDF1/EIF3B/COPS5/EIF4G2/EIF2AK3/DDX1/LARP1/RPS9/RPS16/EIF4EBP3/RPS27/RPS25/FMR1/ALKBH1/RPL34/IMPACT/EIF3G/RPS2/RPS14/EIF2S1/RPS23/EIF4E2/RPS29/RPL8/YTHDF2/EIF3E/EIF2AK4/RPL23/POLR2D/EIF3C/AGO2/RPL12/MTFMT/YTHDF3/TNF/RPS11/RPL24/RPS18/RPL4/RPL30/RPS7/EIF3D/PABPC1/RP…
GOBP_TUMOR_NECROSIS_FACTOR_MEDIATED_SIGNALING_PATHWAY	GOBP_TUMOR_NECROSIS_FACTOR_MEDIATED_SIGNALING_PATHWAY	158	0.412919360990051	2.13966003081992	0.00130718954248366	0.0207296010783942	0.0162690309750111	2847	tags=40%, list=18%, signal=33%	AIM2/LAPTM5/TNFRSF1B/PSMA6/TNFRSF8/PSMA2/CASP1/TRAIP/PSMC4/TNFRSF4/PSMD14/NFKBIA/PSMD3/PTK2B/OTULIN/SHARPIN/PSMD6/PSMB7/TNFRSF14/PSMD4/BIRC3/GPS2/PSMD2/CARD14/SYK/RELA/TNFSF8/SPHK1/IKBKB/BIRC2/TAX1BP1/LTBR/CYLD/PSMD9/PSMA3/PSMD12/PSMD8/TNFRSF1A/PSMB4/TRAF6/SPATA2/JAK2/PSMC6/PSMA7/PYCARD/PTPN2/PSMB3/TNFSF11/FAS/PSMC1/PSMA5/TRAF3/TNFRSF9/HIPK1/PSMD11/PSMD1/TNFAIP3/PSMD13/UBE2K/RIPK1/CHUK/SPPL2A/PSM…
GOBP_MITOTIC_CELL_CYCLE_CHECKPOINT	GOBP_MITOTIC_CELL_CYCLE_CHECKPOINT	148	0.329734086983985	1.69691881857137	0.00131061598951507	0.0207296010783942	0.0162690309750111	3934	tags=38%, list=25%, signal=28%	ARID3A/CDC20/CDC25C/CENPF/DUSP1/CCNB1/E2F8/CDKN1A/PLK1/GTSE1/AURKA/AURKB/CDT1/NDC80/XRCC3/TRIP13/CNOT11/RPA2/PLK3/BLM/CDK1/TOPBP1/TICRR/MDM2/TNKS1BP1/WEE2/E2F7/IK/CLSPN/DCLRE1B/BCL2L1/ZWINT/ORC1/TAOK1/CHFR/NOP53/SFN/TTK/CHEK1/DYNC1LI1/HUS1B/TIPIN/SYF2/GADD45A/PLK2/CNOT7/CDK2/VPS4A/BRCA1/FOXN3/TFDP1/FBXO31/PCID2/BUB1/CNOT6/SPDL1
GOBP_NEGATIVE_REGULATION_OF_DNA_BINDING_TRANSCRIPTION_FACTOR_ACTIVITY	GOBP_NEGATIVE_REGULATION_OF_DNA_BINDING_TRANSCRIPTION_FACTOR_ACTIVITY	149	0.353870627438082	1.82141963032182	0.00131061598951507	0.0207296010783942	0.0162690309750111	3433	tags=40%, list=22%, signal=32%	ARRB2/AIM2/NFKBIE/MIR27A/PARP10/NFKBIL1/IRAK3/KLF4/SIK1/TRAIP/TNFRSF4/NFKBIA/IRAK2/NFKBIB/OTULIN/ADGRG3/ID1/PIM1/HDAC4/HAVCR2/TRIB1/CYP1B1/WWP2/BHLHE40/ID2/TAX1BP1/CYLD/GFI1/RLIM/BRMS1/IL10/ERBIN/PAXIP1/ZC3H12A/CHP1/PYCARD/TRAF3/NR0B2/TWIST1/PHB2/USP7/TNFAIP3/HMOX1/FLNA/NLRP3/HEYL/RNF2/NLRC3/ADORA3/ACOD1/CHUK/KEAP1/NOD2/ID3/MDFI/ITCH/IRAK1/CACTIN/NLRC5/SFRP5
GOBP_POSITIVE_REGULATION_OF_NF_KAPPAB_TRANSCRIPTION_FACTOR_ACTIVITY	GOBP_POSITIVE_REGULATION_OF_NF_KAPPAB_TRANSCRIPTION_FACTOR_ACTIVITY	145	0.374595268168082	1.93034686492794	0.00131061598951507	0.0207296010783942	0.0162690309750111	2954	tags=37%, list=19%, signal=30%	ITGB2/TLR6/S100A8/LTF/AIM2/IL18RAP/RIPK3/PSMA6/KRAS/FLOT2/BCL10/PRKCB/UBC/IRAK3/ADAM8/AGT/IRAK2/MYD88/STAT3/BTK/LRRFIP1/TRIM25/CARD14/NFKB2/RELA/SPHK1/PRKCH/IKBKB/TICAM1/TIRAP/TRIM6/TAB2/TLR2/TRAF6/UBA52/PYCARD/TNFSF11/TRIM15/ROR1/IL1RAP/TRIM27/TAB3/TRIM62/UBE2V1/NLRP3/ICAM1/NLRC4/RIPK1/IL1B/CHUK/NOD2/MTDH/MAP3K7
GOBP_ALPHA_BETA_T_CELL_ACTIVATION	GOBP_ALPHA_BETA_T_CELL_ACTIVATION	129	0.406793036601609	2.06717965754253	0.00131406044678055	0.0207296010783942	0.0162690309750111	3463	tags=39%, list=22%, signal=30%	NCKAP1L/SEMA4A/EBI3/SPN/PTPRC/IL27/PTPN22/ARG2/ELF4/CRTAM/ANXA1/BATF/ITK/CD28/STAT3/RELB/PRR7/TNFRSF14/TOX/SYK/TNFSF8/VSIR/NFKBIZ/IFNG/BCL3/RARA/TCIRG1/CD80/TARM1/ZC3H12A/SOCS1/CD86/TGFBR2/RUNX3/CBLB/ZFPM1/LEF1/IRF1/NFKBID/HLX/NLRP3/CD274/PAX1/DOCK2/RUNX1/ADA/CBFB/MALT1/PRDM1/PTGER4
GOBP_INTERLEUKIN_6_PRODUCTION	GOBP_INTERLEUKIN_6_PRODUCTION	129	0.427219415402923	2.17097935649531	0.00131406044678055	0.0207296010783942	0.0162690309750111	2575	tags=36%, list=17%, signal=31%	TYROBP/TLR6/NCKAP1L/ARRB2/NLRX1/PTPN6/LILRA5/POU2F2/MMP8/PTPN22/TLR7/CYBA/ORM1/MAPK13/BCL10/IL17RA/IRAK3/CEBPB/INPP5D/MAPKAPK2/MYD88/STAT3/HAVCR2/ISL1/PTAFR/SYK/TICAM1/BPI/IFNG/TIRAP/SELENOK/MBP/CARD9/IL10/TLR2/TRAF6/CD47/ZC3H12A/PTPN11/PYCARD/NOS2/IL1RAP/TWIST1/TNFAIP3/SELENOS/KLF2/NLRC3
GOBP_NEGATIVE_REGULATION_OF_PROTEIN_SERINE_THREONINE_KINASE_ACTIVITY	GOBP_NEGATIVE_REGULATION_OF_PROTEIN_SERINE_THREONINE_KINASE_ACTIVITY	129	0.404669108405533	2.05638659874858	0.00131406044678055	0.0207296010783942	0.0162690309750111	2813	tags=37%, list=18%, signal=31%	PTPN6/LYN/RGS14/PTPN22/CDKN2D/DUSP1/DUSP4/CDKN1A/PLK1/PTPRJ/IRAK3/PTPN1/PRKCD/AGT/HSPB1/SH2B3/AKT1/GPS2/DUSP5/DUSP16/SPRY4/PPP2R1A/DUSP8/SPRY1/WEE2/PPP2CA/PRKAR1A/DTNBP1/PDCD4/PYCARD/CDKN2B/DUSP2/CASP3/MACROH2A1/DUSP10/SFN/TNFAIP3/NUP62/LAX1/SPRED3/RGS4/HIPK3/LATS1/SPRED2/IL1B/GADD45A/SPRY2/RGS2
GOBP_POSITIVE_REGULATION_OF_PROTEIN_MODIFICATION_BY_SMALL_PROTEIN_CONJUGATION_OR_REMOVAL	GOBP_POSITIVE_REGULATION_OF_PROTEIN_MODIFICATION_BY_SMALL_PROTEIN_CONJUGATION_OR_REMOVAL	129	0.412694983000366	2.09717128089317	0.00131406044678055	0.0207296010783942	0.0162690309750111	3912	tags=47%, list=25%, signal=36%	RASSF5/CDC20/LAPTM5/PTPN22/PLK1/FBXO4/BCL10/RNF40/PDCD6/TANK/AXIN1/HDAC4/BIRC3/RCHY1/SPHK1/CDK9/DDX3X/RNF180/BIRC2/TICAM1/UBE2S/DERL1/UBE2C/TRAF6/PAXIP1/TNIP1/ZC3H12A/GNL3/SART3/RBX1/MARCHF7/RNF111/CHFR/CBLB/CUL3/NOP53/TOLLIP/SPRTN/GSK3A/KLHL40/NOD2/CRY1/NDFIP1/PTEN/INAVA/MAPK9/PIN1/NDFIP2/BRCA1/MALT1/FANCI/RASD2/MUL1/VCP/HSPA5/RPS2/DCUN1D5/SENP2/UBB/ARRDC4/KDM1A
GOBP_REGULATION_OF_NUCLEAR_DIVISION	GOBP_REGULATION_OF_NUCLEAR_DIVISION	129	0.34990933973426	1.77811664409385	0.00131406044678055	0.0207296010783942	0.0162690309750111	3281	tags=37%, list=21%, signal=30%	EGF/CDC20/CDC25C/CENPF/ESPL1/DUSP1/CCNB1/PIWIL2/PLK1/AURKA/MKI67/AURKB/CDT1/NDC80/XRCC3/DLGAP5/TRIP13/CD28/KIF20B/SPHK1/WNT4/PDGFRB/NSMCE2/WEE2/PRKAR1A/IK/MTBP/NEK2/HOXA13/STRA8/GPR3/ZWINT/NUSAP1/CUL3/L3MBTL1/TTK/CDK13/CHEK1/CDC42/NUP62/DYNC1LI1/IL1B/ANAPC7/NPM2/PIN1/DRD3/NANOS2/EDN1
GOBP_REGULATION_OF_EXTRINSIC_APOPTOTIC_SIGNALING_PATHWAY	GOBP_REGULATION_OF_EXTRINSIC_APOPTOTIC_SIGNALING_PATHWAY	143	0.324649738179591	1.66429865738293	0.00131752305665349	0.0207296010783942	0.0162690309750111	3769	tags=37%, list=24%, signal=28%	HMGB2/TMC8/DEDD2/PTPRC/PMAIP1/ITPRIP/BCL10/NOS3/UNC5B/SKIL/MCL1/AGT/RAF1/AKT1/FGG/FGFR1/GCLM/RELA/DDX3X/LTBR/CYLD/ZC3HC1/FAIM/PYCARD/FAS/BCL2L1/TNFAIP3/SCRT2/HMOX1/ICAM1/RIPK1/SCG2/IL1B/MIR222/PTEN/DBH/SIAH2/BID/ITGAV/CASP8/TNFRSF10B/FYN/BRCA1/GDNF/ATF3/FGB/IL19/COL2A1/ITM2C/HGF/TGFBR1/PHIP/RB1CC1
GOBP_RESPONSE_TO_CORTICOSTEROID	GOBP_RESPONSE_TO_CORTICOSTEROID	144	0.33155610442601	1.70389826675302	0.00131926121372032	0.0207296010783942	0.0162690309750111	3281	tags=34%, list=21%, signal=27%	AGXT/GOT1/DDIT4/DUSP1/SGK1/CDKN1A/CYBB/ANXA1/KRAS/ACSBG1/BCL2L11/TRH/ASS1/AVPR1A/CNGA3/ZFP36L2/ABCC2/ISL1/PTAFR/ALPL/HSD11B2/AQP1/FOS/ZFP36/ZFP36L1/EGFR/PAPPA/IL10/GNRH1/ERRFI1/TRIM63/TPH2/CASP3/GHRHR/KLF9/ICAM1/ADM/ADAM9/IL1RN/TH/ARG1/TAT/FOXO1/MSTN/IL22/GJB2/IGFBP7/REST/EDN1
GOBP_RNA_EXPORT_FROM_NUCLEUS	GOBP_RNA_EXPORT_FROM_NUCLEUS	125	0.459957362116067	2.32735630494754	0.00132450331125828	0.0207296010783942	0.0162690309750111	4545	tags=51%, list=29%, signal=36%	SRSF4/DDX39B/DDX19B/EIF6/MAGOH/ALYREF/DHX38/EIF4A3/HNRNPA1/SRSF5/NUP93/NUP88/SDAD1/NOP9/U2AF1/LSG1/NMD3/ENY2/NUP160/RRS1/LTV1/POM121/EIF5A/RNPS1/CPSF1/NUP54/DDX19A/SEC13/YTHDC1/POLDIP3/NUP62/IWS1/DDX25/NUP107/CPSF4/SRSF3/THOC3/SRSF11/NUP98/SMG1/NOL6/SRRM1/POM121L2/ALKBH5/SSB/NUP50/RBM8A/WDR33/FYTTD1/SRSF6/DHX9/CASC3/SETD2/PCID2/RANBP2/THOC6/CDC40/NUP155/POLR2D/NUP214/XPO5/U2AF2/NUP153/NRDE2
GOBP_ACTIVATION_OF_INNATE_IMMUNE_RESPONSE	GOBP_ACTIVATION_OF_INNATE_IMMUNE_RESPONSE	127	0.461838329836154	2.34084100863992	0.0013262599469496	0.0207296010783942	0.0162690309750111	3341	tags=47%, list=22%, signal=37%	TYROBP/FCER1G/LYN/AIM2/HCK/PSMA6/PSMA2/KRAS/CLEC4D/BCL10/PRKCD/PSMC4/PSMD14/CLEC4E/PSMD3/RAF1/MUC5B/PAK3/RELB/PLCG2/PSMD6/PSMB7/TBK1/PSMD4/MUC5AC/PSMD2/SYK/RELA/IKBKB/PSMD9/PSMA3/TAB2/PSMD12/CARD9/PSMD8/PSMB4/TRAF6/PSMC6/PSMA7/PYCARD/PSMB3/PSMC1/ZBP1/PSMA5/PSMD11/PSMD1/MUC3A/PSMD13/FBXW11/SFPQ/TAB3/CUL1/NLRC4/CHUK/PSMB2/MAP3K7/MUC13/FYN/PSMA4/MALT1
GOBP_FC_EPSILON_RECEPTOR_SIGNALING_PATHWAY	GOBP_FC_EPSILON_RECEPTOR_SIGNALING_PATHWAY	114	0.49191345010697	2.44389170791087	0.0013262599469496	0.0207296010783942	0.0162690309750111	4278	tags=56%, list=28%, signal=41%	VAV1/FCER1G/LYN/PSMA6/PSMA2/LCP2/BCL10/ITK/PSMC4/PSMD14/PSMD3/VAV3/GAB2/SHC1/BTK/GRB2/PLCG2/PSMD6/PSMB7/PSMD4/PSMD2/SYK/RELA/IKBKB/FOS/PSMD9/PSMA3/TAB2/PSMD12/PSMD8/PSMB4/TRAF6/JUN/PSMC6/PSMA7/PSMB3/PSMC1/MAP2K4/PSMA5/LAT2/PSMD11/PSMD1/PSMD13/FBXW11/TAB3/CUL1/CHUK/RAC1/PSMB2/SOS1/MAP3K7/MAPK9/LAT/PSMA4/MALT1/PSMB5/FCER1A/PSMC3/NFKB1/MAPK10/PSMB6/PPP3R1/PSMB1/PSME3
GOBP_NEGATIVE_REGULATION_OF_LEUKOCYTE_CELL_CELL_ADHESION	GOBP_NEGATIVE_REGULATION_OF_LEUKOCYTE_CELL_CELL_ADHESION	114	0.422116699604076	2.09713213108683	0.0013262599469496	0.0207296010783942	0.0162690309750111	3094	tags=43%, list=20%, signal=35%	RIPOR2/PTPN6/SPN/LAPTM5/IL20RB/MIR27A/PTPN22/ARG2/FCGR2B/CRTAM/ANXA1/KLF4/CEBPB/ASS1/LRRC32/CTLA4/TMEM131L/AKT1/TNFRSF14/HAVCR2/TIGIT/VSIR/PAG1/PRKAR1A/CD80/TARM1/IL10/GNRH1/ZC3H12A/PTPN2/FGL1/SOCS1/MARCHF7/CD86/RUNX3/CASP3/CBLB/SOCS6/IRF1/HLX/LAX1/CD274/ARG1/PAWR/NDFIP1/MIR222/RUNX1/SDC4/CBFB
GOBP_REGULATION_OF_MRNA_PROCESSING	GOBP_REGULATION_OF_MRNA_PROCESSING	127	0.429039730328011	2.17460035299348	0.0013262599469496	0.0207296010783942	0.0162690309750111	3726	tags=43%, list=24%, signal=33%	CCNB1/LEO1/ZC3H10/SRSF4/RNF40/CIRBP/MAGOH/RBM7/CPSF7/DAZAP1/RBM3/CELF6/HNRNPA1/CDK9/HNRNPL/CDK11B/THRAP3/SMU1/ZFP36L1/SF1/CWC22/DHX36/RBM24/SFSWAP/DYRK1A/SRSF12/HNRNPK/SAFB/RBM25/RNPS1/RBM39/YTHDC1/IWS1/CDC73/CPSF4/SRSF3/NUP98/WTAP/TRA2B/RBMXL1/FMR1/REST/RBM8A/RBM11/CCNT1/NSRP1/NCL/SRSF6/SF3B4/SLC39A5/DHX9/FXR1/SON/RBM15/JMJD6
GOBP_REGULATION_OF_PHOSPHATIDYLINOSITOL_3_KINASE_SIGNALING	GOBP_REGULATION_OF_PHOSPHATIDYLINOSITOL_3_KINASE_SIGNALING	115	0.36233706846199	1.80179570181528	0.0013262599469496	0.0207296010783942	0.0162690309750111	3648	tags=43%, list=24%, signal=33%	HCLS1/EGF/FGR/NCF1/PIK3R5/PTPN6/LYN/HCST/PIK3CG/PIK3CD/SEMA4D/CEP55/KLF4/UNC5B/SLC9A3R1/CD28/AGT/BECN1/FGFR1/PIP5K1A/WNT16/PIK3AP1/IRS2/PDGFRB/EGFR/PPP2R5B/JAK2/FLT1/OSM/ENTPD5/PDGFRA/ROR1/TWIST1/PIP5K1B/NOP53/PDGFC/NLRC3/PPARD/FGF2/PTEN/FYN/IER3/F2/PIP4K2A/FN1/PRR5/CBL/GAB1/HGF
GOBP_TYPE_I_INTERFERON_PRODUCTION	GOBP_TYPE_I_INTERFERON_PRODUCTION	115	0.489828966194756	2.43577542220723	0.0013262599469496	0.0207296010783942	0.0162690309750111	4078	tags=56%, list=26%, signal=41%	HMGB2/NLRX1/IRF5/IKBKE/PTPN22/TLR7/POLR3C/TRAIP/MYD88/RIOK3/RELB/PLCG2/TBK1/UFD1/HAVCR2/LRRFIP1/TRIM25/NPLOC4/SYK/NFKB2/RELA/DDX3X/TAX1BP1/TICAM1/CYLD/TIRAP/RNF125/IL10/TLR2/DHX36/IRF8/DHX58/PTPN11/DTX4/PYCARD/GPATCH3/ZBP1/TRIM15/TRAF3/REL/TNFAIP3/IRF1/IRF7/NLRC3/CD14/RNF26/RNF216/ACOD1/CHUK/POLR2K/PIN1/ITCH/IRAK1/CACTIN/NLRC5/POLR3F/DHX9/SIRPA/SETD2/YY1/CREBBP/OTUD5/NFKB1/ILRUN
GOBP_NEGATIVE_REGULATION_OF_INFLAMMATORY_RESPONSE	GOBP_NEGATIVE_REGULATION_OF_INFLAMMATORY_RESPONSE	123	0.375855438129723	1.89376987446276	0.00132802124833997	0.0207296010783942	0.0162690309750111	4388	tags=46%, list=28%, signal=33%	ALOX5/NLRX1/FPR2/AOAH/PTPRC/IL20RB/TNFRSF1B/METRNL/FCGR2B/SMPDL3B/FOXF1/KLF4/PRKCD/CCN3/MEFV/OTULIN/APCS/SHARPIN/GPS2/GIT1/ISL1/HAMP/ADORA1/SMAD3/TNFRSF1A/PSMB4/IL10/MIR187/PTPN2/SOCS3/ELANE/DUSP10/TNFAIP3/SELENOS/NLRP3/NLRC3/PPARD/TNFAIP6/ACOD1/NOD2/NDFIP1/MIR222/PBK/ADA/TAFA3/PTGER4/CST7/HGF/SIRPA/MIR15B/NFKB1/NT5E/LRFN5/MFHAS1/FNDC4/GHRL/NLRP6
GOBP_SIGNAL_TRANSDUCTION_IN_RESPONSE_TO_DNA_DAMAGE	GOBP_SIGNAL_TRANSDUCTION_IN_RESPONSE_TO_DNA_DAMAGE	123	0.356661094650005	1.79705803859613	0.00132802124833997	0.0207296010783942	0.0162690309750111	3360	tags=36%, list=22%, signal=28%	ARID3A/CDC25C/CCNB1/E2F8/PMAIP1/CDKN1A/PLK1/GTSE1/BATF/AURKA/FOXM1/SESN2/CNOT11/ING4/CD44/PLK3/GRB2/CDK1/MDM2/TNKS1BP1/BCL3/YJU2/E2F7/DYRK3/DYRK1A/ANKRD1/PAXIP1/BRCC3/MARCHF7/TWIST1/SFN/CHEK1/SPRED3/SPRED2/DTL/GADD45A/PLK2/KMT5A/BID/CNOT7/CDK2/NDRG1/BRCA1/SPRED1
GOBP_GRANULOCYTE_MIGRATION	GOBP_GRANULOCYTE_MIGRATION	111	0.360580473254568	1.7827776607652	0.00133511348464619	0.0207296010783942	0.0162690309750111	1772	tags=25%, list=11%, signal=22%	RAC2/ITGB2/VAV1/C5AR1/S100A8/NCKAP1L/RIPOR2/RHOG/FCER1G/CD177/BST1/PIK3CG/PIK3CD/CXCL9/CXCR2/ANXA1/ADAM8/AKIRIN1/PRTN3/VAV3/MYD88/IL1R1/SYK/MCOLN2/TIRAP/PDE4B/THBS4/CXCL13
GOBP_POSITIVE_REGULATION_OF_INFLAMMATORY_RESPONSE	GOBP_POSITIVE_REGULATION_OF_INFLAMMATORY_RESPONSE	111	0.373227387218681	1.84530638143977	0.00133511348464619	0.0207296010783942	0.0162690309750111	3298	tags=34%, list=21%, signal=27%	PLA2G7/S100A8/LILRA5/MMP8/TLR7/PIK3CG/MAPK13/GPSM3/ADAM8/CEBPB/NFKBIA/CD28/AGT/PDE2A/BTK/STAP1/NFKBIZ/IFNG/TNFRSF1A/EGFR/TLR2/CD47/JAK2/PDCD4/TNIP1/OSM/CREB3L3/TNFSF11/ZBP1/ABCC1/FABP4/RIPK1/IL1B/TGM2/OSMR/TAFA3/GPRC5B/CCR7
GOBP_NEGATIVE_REGULATION_OF_IMMUNE_RESPONSE	GOBP_NEGATIVE_REGULATION_OF_IMMUNE_RESPONSE	119	0.385063134639748	1.92727689997731	0.00133689839572193	0.0207296010783942	0.0162690309750111	3476	tags=39%, list=23%, signal=31%	ARRB2/NLRX1/PTPN6/LYN/PTPRC/IL20RB/TRAFD1/ARG2/FCGR2B/PGLYRP3/NR1H2/ANXA1/FOXF1/IRAK3/SAMSN1/INPP5D/AMBP/CTLA4/TNFRSF14/HAVCR2/A2M/SAMHD1/PSMB4/IL10/ZC3H12A/DHX58/PTPN2/DUSP10/TRIM27/TNFAIP3/HMOX1/HLX/SELENOS/NLRC3/FCRLB/ACOD1/ARG1/NOD2/NDFIP1/IL7R/OTOP1/CNOT7/DCST1/CACTIN/NLRC5/CD84/MUL1
GOBP_REGULATION_OF_B_CELL_ACTIVATION	GOBP_REGULATION_OF_B_CELL_ACTIVATION	119	0.358498510361415	1.79431847803929	0.00133689839572193	0.0207296010783942	0.0162690309750111	3035	tags=34%, list=20%, signal=27%	TYROBP/NCKAP1L/NFAM1/PTPN6/LYN/BST1/PTPRC/LAPTM5/FCGR2B/CDKN1A/HMGB3/PPP2R3C/SAMSN1/TNFRSF4/INPP5D/CLCF1/CD28/VAV3/CTLA4/BTK/SHLD3/ZFP36L2/SYK/MMP14/TICAM1/IRS2/TIRAP/ZFP36L1/IL10/PAXIP1/CHRNB2/TNIP2/TRBC2/CASP3/TNFAIP3/PAWR/INHA/NOD2/NDFIP1/ADA
GOBP_RESPONSE_TO_HYDROGEN_PEROXIDE	GOBP_RESPONSE_TO_HYDROGEN_PEROXIDE	117	0.368565403266206	1.83990238409291	0.00133689839572193	0.0207296010783942	0.0162690309750111	3820	tags=41%, list=25%, signal=31%	IL18RAP/HP/DUSP1/RIPK3/MAPK13/ANXA1/KLF4/PRKCD/STK24/PTK2B/BECN1/PPP1R15B/CYP1B1/TXNIP/RELA/PDE8A/SPHK1/AQP1/PDCD10/PDGFRB/SOD2/TRPM2/IL10/JUN/APEX1/GPR37L1/PPP2CB/RHOB/CASP3/TNFAIP3/HMOX1/KLF2/ADAM9/BAK1/RIPK1/NQO1/ARG1/PAWR/FOXO1/STK26/ADA/FYN/OSER1/IMPACT/KDM6B/HGF/SIRPA/MB
GOBP_CELL_KILLING	GOBP_CELL_KILLING	108	0.40006976140064	1.97046710289116	0.00134228187919463	0.0207296010783942	0.0162690309750111	2640	tags=32%, list=17%, signal=27%	TYROBP/CORO1A/ITGAM/VAV1/PGLYRP1/ARRB2/LTF/PTPN6/CAMP/IL18RAP/PTPRC/PIK3R6/RIPK3/FCGR2B/PGLYRP3/CRTAM/GZMB/BCL2L11/GAPDH/STAP1/HAVCR2/PGLYRP4/SYK/HAMP/IFNG/PVR/CTSH/NOS2/BCL2L1/RNF19B/ELANE/CTSG/LYST/ICAM1/CD5L
GOBP_REGULATION_OF_DNA_TEMPLATED_TRANSCRIPTION_IN_RESPONSE_TO_STRESS	GOBP_REGULATION_OF_DNA_TEMPLATED_TRANSCRIPTION_IN_RESPONSE_TO_STRESS	108	0.467608352864529	2.30311551948051	0.00134228187919463	0.0207296010783942	0.0162690309750111	4889	tags=64%, list=32%, signal=44%	RGS14/PSMA6/PSMA2/UBC/EGLN2/PSMC4/CEBPB/SESN2/PSMD14/PSMD3/PSMD6/PSMB7/PSMD4/PSMD2/BACH1/RELA/PSMD9/PSMA3/PSMD12/PSMD8/PSMB4/UBA52/JUN/ATF4/BCLAF1/PSMC6/PSMA7/BAG3/CREB3L3/PSMB3/RBX1/PSMC1/PSMA5/PSMD11/PSMD1/PSMD13/EGLN3/HMOX1/HIF1A/CREB3L1/KLF2/CHEK1/PSMB2/VHL/ANKRD2/ELOB/PSMA4/ATF3/ATF6/IMPACT/PSMB5/RPS6KA3/HSPA5/PSMC3/UBB/CREBBP/PSMB6/INO80/PSMB1/HIGD1A/PSME3/TMBIM6/ELOC/ARNT/PSME4/DNAJB1/PSMB…
GOBP_REGULATION_OF_STEM_CELL_DIFFERENTIATION	GOBP_REGULATION_OF_STEM_CELL_DIFFERENTIATION	108	0.366147234305291	1.80338818281907	0.00134228187919463	0.0207296010783942	0.0162690309750111	3355	tags=40%, list=22%, signal=31%	LMO1/PSMA6/PSMA2/PSMC4/PSMD14/PSMD3/FOXC1/PSMD6/PSMB7/PSMD4/ZFP36L2/PSMD2/HSPA9/TRIM6/PSMD9/PSMA3/PSMD12/PSMD8/PSMB4/DHX36/RBM24/PSMC6/PSMA7/OSM/TBX5/PSMB3/PSMC1/TACSTD2/PSMA5/PDGFRA/ESRRB/PSMD11/PSMD1/PSMD13/CDK13/KDM3A/PSMB2/RUNX1/CBFB/REST/ITCH/PSMA4/GDNF
GOBP_B_CELL_DIFFERENTIATION	GOBP_B_CELL_DIFFERENTIATION	118	0.385327172028662	1.92373897172899	0.00134589502018843	0.0207296010783942	0.0162690309750111	3925	tags=43%, list=25%, signal=32%	NCKAP1L/NFAM1/PTPN6/FZD9/PTPRC/RABL3/TPD52/FCGR2B/DOCK11/PTPRJ/PLCL2/HMGB3/PPP2R3C/INPP5D/CLCF1/PTK2B/BTK/ADGRG3/PLCG2/HDAC4/ZFP36L2/GPS2/CDH17/SYK/MMP14/BCL3/NOTCH2/TCIRG1/ZFP36L1/IL10/LRRC8A/PTPN2/KLF6/DCLRE1C/IFNK/BAK1/IFNA1/INHA/SP3/ADA/FNIP1/HDAC9/MALT1/DLL1/IRF2BP2/DNAJB9/YY1/PCID2/SYVN1/BCL6/DOCK10
GOBP_REGULATION_OF_MITOTIC_NUCLEAR_DIVISION	GOBP_REGULATION_OF_MITOTIC_NUCLEAR_DIVISION	105	0.356101416523947	1.7424789849519	0.00134952766531714	0.0207296010783942	0.0162690309750111	3281	tags=38%, list=21%, signal=30%	EGF/CDC20/CDC25C/CENPF/ESPL1/DUSP1/CCNB1/PLK1/AURKA/MKI67/AURKB/CDT1/NDC80/XRCC3/DLGAP5/TRIP13/CD28/KIF20B/SPHK1/PDGFRB/NSMCE2/IK/MTBP/NEK2/HOXA13/ZWINT/NUSAP1/CUL3/L3MBTL1/TTK/CDK13/CHEK1/CDC42/NUP62/DYNC1LI1/IL1B/ANAPC7/PIN1/DRD3/EDN1
GOBP_CARDIAC_MUSCLE_CELL_DIFFERENTIATION	GOBP_CARDIAC_MUSCLE_CELL_DIFFERENTIATION	104	0.352775049485333	1.72505668430942	0.0013531799729364	0.0207296010783942	0.0162690309750111	5093	tags=52%, list=33%, signal=35%	ARRB2/MIR23A/CCNB1/SIK1/DDX39B/CTDP1/NEB/ISL1/HEY2/HAMP/PDGFRB/PDLIM5/MEF2A/SMAD4/ALPK2/TBX5/MAP2K4/PDGFRA/MAML1/GSK3A/MYL2/RGS4/RGS2/MYO18B/DKK1/MIR222/WNT8A/TTN/ACTN2/PIN1/AKAP13/EDN1/SHOX2/MYH6/DLL1/KDM6B/ALPK3/YY1/BMP10/MIR208A/NRAP/TCAP/PI16/FRS2/SLC9A1/FHOD3/PROX1/NRG1/CSRP3/FHL2/RBPJ/ZMPSTE24/MYLK3/BMP2
GOBP_INNATE_IMMUNE_RESPONSE_ACTIVATING_SIGNAL_TRANSDUCTION	GOBP_INNATE_IMMUNE_RESPONSE_ACTIVATING_SIGNAL_TRANSDUCTION	104	0.501801408673197	2.45378995904179	0.0013531799729364	0.0207296010783942	0.0162690309750111	3341	tags=52%, list=22%, signal=41%	TYROBP/FCER1G/LYN/HCK/PSMA6/PSMA2/KRAS/CLEC4D/BCL10/PRKCD/PSMC4/PSMD14/CLEC4E/PSMD3/RAF1/MUC5B/PAK3/RELB/PLCG2/PSMD6/PSMB7/PSMD4/MUC5AC/PSMD2/SYK/RELA/IKBKB/PSMD9/PSMA3/TAB2/PSMD12/CARD9/PSMD8/PSMB4/TRAF6/PSMC6/PSMA7/PSMB3/PSMC1/PSMA5/PSMD11/PSMD1/MUC3A/PSMD13/FBXW11/TAB3/CUL1/CHUK/PSMB2/MAP3K7/MUC13/FYN/PSMA4/MALT1
GOBP_REGULATION_OF_MYELOID_LEUKOCYTE_DIFFERENTIATION	GOBP_REGULATION_OF_MYELOID_LEUKOCYTE_DIFFERENTIATION	104	0.362469293570039	1.7724611721893	0.0013531799729364	0.0207296010783942	0.0162690309750111	2996	tags=34%, list=19%, signal=27%	HCLS1/TYROBP/LTF/LYN/CCR1/FES/CEBPB/INPP5D/GPR55/KLF10/APCS/TRIB1/FOS/IFNG/RARA/NOTCH2/ZFP36L1/TESC/TRAF6/JUN/CARTPT/TFE3/PTPN2/TNFSF11/MAFB/MYC/ZFPM1/LEF1/IRF7/TOB2/RIPK1/OCSTAMP/INHA/NDFIP1/RUNX1
GOBP_MRNA_EXPORT_FROM_NUCLEUS	GOBP_MRNA_EXPORT_FROM_NUCLEUS	101	0.446840068060143	2.17591861799081	0.00135685210312076	0.0207296010783942	0.0162690309750111	4517	tags=50%, list=29%, signal=35%	SRSF4/DDX39B/DDX19B/MAGOH/ALYREF/DHX38/EIF4A3/SRSF5/NUP93/NUP88/U2AF1/ENY2/NUP160/POM121/EIF5A/RNPS1/CPSF1/NUP54/DDX19A/SEC13/YTHDC1/POLDIP3/NUP62/IWS1/DDX25/NUP107/CPSF4/SRSF3/THOC3/SRSF11/NUP98/SMG1/SRRM1/ALKBH5/NUP50/RBM8A/WDR33/FYTTD1/SRSF6/CASC3/SETD2/PCID2/RANBP2/THOC6/CDC40/NUP155/POLR2D/NUP214/U2AF2/NUP153
GOBP_DNA_TEMPLATED_TRANSCRIPTION_ELONGATION	GOBP_DNA_TEMPLATED_TRANSCRIPTION_ELONGATION	103	0.364766603226109	1.77667615198501	0.00136239782016349	0.0207296010783942	0.0162690309750111	4379	tags=39%, list=28%, signal=28%	ADRM1/LEO1/GTF2F1/RNF8/DDX39B/CTDP1/ALYREF/ELL/AFF4/TAF1D/CDK9/BTBD18/GTF2F2/KAT7/ENY2/CCAR2/TCEA2/ELL2/CCNK/CDK13/TBP/TCERG1/BRD4/IWS1/WDR43/CDC73/POLR2K/RTF1/EAF1/ELOB/SCAF8/GTF2H1/CCNT1/SETD2/PCID2/POLR1A/TCEA1/POLR2D/POLR1B/ELOC
GOBP_NEGATIVE_REGULATION_OF_CELL_CYCLE_G2_M_PHASE_TRANSITION	GOBP_NEGATIVE_REGULATION_OF_CELL_CYCLE_G2_M_PHASE_TRANSITION	103	0.443293314702387	2.15915781105079	0.00136239782016349	0.0207296010783942	0.0162690309750111	3506	tags=47%, list=23%, signal=36%	PSMA6/CDKN1A/PLK1/PSMA2/AURKA/AURKB/PSMC4/PSMD14/PSMD3/BLM/PSMD6/CDK1/PSMB7/PSMD4/PSMD2/TOPBP1/TICRR/PSMD9/PSMA3/PSMD12/PSMD8/PSMB4/PSMC6/PSMA7/CLSPN/PSMB3/BRCC3/RBX1/PSMC1/PSMA5/ORC1/TAOK1/MACROH2A1/PSMD11/NOP53/PSMD1/PSMD13/CUL1/CHEK1/HUS1B/SYF2/DTL/PSMB2/VPS4A/PSMA4/BRCA1/FOXN3/PSMB5
GOBP_REGULATION_OF_CYCLIN_DEPENDENT_PROTEIN_KINASE_ACTIVITY	GOBP_REGULATION_OF_CYCLIN_DEPENDENT_PROTEIN_KINASE_ACTIVITY	96	0.372938510287653	1.79558042023752	0.00136798905608755	0.0207296010783942	0.0162690309750111	3138	tags=36%, list=20%, signal=29%	CCNB2/CDC25C/CDKN3/CDKN2D/CCNB1/CCNA2/CDKN1A/PLK1/CKS2/CCNJL/AKT1/BLM/CCNL1/CCNYL1/CCNL2/WEE2/EGFR/CCNO/CCNF/CDKN2B/CCNY/SPDYA/CASP3/SFN/TNFAIP3/CCND3/CCNK/LATS1/CCNB3/GADD45A/CDK5R1/SERTAD1/GTPBP4/PTEN/CCNE2
GOBP_INTEGRIN_MEDIATED_SIGNALING_PATHWAY	GOBP_INTEGRIN_MEDIATED_SIGNALING_PATHWAY	102	0.387220085396958	1.88372856154458	0.00136986301369863	0.0207296010783942	0.0162690309750111	3371	tags=41%, list=22%, signal=32%	ITGB2/ITGAM/VAV1/FGR/CD177/FERMT3/BST1/HCK/ADAM15/PTK2B/VAV3/TXK/ITGA3/CD63/CDH17/SYK/ITGA7/ITGA5/PRAM1/ERBIN/CD47/ITGAL/SLC2A10/ADAMTS1/PTPN11/SEMA7A/TIMP1/PLEK/CUL3/FLNA/ITGB6/LAMA5/ADAM9/CDC42/BCAR1/ITGAV/LAT/ITGAD/ITGB8/ANGPTL3/FN1/NEDD9
GOBP_MUSCLE_ADAPTATION	GOBP_MUSCLE_ADAPTATION	102	0.403532737750069	1.96308552238147	0.00136986301369863	0.0207296010783942	0.0162690309750111	3864	tags=44%, list=25%, signal=33%	TNFRSF1B/CYBA/NOS3/KLF4/DDX39B/GTF2IRD1/LMCD1/AGT/CTDP1/BECN1/HDAC4/ATP2A2/HEY2/CDK9/ACTA1/HAMP/MYOZ1/SMAD3/TNFRSF1A/MEF2A/SMAD4/ERRFI1/TRIM63/MYMK/TNNT1/HMOX1/GSK3A/RGS4/IL1B/RGS2/FOXO1/MSTN/JARID2/PIN1/MLIP/EDN1/MYOZ2/MYH6/GATM/TNNC1/YY1/SGCA/BMP10/PDE9A/MIR208A
GOBP_POSITIVE_REGULATION_OF_UBIQUITIN_DEPENDENT_PROTEIN_CATABOLIC_PROCESS	GOBP_POSITIVE_REGULATION_OF_UBIQUITIN_DEPENDENT_PROTEIN_CATABOLIC_PROCESS	98	0.370296914846703	1.78988908134596	0.00136986301369863	0.0207296010783942	0.0162690309750111	3946	tags=43%, list=26%, signal=32%	EGF/CDC20/LAPTM5/ARIH2/PLK1/AURKA/PTK2B/AXIN1/PLK3/AKT1/DDA1/TRIB1/RCHY1/RNF180/TRIB2/MDM2/HECTD1/HERPUD1/CSNK1D/RNF19B/RBX1/RNF19A/CHFR/NOP53/GSK3A/PSEN1/SMURF1/KLHL40/KEAP1/PTEN/PLK2/ARIH1/MAPK9/RNF139/ELOB/ZYG11B/VCP/CSNK1A1/CSNK1E/RNF144B/ANKIB1/FBXW8
GOBP_ALPHA_BETA_T_CELL_DIFFERENTIATION	GOBP_ALPHA_BETA_T_CELL_DIFFERENTIATION	97	0.375087769641523	1.80750549554052	0.00137362637362637	0.0207296010783942	0.0162690309750111	3463	tags=37%, list=22%, signal=29%	NCKAP1L/SEMA4A/SPN/IL27/ANXA1/BATF/ITK/STAT3/RELB/PRR7/TOX/SYK/TNFSF8/NFKBIZ/IFNG/BCL3/RARA/CD80/ZC3H12A/SOCS1/CD86/TGFBR2/RUNX3/ZFPM1/LEF1/IRF1/NFKBID/HLX/NLRP3/PAX1/RUNX1/ADA/CBFB/MALT1/PRDM1/PTGER4
GOBP_LEUKOCYTE_APOPTOTIC_PROCESS	GOBP_LEUKOCYTE_APOPTOTIC_PROCESS	87	0.399878566098644	1.90507236602543	0.00137362637362637	0.0207296010783942	0.0162690309750111	3103	tags=38%, list=20%, signal=30%	HCLS1/LYN/ARG2/RIPK3/PIK3CD/ANXA1/BCL10/AURKB/ADAM8/BCL2L11/LMBR1L/BTK/AKT1/IRS2/PLEKHO2/IL10/FAS/TCP1/HCAR2/CASP3/IRF7/HIF1A/SELENOS/CD274/BAK1/RIPK1/NOD2/SLC7A11/PTEN/IL7R/ADA/FNIP1/TRAF3IP2
GOBP_DNA_DAMAGE_RESPONSE_SIGNAL_TRANSDUCTION_BY_P53_CLASS_MEDIATOR	GOBP_DNA_DAMAGE_RESPONSE_SIGNAL_TRANSDUCTION_BY_P53_CLASS_MEDIATOR	100	0.389358356091332	1.88383729387563	0.00137551581843191	0.0207296010783942	0.0162690309750111	3501	tags=39%, list=23%, signal=30%	ARID3A/CDC25C/CCNB1/E2F8/PMAIP1/CDKN1A/GTSE1/BATF/AURKA/FOXM1/SESN2/CNOT11/ING4/CD44/PLK3/CDK1/MDM2/TNKS1BP1/BCL3/YJU2/E2F7/DYRK3/DYRK1A/ANKRD1/PAXIP1/MARCHF7/TWIST1/SFN/SPRED3/SPRED2/GADD45A/PLK2/KMT5A/CNOT7/CDK2/NDRG1/BRCA1/SPRED1/TFDP1
GOBP_NUCLEAR_TRANSCRIBED_MRNA_CATABOLIC_PROCESS_NONSENSE_MEDIATED_DECAY	GOBP_NUCLEAR_TRANSCRIBED_MRNA_CATABOLIC_PROCESS_NONSENSE_MEDIATED_DECAY	100	0.412194669787271	1.99432650958662	0.00137551581843191	0.0207296010783942	0.0162690309750111	5982	tags=61%, list=39%, signal=38%	PYM1/SKIV2L/MAGOH/EIF4A3/SMG9/PPP2R1A/PPP2CA/ETF1/UBA52/RPL39/RPS13/RNPS1/EIF4G1/SMG1/RPS9/RPS16/RPS27/RPS25/HELZ2/RBM8A/RPL34/RPS2/RPS14/CASC3/SMG8/RPS23/RPS29/PPP2R2A/RPL8/EIF3E/RPL23/RPL12/SECISBP2/RPS11/DCP1A/RPL24/RPS18/RPL4/RPL30/RPS7/PABPC1/GSPT1/RPS20/RPS4X/RPL27/RPS19/MAGOHB/RPL6/RPL37A/RPSA/RPS5/RPS3/RPL14/RPL13/RPLP1/GSPT2/RPL19/RPL18/RPL15/SMG5/RPL32
GOBP_MODULATION_OF_PROCESS_OF_OTHER_ORGANISM	GOBP_MODULATION_OF_PROCESS_OF_OTHER_ORGANISM	94	0.375101402018123	1.79982342634824	0.00137741046831956	0.0207296010783942	0.0162690309750111	4184	tags=46%, list=27%, signal=34%	LTF/BCL2L11/CTDP1/CFL1/APCS/VAPA/ULK1/SYK/AQP1/IFNG/KPNA1/JUN/TNIP1/ZC3H12A/MPEG1/NOS2/BCL2L1/CHD1/NUCKS1/PHB2/LEF1/CCNK/YTHDC2/TBC1D20/CPSF4/ARG1/STOM/SLPI/MIR222/FMR1/CASP8/REST/CCNT1/HPN/DEFA5/LRRC19/PSMC3/CCL3/RRP1B/KPNA4/SFTPD/EIF2AK4/TAF11
GOBP_MRNA_3_END_PROCESSING	GOBP_MRNA_3_END_PROCESSING	94	0.431509697710257	2.07048349714739	0.00137741046831956	0.0207296010783942	0.0162690309750111	4263	tags=45%, list=28%, signal=33%	CCNB1/LEO1/SRSF4/DDX39B/RNF40/MAGOH/CLP1/CPSF7/MTPAP/PABPC1L/ALYREF/DHX38/TENT2/EIF4A3/SRSF5/CDK9/PCF11/U2AF1/ZFP36L1/DHX36/RNPS1/CPSF1/POLDIP3/RPRD2/CDC73/CPSF4/SRSF3/THOC3/SRSF11/SRRM1/SCAF8/RBM8A/WDR33/CCNT1/SRSF6/CASC3/TUT1/GRSF1/PAPOLB/THOC6/CDC40/POLR2D
GOBP_INTERLEUKIN_1_MEDIATED_SIGNALING_PATHWAY	GOBP_INTERLEUKIN_1_MEDIATED_SIGNALING_PATHWAY	99	0.546021059002735	2.63568294890657	0.00138121546961326	0.0207296010783942	0.0162690309750111	4278	tags=66%, list=28%, signal=48%	IL1R2/MIR27A/PSMA6/PSMA2/UBC/IRAK3/PSMC4/PSMD14/NFKBIA/PSMD3/IRAK2/MYD88/IL1R1/PSMD6/PSMB7/PSMD4/PSMD2/RELA/IKBKB/SQSTM1/PSMD9/PSMA3/TAB2/PSMD12/PSMD8/PSMB4/TRAF6/UBA52/PSMC6/PSMA7/TNIP2/PSMB3/RBX1/PSMC1/MAP3K8/ZBP1/PSMA5/IL1RAP/PSMD11/PSMD1/PSMD13/FBXW11/TAB3/TOLLIP/UBE2V1/CUL1/IL1RN/IL1B/CHUK/NOD2/PSMB2/MAP3K3/MAP3K7/PELI2/PSMA4/IRAK1/PSMB5/RPS6KA4/PSMC3/UBB/ST18/NFKB1/PSMB6/PSMB1/PSME3
GOBP_MACROPHAGE_ACTIVATION	GOBP_MACROPHAGE_ACTIVATION	93	0.419088346496636	2.00740125219021	0.00138121546961326	0.0207296010783942	0.0162690309750111	2101	tags=30%, list=14%, signal=26%	TYROBP/ITGB2/TLR6/ITGAM/C5AR1/SLC11A1/FPR2/PTPRC/MMP8/TLR7/FCGR2B/IFNGR1/STAP1/HAVCR2/SYK/SPHK1/TICAM1/BPI/HAMP/IFNG/IL10/TLR2/JAK2/ZC3H12A/TNIP2/DYSF/CRTC3/SBNO2
GOBP_REGULATION_OF_MRNA_SPLICING_VIA_SPLICEOSOME	GOBP_REGULATION_OF_MRNA_SPLICING_VIA_SPLICEOSOME	93	0.422315684834343	2.02285995695857	0.00138121546961326	0.0207296010783942	0.0162690309750111	3726	tags=44%, list=24%, signal=34%	ZC3H10/SRSF4/CIRBP/MAGOH/RBM7/DAZAP1/RBM3/CELF6/HNRNPA1/HNRNPL/THRAP3/SMU1/SF1/CWC22/RBM24/SFSWAP/DYRK1A/SRSF12/HNRNPK/RBM25/RNPS1/RBM39/YTHDC1/SRSF3/NUP98/WTAP/TRA2B/RBMXL1/FMR1/REST/RBM8A/RBM11/NSRP1/NCL/SRSF6/SF3B4/SLC39A5/FXR1/SON/RBM15/JMJD6
GOBP_CYTOSKELETON_DEPENDENT_CYTOKINESIS	GOBP_CYTOSKELETON_DEPENDENT_CYTOKINESIS	89	0.375543797422344	1.79281738916257	0.0013869625520111	0.0207296010783942	0.0162690309750111	2317	tags=33%, list=15%, signal=28%	KIF20A/RACGAP1/ESPL1/CENPA/ACTR3/PLK1/SEPTIN5/CKAP2/SNX18/CEP55/AURKB/INCENP/CHMP4B/ANKRD53/KIF20B/CHMP6/RHOC/ANLN/IST1/UNC119/CHMP1A/VPS4B/KIF23/BIN3/DCTN3/RHOB/RAB35/NUSAP1/ACTR2
GOBP_FC_RECEPTOR_MEDIATED_STIMULATORY_SIGNALING_PATHWAY	GOBP_FC_RECEPTOR_MEDIATED_STIMULATORY_SIGNALING_PATHWAY	83	0.509028540475495	2.40591919448469	0.0013869625520111	0.0207296010783942	0.0162690309750111	1144	tags=31%, list=7%, signal=29%	VAV1/CYFIP2/NCKAP1L/FGR/WAS/FCER1G/MYO1G/LYN/ARPC3/ARPC5/PTPRC/ARPC1B/HCK/ACTR3/FCGR2B/RAP1A/ARPC2/PTPRJ/ABI1/PRKCD/VAV3/ACTG1/GRB2/PLCG2/WASF2/SYK
GOBP_MUSCLE_HYPERTROPHY	GOBP_MUSCLE_HYPERTROPHY	86	0.426517494398664	2.02373309669534	0.0013869625520111	0.0207296010783942	0.0162690309750111	4593	tags=52%, list=30%, signal=37%	MIR23A/TNFRSF1B/CYBA/DDX39B/LMCD1/AGT/CTDP1/BECN1/HDAC4/ATP2A2/HEY2/CDK9/HAMP/SMAD3/TNFRSF1A/PDLIM5/MEF2A/SMAD4/ERRFI1/TRIM63/MAP2K4/MYMK/GSK3A/RGS4/RGS2/FOXO1/MSTN/TTN/JARID2/PIN1/MLIP/AKAP13/EDN1/MYH6/MIR15B/YY1/BMP10/PDE9A/MIR208A/LEP/RYR2/MYOC/TCAP/NR4A3/PI16
GOBP_NEUTROPHIL_MIGRATION	GOBP_NEUTROPHIL_MIGRATION	89	0.41605104070181	1.98619587294244	0.0013869625520111	0.0207296010783942	0.0162690309750111	1772	tags=29%, list=11%, signal=26%	RAC2/ITGB2/VAV1/C5AR1/S100A8/NCKAP1L/RIPOR2/RHOG/FCER1G/CD177/BST1/PIK3CG/PIK3CD/CXCL9/CXCR2/ADAM8/PRTN3/VAV3/MYD88/IL1R1/SYK/MCOLN2/TIRAP/PDE4B/THBS4/CXCL13
GOBP_POSITIVE_REGULATION_OF_ACTIN_FILAMENT_POLYMERIZATION	GOBP_POSITIVE_REGULATION_OF_ACTIN_FILAMENT_POLYMERIZATION	89	0.368457347345152	1.75898721805331	0.0013869625520111	0.0207296010783942	0.0162690309750111	3007	tags=33%, list=19%, signal=26%	GMFG/VASP/CORO1A/NCKAP1L/WAS/ARPC3/ARPC5/ARPC1B/HCK/ACTR3/ARPC2/WHAMM/HIP1R/PTK2B/GRB2/WASF2/LMOD2/PYCARD/ARPC4/CDC42EP4/ACTR2/RICTOR/TRIM27/CARMIL2/ICAM1/PFN1/ARF1/PRKCE/ARF6
GOBP_POSITIVE_REGULATION_OF_PHOSPHATIDYLINOSITOL_3_KINASE_SIGNALING	GOBP_POSITIVE_REGULATION_OF_PHOSPHATIDYLINOSITOL_3_KINASE_SIGNALING	83	0.370852813327843	1.75283276077338	0.0013869625520111	0.0207296010783942	0.0162690309750111	3648	tags=42%, list=24%, signal=32%	HCLS1/EGF/FGR/NCF1/PIK3R5/PTPN6/LYN/HCST/PIK3CG/PIK3CD/SEMA4D/UNC5B/CD28/AGT/BECN1/FGFR1/WNT16/PIK3AP1/IRS2/PDGFRB/JAK2/FLT1/OSM/PDGFRA/ROR1/PDGFC/PPARD/FGF2/FYN/F2/FN1/PRR5/CBL/GAB1/HGF
GOBP_POSITIVE_REGULATION_OF_REACTIVE_OXYGEN_SPECIES_METABOLIC_PROCESS	GOBP_POSITIVE_REGULATION_OF_REACTIVE_OXYGEN_SPECIES_METABOLIC_PROCESS	89	0.464561514576913	2.21778116796461	0.0013869625520111	0.0207296010783942	0.0162690309750111	2816	tags=43%, list=18%, signal=35%	TYROBP/ITGB2/TLR6/ITGAM/CD177/FPR2/MMP8/RIPK3/CDKN1A/CYBA/KLF4/PRKCD/GNAI3/AGT/PTK2B/ASS1/DNM2/AKT1/GRB2/HDAC4/SYK/TICAM1/IFNG/PDGFRB/SOD2/SMAD3/EGFR/JAK2/ZC3H12A/TGFBR2/ADGRB1/KLF2/ICAM1/RIPK1/IL1B/ACOD1/GADD45A/GNAI2
GOBP_REGULATION_OF_REACTIVE_OXYGEN_SPECIES_BIOSYNTHETIC_PROCESS	GOBP_REGULATION_OF_REACTIVE_OXYGEN_SPECIES_BIOSYNTHETIC_PROCESS	83	0.383283878907026	1.81158808961391	0.0013869625520111	0.0207296010783942	0.0162690309750111	3338	tags=37%, list=22%, signal=29%	ITGB2/TLR6/ALOX5/MMP8/ARG2/CYBA/KLF4/PTK2B/ASS1/DNM2/GLA/AKT1/SLC25A33/HDAC4/CD34/TICAM1/IFNG/SOD2/SMAD3/IL10/CD47/JAK2/ZC3H12A/ADGRB1/KLF2/ICAM1/IL1B/RAC1/FYN/EDN1/MIR99B
GOBP_ANTIGEN_PROCESSING_AND_PRESENTATION_OF_PEPTIDE_ANTIGEN_VIA_MHC_CLASS_I	GOBP_ANTIGEN_PROCESSING_AND_PRESENTATION_OF_PEPTIDE_ANTIGEN_VIA_MHC_CLASS_I	88	0.498085244716874	2.37231738159719	0.00138888888888889	0.0207296010783942	0.0162690309750111	3506	tags=51%, list=23%, signal=40%	NCF2/NCF4/FCER1G/NCF1/TAP1/PSMA6/CYBA/PSMA2/CYBB/PSMC4/PSMD14/PSMD3/PSMD6/PSMB7/PSMD4/PSMD2/IKBKB/SAR1B/PSMD9/PSMA3/PSMD12/PSMD8/PSMB4/PSMC6/PSMA7/TAPBP/PSMB3/PSMC1/SNAP23/SEC24C/PSMA5/PSMD11/PSMD1/PSMD13/SEC13/SEC22B/CHUK/PSMB2/SEC24B/ITGAV/TAP2/PSMA4/IFI30/LNPEP/PSMB5
GOBP_CD4_POSITIVE_ALPHA_BETA_T_CELL_ACTIVATION	GOBP_CD4_POSITIVE_ALPHA_BETA_T_CELL_ACTIVATION	88	0.3776671561876	1.79878116966004	0.00138888888888889	0.0207296010783942	0.0162690309750111	3094	tags=36%, list=20%, signal=29%	NCKAP1L/SEMA4A/SPN/IL27/ARG2/ANXA1/BATF/STAT3/RELB/TOX/VSIR/NFKBIZ/IFNG/BCL3/RARA/TCIRG1/CD80/TARM1/ZC3H12A/SOCS1/CD86/TGFBR2/RUNX3/ZFPM1/LEF1/NFKBID/HLX/NLRP3/CD274/PAX1/RUNX1/CBFB
GOBP_REGULATION_OF_CARBOHYDRATE_CATABOLIC_PROCESS	GOBP_REGULATION_OF_CARBOHYDRATE_CATABOLIC_PROCESS	82	0.370050762984744	1.74505249809819	0.00138888888888889	0.0207296010783942	0.0162690309750111	3247	tags=37%, list=21%, signal=29%	DDIT4/SLC2A6/PGAM1/EIF6/PRKAG1/HDAC4/PHKG2/PPP1R3D/GIT1/NUP93/HTR2A/NUP88/IFNG/SCARB2/GCKR/ENTPD5/NUP160/ESRRB/POM121/NUP54/SEC13/HIF1A/PFKFB3/NUP62/GSK3A/NUP107/PSEN1/NUP98/NUP50/FBP1
GOBP_REGULATION_OF_ERBB_SIGNALING_PATHWAY	GOBP_REGULATION_OF_ERBB_SIGNALING_PATHWAY	88	0.378565411188424	1.80305944526479	0.00138888888888889	0.0207296010783942	0.0162690309750111	4787	tags=52%, list=31%, signal=36%	MMP9/EGF/NCF1/PTPRJ/MVP/HIP1R/AGT/RNF115/AKT1/BCAR3/GRB2/RHBDF2/CHMP6/SPRY1/ADORA1/PTPN12/EGFR/PLAUR/EPN1/ERRFI1/PTPN2/SHKBP1/CBLB/GPRC5A/CDC42/NUP62/PSEN1/SPRY2/SOS1/DOK1/ACP4/AGR2/CBL/TSG101/ARHGEF7/LGMN/DGKD/RTN4/RHBDF1/ADRA2A/PDE6H/EPGN/EREG/CNOT9/FBXW7/ADAM17
GOBP_REGULATION_OF_LIPASE_ACTIVITY	GOBP_REGULATION_OF_LIPASE_ACTIVITY	88	0.391407355464938	1.86422401085636	0.00138888888888889	0.0207296010783942	0.0162690309750111	3628	tags=47%, list=23%, signal=36%	C5AR1/RASGRP4/NR1H2/ANXA1/ITK/GPR55/PLAA/AVPR1A/TXK/PCSK5/FGFR1/PTAFR/LPAR2/RHOC/HTR2A/PDGFRB/FURIN/ANGPTL4/EGFR/AVPR1B/GNA13/APOA5/FLT1/CD86/PDGFRA/ABL2/PHB2/ARF4/PLIN5/ARL1/RGS2/PLA2G5/FGF2/GPIHBP1/HDAC9/LPAR1/ANGPTL3/LRP1/PTH/APOA2/CCN1
GOBP_REGULATION_OF_MUSCLE_ADAPTATION	GOBP_REGULATION_OF_MUSCLE_ADAPTATION	82	0.383726190727019	1.80954186477787	0.00138888888888889	0.0207296010783942	0.0162690309750111	3864	tags=43%, list=25%, signal=32%	TNFRSF1B/NOS3/KLF4/DDX39B/GTF2IRD1/LMCD1/AGT/CTDP1/BECN1/HDAC4/ATP2A2/CDK9/HAMP/SMAD3/TNFRSF1A/MEF2A/SMAD4/ERRFI1/TRIM63/MYMK/TNNT1/GSK3A/RGS4/RGS2/FOXO1/JARID2/PIN1/MLIP/EDN1/TNNC1/YY1/SGCA/BMP10/PDE9A/MIR208A
GOBP_REGULATION_OF_ALPHA_BETA_T_CELL_ACTIVATION	GOBP_REGULATION_OF_ALPHA_BETA_T_CELL_ACTIVATION	85	0.380323052541241	1.80144514175718	0.00139082058414465	0.0207296010783942	0.0162690309750111	3449	tags=39%, list=22%, signal=30%	NCKAP1L/EBI3/PTPRC/IL27/PTPN22/ARG2/CRTAM/ANXA1/CD28/TNFRSF14/SYK/VSIR/NFKBIZ/IFNG/RARA/CD80/TARM1/ZC3H12A/SOCS1/CD86/TGFBR2/RUNX3/CBLB/IRF1/NFKBID/HLX/NLRP3/CD274/RUNX1/ADA/CBFB/MALT1/PRDM1
GOBP_REGULATION_OF_HEMATOPOIETIC_PROGENITOR_CELL_DIFFERENTIATION	GOBP_REGULATION_OF_HEMATOPOIETIC_PROGENITOR_CELL_DIFFERENTIATION	85	0.395729398060131	1.87441912033089	0.00139082058414465	0.0207296010783942	0.0162690309750111	4470	tags=51%, list=29%, signal=36%	LMO1/PSMA6/PSMA2/PSMC4/PSMD14/PSMD3/FOXC1/PSMD6/PSMB7/PSMD4/PSMD2/HSPA9/SOS2/PSMD9/PSMA3/PSMD12/PSMD8/PSMB4/DHX36/PSMC6/PSMA7/OSM/PSMB3/PSMC1/PSMA5/PSMD11/PSMD1/PSMD13/PSMB2/SOS1/RUNX1/FNIP1/CBFB/ITCH/PSMA4/PSMB5/PSMC3/PSMB6/YTHDF2/PSMB1/PSME3/HES1/PUS7
GOBP_T_CELL_ACTIVATION_INVOLVED_IN_IMMUNE_RESPONSE	GOBP_T_CELL_ACTIVATION_INVOLVED_IN_IMMUNE_RESPONSE	85	0.404279805207265	1.91491913554778	0.00139082058414465	0.0207296010783942	0.0162690309750111	2812	tags=35%, list=18%, signal=29%	SEMA4A/SLC11A1/FCER1G/APBB1IP/SPN/LCP1/IL27/FCGR2B/ANXA1/BATF/STAT3/RELB/HAVCR2/NFKBIZ/IFNG/BCL3/RARA/CD80/ITGAL/ZC3H12A/CD86/ZFPM1/IFNK/LEF1/NFKBID/HLX/NLRP3/ICAM1/PSEN1/IFNA1
GOBP_ACUTE_INFLAMMATORY_RESPONSE	GOBP_ACUTE_INFLAMMATORY_RESPONSE	90	0.405779509346866	1.93476331212156	0.00139470013947001	0.0207296010783942	0.0162690309750111	3422	tags=42%, list=22%, signal=33%	S100A8/IL20RB/TREM1/HP/PIK3CG/FCGR2B/ORM1/ADAM8/CEBPB/ASS1/APCS/BTK/B4GALT1/CD6/F12/HAMP/ADORA1/EIF2AK1/ITIH4/OSM/CREB3L3/TNFSF11/ELANE/SELENOS/NLRP3/ICAM1/F3/SERPINC1/PLSCR1/IL1B/OSMR/IL22/PTGES/F2/CCR7/KLKB1/FN1/SAA4
GOBP_ESTABLISHMENT_OF_PROTEIN_LOCALIZATION_TO_ENDOPLASMIC_RETICULUM	GOBP_ESTABLISHMENT_OF_PROTEIN_LOCALIZATION_TO_ENDOPLASMIC_RETICULUM	91	0.365417742824261	1.7444002277907	0.00139470013947001	0.0207296010783942	0.0162690309750111	6066	tags=59%, list=39%, signal=36%	CHMP4B/SSR3/HERPUD1/UBA52/RPL39/SRP19/SRP9/SEC61A1/RPS13/RAB10/RPS9/RPS16/RPS27/RPS25/RPL34/SEC61G/HSPA5/RPS2/RPS14/RPS23/RPS29/RPL8/RAB3GAP2/RYR2/RPL23/SEC63/RPL12/SPCS1/RPS11/SRP68/RPL24/RPS18/RPL4/RPL30/RPS7/RPS20/RPS4X/RPL27/RPS19/ZFAND2B/RPL6/RPL37A/RPSA/RPS5/RPS3/RPL14/RPL13/RPLP1/EDEM1/RPL19/RPL18/RPL15/RPL32/RPL3
GOBP_INTERFERON_GAMMA_PRODUCTION	GOBP_INTERFERON_GAMMA_PRODUCTION	91	0.415047177512636	1.98131701378585	0.00139470013947001	0.0207296010783942	0.0162690309750111	2836	tags=36%, list=18%, signal=30%	EBI3/SLC11A1/SPN/LAPTM5/IL20RB/IL27/PTPN22/TLR7/RIPK3/PGLYRP3/SLC7A5/CRTAM/TXK/IL1R1/HAVCR2/ISL1/VSIR/BCL3/PDE4B/PDE4D/RARA/IL10/CD47/IRF8/ZC3H12A/PYCARD/TRIM27/ZFPM1/CD274/CD14/IL1B/INHA/NOD2
GOBP_INTERLEUKIN_1_PRODUCTION	GOBP_INTERLEUKIN_1_PRODUCTION	90	0.44826088571829	2.13731520682948	0.00139470013947001	0.0207296010783942	0.0162690309750111	4735	tags=56%, list=31%, signal=39%	TYROBP/TLR6/ARRB2/CD33/LILRA5/AIM2/IL1R2/ARG2/ORM1/CASP1/ANXA1/MEFV/HSPB1/STAT3/HAVCR2/GIT1/ISL1/SPHK1/IFNG/TRIM16/SMAD3/IL10/JAK2/ZC3H12A/ERRFI1/PYCARD/TMED10/S1PR3/TNFAIP3/NLRP3/NLRC4/NOD2/INAVA/CASP8/CCR7/MALT1/SIRPA/HK1/GBP5/PANX1/CCL3/LPL/GHRL/PANX3/TNF/TLR8/F2R/RIPK2/CCL19/IL17A
GOBP_REGULATION_OF_PATTERN_RECOGNITION_RECEPTOR_SIGNALING_PATHWAY	GOBP_REGULATION_OF_PATTERN_RECOGNITION_RECEPTOR_SIGNALING_PATHWAY	90	0.49610565177903	2.36543983096428	0.00139470013947001	0.0207296010783942	0.0162690309750111	2836	tags=42%, list=18%, signal=35%	TLR6/ARRB2/CD300LF/LTF/NLRX1/LYN/TREML4/GRAMD4/PTPN22/LGR4/CYBA/NFKBIL1/SMPDL3B/IRAK3/SLC15A3/RIOK3/UFD1/BIRC3/GPS2/NPLOC4/DDX3X/BIRC2/TICAM1/GFI1/TIRAP/RNF125/TLR2/ERBIN/DHX58/GPATCH3/TRIM15/NOP53/TNFAIP3/IRF1/IRF7/CD14/ACOD1/NOD2
GOBP_VASCULAR_ENDOTHELIAL_GROWTH_FACTOR_RECEPTOR_SIGNALING_PATHWAY	GOBP_VASCULAR_ENDOTHELIAL_GROWTH_FACTOR_RECEPTOR_SIGNALING_PATHWAY	90	0.378658375451094	1.80544930380917	0.00139470013947001	0.0207296010783942	0.0162690309750111	3538	tags=39%, list=23%, signal=30%	NCF2/NCF4/VAV1/CYFIP2/NCKAP1L/NCF1/MAPKAPK3/CYBA/CYBB/ABI1/PRKCB/PTPN1/PDCD6/MAPKAPK2/PTK2B/HSPB1/VAV3/FOXC1/WASF2/SH2D2A/PXN/ITGA5/PGF/FLT1/HIF1A/CDC42/NIBAN2/IL1B/RAC1/SHB/BCAR1/ITGAV/FYN/FLT4/FOXC2
GOBP_REGULATION_OF_PHAGOCYTOSIS	GOBP_REGULATION_OF_PHAGOCYTOSIS	84	0.458213329751823	2.16639663132502	0.00139664804469274	0.0207296010783942	0.0162690309750111	3858	tags=48%, list=25%, signal=36%	NCKAP1L/FGR/SLC11A1/FCER1G/CD300LF/FPR2/PTPRC/ABCA7/RAB31/HCK/FCGR2B/RAP1A/CYBA/PTPRJ/PRTN3/DNM2/STAP1/SYK/SPHK1/IFNG/TULP1/IL2RB/TLR2/CD47/PYCARD/DYSF/PLSCR1/IL1B/NOD2/DOCK2/PLA2G5/PTEN/RAPGEF1/ITGAV/PRKCG/LRP1/APOA2/SIRPA/IL15RA/SPACA3
GOBP_REGULATION_OF_CYTOKINESIS	GOBP_REGULATION_OF_CYTOKINESIS	81	0.374835868365416	1.7587813969548	0.0013986013986014	0.0207296010783942	0.0162690309750111	3828	tags=42%, list=25%, signal=32%	KIF20A/RACGAP1/E2F8/PLK1/AURKA/AURKB/INCENP/CALM2/PLK3/BECN1/GIT1/ANKRD53/KIF20B/KIF14/E2F7/RAB11FIP4/KIF23/BCL2L1/PLK4/CUL3/PRPF40A/CDC42/NUP62/KIF3B/PRKCE/PLK2/PIN1/DRD3/VPS4A/UVRAG/FSD1/SETD2/AHCTF1/KLHL21
GOBP_SCF_DEPENDENT_PROTEASOMAL_UBIQUITIN_DEPENDENT_PROTEIN_CATABOLIC_PROCESS	GOBP_SCF_DEPENDENT_PROTEASOMAL_UBIQUITIN_DEPENDENT_PROTEIN_CATABOLIC_PROCESS	92	0.412156699535489	1.96502937176912	0.00140449438202247	0.0207296010783942	0.0162690309750111	5693	tags=65%, list=37%, signal=41%	FBXL5/PSMA6/PSMA2/FBXO4/PSMC4/PSMD14/PSMD3/PSMD6/PSMB7/PSMD4/PSMD2/KIF14/PSMD9/PSMA3/PSMD12/PSMD8/PSMB4/PSMC6/PSMA7/FBXO33/CCNF/PSMB3/RBX1/PSMC1/PSMA5/PSMD11/PSMD1/PSMD13/FBXW11/CUL1/FBXL3/PSMB2/FBXL12/FBXO39/PSMA4/PSMB5/FBXO38/FBXO31/PSMC3/FBXL14/FBXL22/PSMB6/PSMB1/PSME3/PSME4/FBXW5/PSMB8/FBXW7/FBXL15/FBXL17/PSMF1/PSMC2/PSMD7/PSMB11/CUL2/STYX/FBXO44/PSMA1/PSME1/FBXO17
GOBP_ANAPHASE_PROMOTING_COMPLEX_DEPENDENT_CATABOLIC_PROCESS	GOBP_ANAPHASE_PROMOTING_COMPLEX_DEPENDENT_CATABOLIC_PROCESS	80	0.4977002419405	2.32048021080522	0.00141043723554302	0.0207296010783942	0.0162690309750111	4278	tags=56%, list=28%, signal=41%	CDC20/CCNB1/PSMA6/PLK1/PSMA2/AURKA/AURKB/UBC/PSMC4/PSMD14/PSMD3/PSMD6/CDK1/PSMB7/PSMD4/PSMD2/UBE2S/PSMD9/PSMA3/PSMD12/PSMD8/UBE2C/PSMB4/UBA52/PSMC6/PSMA7/PSMB3/PSMC1/PSMA5/CUL3/PSMD11/PSMD1/PSMD13/PSMB2/ANAPC7/CDK2/PSMA4/ECRG4/PSMB5/FBXO31/PSMC3/UBB/PSMB6/PSMB1/PSME3
GOBP_CARDIAC_CELL_DEVELOPMENT	GOBP_CARDIAC_CELL_DEVELOPMENT	75	0.462188617993694	2.13034738422875	0.00141043723554302	0.0207296010783942	0.0162690309750111	5016	tags=59%, list=32%, signal=40%	MIR23A/CCNB1/DDX39B/CTDP1/NEB/ISL1/HEY2/HAMP/PDGFRB/SPRY1/PDLIM5/MEF2A/SMAD4/PDCD4/ALPK2/MAP2K4/PDGFRA/MAML1/GSK3A/MYL2/RGS4/RGS2/MYO18B/TTN/TGFBR3/ACTN2/PIN1/AKAP13/EDN1/SHOX2/MYH6/ALPK3/YY1/BMP10/MIR208A/NRAP/TCAP/PI16/FHOD3/PROX1/CSRP3/FHL2/ZMPSTE24/MYLK3
GOBP_CHROMOSOME_LOCALIZATION	GOBP_CHROMOSOME_LOCALIZATION	75	0.463540735581776	2.13657964537669	0.00141043723554302	0.0207296010783942	0.0162690309750111	2317	tags=40%, list=15%, signal=34%	KIF2C/CENPE/KIFC1/CENPF/CCNB1/ACTR3/CDCA8/AURKB/CDT1/NDC80/INCENP/DLGAP5/CHMP4B/KIF22/CENPQ/BECN1/SPAG5/NUF2/NDEL1/MEIOC/ANKRD53/CHMP6/KIF14/CHMP1A/CDCA5/VPS4B/RRS1/MAJIN/CUL3/ACTR2
GOBP_INTERLEUKIN_1_BETA_PRODUCTION	GOBP_INTERLEUKIN_1_BETA_PRODUCTION	76	0.47394936912224	2.1898404265565	0.00141043723554302	0.0207296010783942	0.0162690309750111	4735	tags=58%, list=31%, signal=40%	TYROBP/TLR6/ARRB2/CD33/LILRA5/AIM2/ARG2/ORM1/CASP1/MEFV/HSPB1/STAT3/GIT1/ISL1/SPHK1/IFNG/TRIM16/SMAD3/JAK2/ZC3H12A/ERRFI1/PYCARD/S1PR3/TNFAIP3/NLRP3/NLRC4/NOD2/INAVA/CASP8/CCR7/MALT1/SIRPA/HK1/GBP5/PANX1/CCL3/LPL/GHRL/TNF/TLR8/F2R/RIPK2/CCL19/IL17A
GOBP_NEGATIVE_REGULATION_OF_LEUKOCYTE_PROLIFERATION	GOBP_NEGATIVE_REGULATION_OF_LEUKOCYTE_PROLIFERATION	76	0.446192311052816	2.06159143659524	0.00141043723554302	0.0207296010783942	0.0162690309750111	3029	tags=41%, list=20%, signal=33%	TYROBP/PTPN6/LYN/SPN/IL20RB/ARG2/FCGR2B/CRTAM/CEBPB/INPP5D/LRRC32/CTLA4/BTK/TMEM131L/TNFRSF14/HAVCR2/VSIR/PRKAR1A/CD80/IL10/GNRH1/MARCHF7/CD86/CASP3/CBLB/TNFAIP3/CD274/ARG1/PAWR/NDFIP1/SDC4
GOBP_POSITIVE_REGULATION_OF_INTERLEUKIN_6_PRODUCTION	GOBP_POSITIVE_REGULATION_OF_INTERLEUKIN_6_PRODUCTION	76	0.43496977380004	2.00973871272691	0.00141043723554302	0.0207296010783942	0.0162690309750111	5151	tags=61%, list=33%, signal=41%	TYROBP/TLR6/LILRA5/POU2F2/MMP8/TLR7/CYBA/MAPK13/BCL10/IL17RA/MYD88/STAT3/ISL1/PTAFR/SYK/TICAM1/IFNG/TIRAP/SELENOK/MBP/CARD9/TLR2/TRAF6/PTPN11/PYCARD/IL1RAP/TWIST1/IL1B/NOD2/INAVA/C1QTNF4/IL17F/DHX9/LPL/XBP1/TNF/TLR8/EREG/F2R/RIPK2/IL17A/LBP/IL1RL2/IL1A/ADCYAP1/F2RL1
GOBP_REGULATION_OF_CHROMOSOME_SEGREGATION	GOBP_REGULATION_OF_CHROMOSOME_SEGREGATION	80	0.453847525257015	2.11602107520721	0.00141043723554302	0.0207296010783942	0.0162690309750111	2977	tags=40%, list=19%, signal=32%	CDC20/KIF2C/CENPE/TACC3/CENPF/ESPL1/DUSP1/CCNB1/PLK1/MKI67/AURKB/CDT1/NDC80/XRCC3/DLGAP5/TRIP13/RAD18/BECN1/NSMCE2/SMC5/IK/UBE2C/WAPL/NEK6/ZWINT/CHFR/CUL3/TTK/DYNC1LI1/PLSCR1/CSNK2A2/ANAPC7
GOBP_B_CELL_PROLIFERATION	GOBP_B_CELL_PROLIFERATION	78	0.389551426446676	1.80489413648496	0.00141843971631206	0.0207296010783942	0.0162690309750111	3035	tags=36%, list=20%, signal=29%	TYROBP/NCKAP1L/LYN/BST1/PTPRC/FCGR2B/CDKN1A/PLCL2/PRKCD/TNFRSF4/INPP5D/CLCF1/VAV3/CTLA4/BTK/TICAM1/IRS2/TIRAP/IL10/CHRNB2/GAPT/CASP3/IFNK/LEF1/IFNA1/PAWR/IL7R/ADA
GOBP_CHEMOKINE_PRODUCTION	GOBP_CHEMOKINE_PRODUCTION	79	0.40508154957459	1.88071757497448	0.00142045454545455	0.0207296010783942	0.0162690309750111	3794	tags=43%, list=25%, signal=33%	S100A8/ARG2/TLR7/IL17RA/KLF4/MEFV/MYD88/HAVCR2/SUZ12/SYK/DDX3X/MCOLN2/TICAM1/IFNG/TIRAP/SELENOK/MBP/IL10/TLR2/ERBIN/PYCARD/ELANE/TWIST1/ZFPM1/EPHA2/HMOX1/HIF1A/IL1B/NOD2/LRP1/IL17F/MUL1/SIRPA/APOD
GOBP_EXTRINSIC_APOPTOTIC_SIGNALING_PATHWAY_VIA_DEATH_DOMAIN_RECEPTORS	GOBP_EXTRINSIC_APOPTOTIC_SIGNALING_PATHWAY_VIA_DEATH_DOMAIN_RECEPTORS	77	0.390472302364447	1.80128072553803	0.00142045454545455	0.0207296010783942	0.0162690309750111	3648	tags=43%, list=24%, signal=33%	HMGB2/TMC8/DEDD2/PMAIP1/ITPRIP/NOS3/SKIL/RAF1/DAXX/FGG/DDX3X/TNFRSF1A/FAIM/BAG3/FAS/BCL2L1/CASP8AP2/TNFAIP3/SCRT2/HMOX1/ICAM1/RIPK1/DDX47/MIR222/PTEN/BID/CASP8/TNFRSF10B/BRCA1/ATF3/FGB/NGF/HGF
GOBP_LEUKOCYTE_HOMEOSTASIS	GOBP_LEUKOCYTE_HOMEOSTASIS	74	0.485125800774588	2.22853826116986	0.00142045454545455	0.0207296010783942	0.0162690309750111	3035	tags=41%, list=20%, signal=33%	CORO1A/NCKAP1L/CCNB2/LYN/LMO1/RIPK3/PIK3CD/DOCK11/PMAIP1/ANXA1/BCL10/PPP2R3C/BCL2L11/SKIL/SH2B3/AKT1/PDE4B/SOS2/TCIRG1/GAPT/FAS/BAP1/HCAR2/CASP3/TNFAIP3/HIF1A/BAK1/SOS1/SLC7A11/ADA
GOBP_LEUKOCYTE_MEDIATED_CYTOTOXICITY	GOBP_LEUKOCYTE_MEDIATED_CYTOTOXICITY	77	0.395208840226468	1.82313076280053	0.00142045454545455	0.0207296010783942	0.0162690309750111	2518	tags=30%, list=16%, signal=25%	TYROBP/CORO1A/ITGAM/VAV1/ARRB2/PTPN6/IL18RAP/PTPRC/PIK3R6/RIPK3/FCGR2B/CRTAM/GZMB/STAP1/HAVCR2/PVR/CTSH/NOS2/RNF19B/ELANE/CTSG/LYST/ICAM1
GOBP_NEGATIVE_REGULATION_OF_NF_KAPPAB_TRANSCRIPTION_FACTOR_ACTIVITY	GOBP_NEGATIVE_REGULATION_OF_NF_KAPPAB_TRANSCRIPTION_FACTOR_ACTIVITY	79	0.424811455957112	1.97231982574393	0.00142045454545455	0.0207296010783942	0.0162690309750111	3394	tags=46%, list=22%, signal=36%	ARRB2/AIM2/MIR27A/PARP10/NFKBIL1/IRAK3/KLF4/TRAIP/NFKBIA/IRAK2/NFKBIB/OTULIN/HAVCR2/CYP1B1/TAX1BP1/CYLD/GFI1/BRMS1/IL10/ERBIN/ZC3H12A/CHP1/PYCARD/TRAF3/USP7/TNFAIP3/NLRP3/NLRC3/ADORA3/ACOD1/CHUK/NOD2/ITCH/IRAK1/CACTIN/NLRC5
GOBP_NEGATIVE_REGULATION_OF_RESPONSE_TO_BIOTIC_STIMULUS	GOBP_NEGATIVE_REGULATION_OF_RESPONSE_TO_BIOTIC_STIMULUS	77	0.407543124415226	1.88002982641653	0.00142045454545455	0.0207296010783942	0.0162690309750111	4148	tags=48%, list=27%, signal=35%	ARRB2/LTF/NLRX1/TRAFD1/ARG2/NFKBIL1/NR1H2/IRAK3/RIOK3/UFD1/HAVCR2/TRIB1/NPLOC4/A2M/SAMHD1/RNF125/DHX58/PTPN2/GPATCH3/DUSP10/TNFAIP3/NLRC3/RNF26/ACOD1/ARG1/OTOP1/CNOT7/ITCH/DCST1/CACTIN/NLRC5/MUL1/FGL2/HTRA1/ILRUN/YTHDF2/C1QBP
GOBP_POSITIVE_REGULATION_OF_TUMOR_NECROSIS_FACTOR_SUPERFAMILY_CYTOKINE_PRODUCTION	GOBP_POSITIVE_REGULATION_OF_TUMOR_NECROSIS_FACTOR_SUPERFAMILY_CYTOKINE_PRODUCTION	79	0.480161430143099	2.22929936316125	0.00142045454545455	0.0207296010783942	0.0162690309750111	2836	tags=44%, list=18%, signal=36%	TYROBP/LILRA5/SPN/PTPRC/MMP8/CYBA/ORM1/TNFRSF8/PTPRJ/IFNGR1/BCL10/ADAM8/MAPKAPK2/HSPB1/MYD88/STAT3/HAVCR2/ISL1/PTAFR/SYK/TICAM1/IFNG/TIRAP/SELENOK/CARD9/TLR2/JAK2/PTPN11/PYCARD/CD86/TWIST1/CD14/RIPK1/PSEN1/NOD2
GOBP_CELLULAR_RESPONSE_TO_MECHANICAL_STIMULUS	GOBP_CELLULAR_RESPONSE_TO_MECHANICAL_STIMULUS	72	0.426181708723935	1.95548958495547	0.00142450142450142	0.0207296010783942	0.0162690309750111	3463	tags=47%, list=22%, signal=37%	RIPOR2/GOT1/TLR7/TNFRSF8/CASP1/BCL10/SLC2A1/ATP1A1/MYD88/PDE2A/WNT11/AKT1/HDAC4/AQP1/LTBR/SLC38A2/TNFRSF1A/EGFR/ANKRD1/PTPN11/BAG3/FAS/MAP2K4/CASP8AP2/IRF1/CHEK1/BAK1/IL1B/GADD45A/RAC1/CASP8/TNFRSF10B/MAP3K14/PTGER4
GOBP_POSITIVE_REGULATION_OF_SMALL_GTPASE_MEDIATED_SIGNAL_TRANSDUCTION	GOBP_POSITIVE_REGULATION_OF_SMALL_GTPASE_MEDIATED_SIGNAL_TRANSDUCTION	72	0.393550525144747	1.80576485879363	0.00142450142450142	0.0207296010783942	0.0162690309750111	1891	tags=31%, list=12%, signal=27%	VAV1/LYN/PIK3CG/GPR65/GPR35/RASGRP4/KRAS/GPR55/SHC1/GRB2/MAP4K4/P2RY10/STK19/IRS2/GPR20/PDGFRB/SOS2/NOTCH2/LRRC59/ERBIN/JAK2/FRMD7
GOBP_REGULATION_OF_CELLULAR_AMINE_METABOLIC_PROCESS	GOBP_REGULATION_OF_CELLULAR_AMINE_METABOLIC_PROCESS	72	0.460030550022572	2.11080140446195	0.00142450142450142	0.0207296010783942	0.0162690309750111	4278	tags=57%, list=28%, signal=41%	ITGB2/ITGAM/PDE1B/PSMA6/PSMA2/PSMC4/PSMD14/PSMD3/AZIN1/PSMD6/PSMB7/PSMD4/PSMD2/NR4A2/PSMD9/PSMA3/PSMD12/PSMD8/PSMB4/PSMC6/PSMA7/CHRNB2/PSMB3/PSMC1/PSMA5/OAZ3/PSMD11/PSMD1/PSMD13/CLN3/NQO1/PSMB2/SLC7A11/PSMA4/PSMB5/ODC1/PSMC3/PSMB6/GPR37/PSMB1/PSME3
GOBP_REGULATION_OF_HEMATOPOIETIC_STEM_CELL_DIFFERENTIATION	GOBP_REGULATION_OF_HEMATOPOIETIC_STEM_CELL_DIFFERENTIATION	72	0.410357988263035	1.88288412131606	0.00142450142450142	0.0207296010783942	0.0162690309750111	4278	tags=51%, list=28%, signal=37%	LMO1/PSMA6/PSMA2/PSMC4/PSMD14/PSMD3/FOXC1/PSMD6/PSMB7/PSMD4/PSMD2/HSPA9/PSMD9/PSMA3/PSMD12/PSMD8/PSMB4/PSMC6/PSMA7/OSM/PSMB3/PSMC1/PSMA5/PSMD11/PSMD1/PSMD13/PSMB2/RUNX1/CBFB/ITCH/PSMA4/PSMB5/PSMC3/PSMB6/YTHDF2/PSMB1/PSME3
GOBP_REGULATION_OF_TRANSCRIPTION_FROM_RNA_POLYMERASE_II_PROMOTER_IN_RESPONSE_TO_HYPOXIA	GOBP_REGULATION_OF_TRANSCRIPTION_FROM_RNA_POLYMERASE_II_PROMOTER_IN_RESPONSE_TO_HYPOXIA	72	0.49403968635095	2.26684872071726	0.00142450142450142	0.0207296010783942	0.0162690309750111	5445	tags=74%, list=35%, signal=48%	PSMA6/PSMA2/UBC/EGLN2/PSMC4/PSMD14/PSMD3/PSMD6/PSMB7/PSMD4/PSMD2/BACH1/PSMD9/PSMA3/PSMD12/PSMD8/PSMB4/UBA52/PSMC6/PSMA7/PSMB3/RBX1/PSMC1/PSMA5/PSMD11/PSMD1/PSMD13/EGLN3/HIF1A/PSMB2/VHL/ELOB/PSMA4/PSMB5/PSMC3/UBB/CREBBP/PSMB6/PSMB1/HIGD1A/PSME3/ELOC/ARNT/PSME4/PSMB8/EGR1/RBPJ/PSMF1/NFE2L2/PSMC2/PSMD7/PSMB11/CUL2
GOBP_NEUTROPHIL_CHEMOTAXIS	GOBP_NEUTROPHIL_CHEMOTAXIS	71	0.38354403499242	1.75568728462508	0.00143472022955524	0.0207296010783942	0.0162690309750111	1772	tags=27%, list=11%, signal=24%	RAC2/ITGB2/VAV1/C5AR1/S100A8/NCKAP1L/RIPOR2/FCER1G/BST1/PIK3CG/PIK3CD/CXCL9/CXCR2/VAV3/SYK/TIRAP/PDE4B/THBS4/CXCL13
GOBP_ALTERNATIVE_MRNA_SPLICING_VIA_SPLICEOSOME	GOBP_ALTERNATIVE_MRNA_SPLICING_VIA_SPLICEOSOME	69	0.399960244963109	1.81903479515906	0.00144300144300144	0.0207296010783942	0.0162690309750111	3912	tags=45%, list=25%, signal=34%	ZC3H10/MAGOH/RBM7/CELF6/HNRNPA1/HNRNPL/THRAP3/SMU1/RBM24/SFSWAP/DYRK1A/SRSF12/RBM17/RBM25/RNPS1/SFPQ/CDK13/YTHDC1/HNRNPM/WTAP/TRA2B/FMR1/REST/RBM8A/RBM11/NSRP1/SRSF6/DHX9/FXR1/RBM15/KDM1A
GOBP_BIOLOGICAL_PROCESS_INVOLVED_IN_INTERACTION_WITH_SYMBIONT	GOBP_BIOLOGICAL_PROCESS_INVOLVED_IN_INTERACTION_WITH_SYMBIONT	69	0.416353771338529	1.89359319256928	0.00144300144300144	0.0207296010783942	0.0162690309750111	4186	tags=54%, list=27%, signal=39%	LTF/CAMP/CTDP1/CFL1/APCS/GAPDH/VAPA/AQP1/JUN/ZC3H12A/ELANE/CHD1/NUCKS1/CTSG/LEF1/CCNK/YTHDC2/TBC1D20/ARG1/STOM/MIR222/FMR1/REST/F2/FN1/CCNT1/HPN/DEFA5/LRRC19/PSMC3/CCL3/RRP1B/SFTPD/HRG/EIF2AK4/TAF11/PLG
GOBP_CYTOPLASMIC_PATTERN_RECOGNITION_RECEPTOR_SIGNALING_PATHWAY	GOBP_CYTOPLASMIC_PATTERN_RECOGNITION_RECEPTOR_SIGNALING_PATHWAY	67	0.542632249452719	2.45668488992037	0.00144300144300144	0.0207296010783942	0.0162690309750111	3324	tags=54%, list=22%, signal=42%	NLRX1/PTPN22/UBC/SLC15A3/NFKBIA/IRAK2/LACC1/RIOK3/OTULIN/UFD1/BIRC3/NPLOC4/RELA/BIRC2/CYLD/TAB2/RNF125/TIFA/TRAF6/UBA52/ERBIN/DHX58/GPATCH3/TRIM15/PHB2/NOP53/TNFAIP3/TAB3/UBE2V1/IRF7/NOD2/MAP3K7/INAVA/CASP8/ITCH/IRAK1
GOBP_NEGATIVE_REGULATION_OF_MAP_KINASE_ACTIVITY	GOBP_NEGATIVE_REGULATION_OF_MAP_KINASE_ACTIVITY	67	0.494050167173605	2.23673690935648	0.00144300144300144	0.0207296010783942	0.0162690309750111	2813	tags=48%, list=18%, signal=39%	PTPN6/LYN/RGS14/PTPN22/DUSP1/DUSP4/PTPRJ/IRAK3/PTPN1/PRKCD/AGT/SH2B3/GPS2/DUSP5/DUSP16/SPRY4/PPP2R1A/DUSP8/SPRY1/PPP2CA/PDCD4/DUSP2/DUSP10/NUP62/LAX1/SPRED3/RGS4/HIPK3/SPRED2/IL1B/SPRY2/RGS2
GOBP_POSITIVE_REGULATION_OF_TYPE_I_INTERFERON_PRODUCTION	GOBP_POSITIVE_REGULATION_OF_TYPE_I_INTERFERON_PRODUCTION	69	0.439043501220303	1.99678696911953	0.00144300144300144	0.0207296010783942	0.0162690309750111	3995	tags=46%, list=26%, signal=35%	HMGB2/IRF5/PTPN22/TLR7/POLR3C/MYD88/RIOK3/PLCG2/TBK1/LRRFIP1/SYK/NFKB2/RELA/DDX3X/TICAM1/TLR2/DHX36/DHX58/PTPN11/ZBP1/TRIM15/IRF1/IRF7/CD14/CHUK/POLR2K/IRAK1/POLR3F/DHX9/SETD2/CREBBP/NFKB1
GOBP_REGULATION_OF_TRANSLATIONAL_INITIATION	GOBP_REGULATION_OF_TRANSLATIONAL_INITIATION	69	0.400457836170149	1.82129785937799	0.00144300144300144	0.0207296010783942	0.0162690309750111	4414	tags=45%, list=29%, signal=32%	EIF4H/EIF2B2/EIF1/TMED2/HSPB1/EIF4G3/PPP1R15B/PPP1R15A/DDX3X/MIF4GD/EIF2AK1/ATF4/EIF4G1/YTHDF1/EIF3B/EIF4G2/EIF2AK3/DDX1/LARP1/EIF4EBP3/FMR1/ALKBH1/IMPACT/EIF2S1/YTHDF2/EIF3E/EIF2AK4/POLR2D/AGO2/YTHDF3/TNF
GOBP_RIBOSOMAL_SMALL_SUBUNIT_BIOGENESIS	GOBP_RIBOSOMAL_SMALL_SUBUNIT_BIOGENESIS	68	0.398393413063177	1.80665652432643	0.00144508670520231	0.0207296010783942	0.0162690309750111	5469	tags=56%, list=35%, signal=36%	RIOK3/KRI1/NOM1/HELB/NGDN/NOP9/RIOK1/RRS1/RCL1/LTV1/NOP14/ABT1/UTP4/DDX52/RPS16/RPS27/RPS25/TSR1/NOB1/WDR3/NAT10/DCAF13/TBL3/RPS14/NOL10/SURF6/MRPS7/BYSL/UTP3/HEATR1/NOL11/ERCC2/RPS7/ERAL1/RPS19/PWP2/RPSA/RPS5
GOBP_ANTIGEN_PROCESSING_AND_PRESENTATION_OF_EXOGENOUS_PEPTIDE_ANTIGEN_VIA_MHC_CLASS_I	GOBP_ANTIGEN_PROCESSING_AND_PRESENTATION_OF_EXOGENOUS_PEPTIDE_ANTIGEN_VIA_MHC_CLASS_I	70	0.567099230087057	2.58318087029374	0.00145137880986938	0.0207296010783942	0.0162690309750111	3506	tags=59%, list=23%, signal=45%	NCF2/NCF4/FCER1G/NCF1/TAP1/PSMA6/CYBA/PSMA2/CYBB/PSMC4/PSMD14/PSMD3/PSMD6/PSMB7/PSMD4/PSMD2/IKBKB/PSMD9/PSMA3/PSMD12/PSMD8/PSMB4/PSMC6/PSMA7/TAPBP/PSMB3/PSMC1/SNAP23/PSMA5/PSMD11/PSMD1/PSMD13/SEC22B/CHUK/PSMB2/ITGAV/TAP2/PSMA4/IFI30/LNPEP/PSMB5
GOBP_POSITIVE_REGULATION_OF_LIPASE_ACTIVITY	GOBP_POSITIVE_REGULATION_OF_LIPASE_ACTIVITY	66	0.416406148871282	1.87623124360986	0.00145137880986938	0.0207296010783942	0.0162690309750111	3628	tags=48%, list=23%, signal=37%	C5AR1/RASGRP4/NR1H2/ITK/GPR55/PLAA/AVPR1A/TXK/FGFR1/PTAFR/LPAR2/RHOC/HTR2A/PDGFRB/EGFR/AVPR1B/GNA13/APOA5/FLT1/CD86/PDGFRA/ABL2/PHB2/ARF4/PLIN5/ARL1/PLA2G5/FGF2/GPIHBP1/LPAR1/PTH/CCN1
GOBP_REACTIVE_NITROGEN_SPECIES_METABOLIC_PROCESS	GOBP_REACTIVE_NITROGEN_SPECIES_METABOLIC_PROCESS	70	0.44915727296529	2.04594613027269	0.00145137880986938	0.0207296010783942	0.0162690309750111	2798	tags=43%, list=18%, signal=35%	ITGB2/TLR6/MMP8/ARG2/NOS3/KLF4/PTK2B/ASS1/DNM2/GLA/AKT1/CYP1B1/CD34/TICAM1/IFNG/GCH1/SMAD3/IL10/TLR2/CD47/JAK2/ZC3H12A/NOS2/THAP4/SELENOS/KLF2/ICAM1/NQO1/IL1B/RAC1
GOBP_REGULATION_OF_CELL_KILLING	GOBP_REGULATION_OF_CELL_KILLING	70	0.376313259569022	1.71413601321122	0.00145137880986938	0.0207296010783942	0.0162690309750111	3240	tags=33%, list=21%, signal=26%	TYROBP/ITGAM/VAV1/ARRB2/IL18RAP/PTPRC/PIK3R6/RIPK3/FCGR2B/CRTAM/BCL2L11/STAP1/HAVCR2/SYK/IFNG/PVR/NOS2/BCL2L1/ICAM1/CD5L/ARG1/IL7R/CASP8
GOBP_REGULATION_OF_CHROMOSOME_SEPARATION	GOBP_REGULATION_OF_CHROMOSOME_SEPARATION	66	0.438179049015426	1.97433497148509	0.00145137880986938	0.0207296010783942	0.0162690309750111	2977	tags=39%, list=19%, signal=32%	CDC20/CENPE/TACC3/CENPF/ESPL1/DUSP1/CCNB1/PLK1/AURKB/CDT1/NDC80/XRCC3/DLGAP5/TRIP13/NSMCE2/IK/UBE2C/NEK6/ZWINT/CHFR/CUL3/TTK/DYNC1LI1/PLSCR1/CSNK2A2/ANAPC7
GOBP_RESPONSE_TO_TYPE_I_INTERFERON	GOBP_RESPONSE_TO_TYPE_I_INTERFERON	70	0.39602532752196	1.80392600788665	0.00145137880986938	0.0207296010783942	0.0162690309750111	4889	tags=59%, list=32%, signal=40%	PTPN6/IFITM2/IRF5/IKBKE/PTPN1/MYD88/OAS3/TBK1/TRIM6/SAMHD1/IRF8/PTPN11/PTPN2/ZBP1/IRF1/IRF7/UBE2K/JAK1/IFNA1/IFIT2/IFNAR1/CNOT7/STAT2/DCST1/IRAK1/CACTIN/NLRC5/MUL1/SETD2/RNASEL/OAS2/IFNAR2/MX1/YTHDF2/IFNB1/YTHDF3/XAF1/GBP2/PSMB8/ADAR/EGR1
GOBP_RIBOSOMAL_LARGE_SUBUNIT_BIOGENESIS	GOBP_RIBOSOMAL_LARGE_SUBUNIT_BIOGENESIS	63	0.413493282389268	1.84638158831094	0.00145137880986938	0.0207296010783942	0.0162690309750111	4705	tags=48%, list=30%, signal=33%	DDX28/RPL3L/MALSU1/EIF6/RPL10L/PAK1IP1/SDAD1/MRTO4/LAS1L/RRS1/WDR74/NOP53/RSL1D1/RRP15/NIP7/GTPBP4/MRPL20/BRIX1/PPAN/MAK16/NLE1/URB1/SURF6/NOP16/RSL24D1/NHP2/ZNHIT3/FTSJ3/NIFK/RPL24
GOBP_METAPHASE_ANAPHASE_TRANSITION_OF_CELL_CYCLE	GOBP_METAPHASE_ANAPHASE_TRANSITION_OF_CELL_CYCLE	61	0.457060916596412	2.01220435512437	0.00145772594752187	0.0207296010783942	0.0162690309750111	2599	tags=38%, list=17%, signal=31%	CDC20/CENPE/TACC3/CENPF/ESPL1/DUSP1/CCNB1/PLK1/AURKB/CDT1/NDC80/XRCC3/DLGAP5/TRIP13/NSMCE2/IK/UBE2C/NEK6/ZWINT/CHFR/CUL3/TTK/DYNC1LI1
GOBP_METAPHASE_PLATE_CONGRESSION	GOBP_METAPHASE_PLATE_CONGRESSION	61	0.47693929606213	2.0997186454111	0.00145772594752187	0.0207296010783942	0.0162690309750111	2261	tags=41%, list=15%, signal=35%	KIF2C/CENPE/KIFC1/CENPF/CCNB1/CDCA8/AURKB/CDT1/NDC80/INCENP/CHMP4B/KIF22/CENPQ/BECN1/SPAG5/NUF2/MEIOC/ANKRD53/CHMP6/KIF14/CHMP1A/CDCA5/VPS4B/RRS1/CUL3
GOBP_B_CELL_RECEPTOR_SIGNALING_PATHWAY	GOBP_B_CELL_RECEPTOR_SIGNALING_PATHWAY	62	0.562281483420694	2.48983802461795	0.00145985401459854	0.0207296010783942	0.0162690309750111	2322	tags=42%, list=15%, signal=36%	NCKAP1L/NFAM1/PTPN6/LYN/LPXN/KLHL6/PTPRC/PTPN22/PIK3CD/FCGR2B/PLCL2/PRKCB/ITK/VAV3/CTLA4/SH2B2/BTK/PLCG2/STAP1/GPS2/SYK/PRKCH/ELF2/ELF1/TRBC2/LAT2
GOBP_CELLULAR_EXTRAVASATION	GOBP_CELLULAR_EXTRAVASATION	62	0.416170854613647	1.84284570825807	0.00145985401459854	0.0207296010783942	0.0162690309750111	1776	tags=31%, list=12%, signal=27%	ITGB2/RIPOR2/CD177/BST1/SPN/PIK3CG/RIPK3/PIK3CD/ADAM8/FUT4/SELPLG/PRTN3/ST3GAL4/IL1R1/PTAFR/SELL/GOLPH3/CD47/ITGAL
GOBP_PRODUCTION_OF_MOLECULAR_MEDIATOR_INVOLVED_IN_INFLAMMATORY_RESPONSE	GOBP_PRODUCTION_OF_MOLECULAR_MEDIATOR_INVOLVED_IN_INFLAMMATORY_RESPONSE	64	0.427562381060184	1.91384034641828	0.00145985401459854	0.0207296010783942	0.0162690309750111	3794	tags=45%, list=25%, signal=34%	TLR6/ALOX5/LYN/IL1R2/GPSM3/MEFV/MYD88/STAT3/BTK/CD6/SYK/TICAM1/PER1/PDCD4/ZC3H12A/PYCARD/NOS2/BAP1/SNAP23/DUSP10/HIF1A/NLRC3/NOD2/MIR222/F2/IL17F/SIRPA/GBP5/APOD
GOBP_REGULATION_OF_PHOSPHOLIPASE_ACTIVITY	GOBP_REGULATION_OF_PHOSPHOLIPASE_ACTIVITY	64	0.430168818682768	1.92550719482097	0.00145985401459854	0.0207296010783942	0.0162690309750111	3628	tags=48%, list=23%, signal=37%	C5AR1/RASGRP4/ANXA1/ITK/GPR55/PLAA/AVPR1A/TXK/FGFR1/PTAFR/LPAR2/HTR2A/PDGFRB/EGFR/AVPR1B/GNA13/FLT1/CD86/PDGFRA/ABL2/PHB2/ARF4/ARL1/RGS2/PLA2G5/FGF2/LPAR1/ANGPTL3/LRP1/PTH/CCN1
GOBP_REGULATION_OF_TOLL_LIKE_RECEPTOR_SIGNALING_PATHWAY	GOBP_REGULATION_OF_TOLL_LIKE_RECEPTOR_SIGNALING_PATHWAY	64	0.476056385218272	2.13090757643743	0.00145985401459854	0.0207296010783942	0.0162690309750111	2836	tags=42%, list=18%, signal=35%	TLR6/ARRB2/CD300LF/LTF/LYN/TREML4/GRAMD4/PTPN22/LGR4/CYBA/NFKBIL1/SMPDL3B/IRAK3/BIRC3/GPS2/DDX3X/BIRC2/TICAM1/GFI1/TIRAP/TLR2/TNFAIP3/IRF1/IRF7/CD14/ACOD1/NOD2
GOBP_POSITIVE_REGULATION_OF_PHAGOCYTOSIS	GOBP_POSITIVE_REGULATION_OF_PHAGOCYTOSIS	60	0.46944345827965	2.05238857661611	0.00147058823529412	0.0207296010783942	0.0162690309750111	3858	tags=48%, list=25%, signal=36%	NCKAP1L/SLC11A1/FCER1G/CD300LF/FPR2/PTPRC/ABCA7/RAB31/FCGR2B/RAP1A/CYBA/PTPRJ/DNM2/STAP1/IFNG/TULP1/IL2RB/CD47/PYCARD/IL1B/NOD2/DOCK2/PLA2G5/RAPGEF1/LRP1/APOA2/SIRPA/IL15RA/SPACA3
GOBP_REGULATION_OF_CELLULAR_AMINO_ACID_METABOLIC_PROCESS	GOBP_REGULATION_OF_CELLULAR_AMINO_ACID_METABOLIC_PROCESS	60	0.467912746164855	2.04569636266982	0.00147058823529412	0.0207296010783942	0.0162690309750111	4883	tags=65%, list=32%, signal=45%	PSMA6/PSMA2/PSMC4/PSMD14/PSMD3/AZIN1/PSMD6/PSMB7/PSMD4/PSMD2/PSMD9/PSMA3/PSMD12/PSMD8/PSMB4/PSMC6/PSMA7/PSMB3/PSMC1/PSMA5/OAZ3/PSMD11/PSMD1/PSMD13/CLN3/NQO1/PSMB2/SLC7A11/PSMA4/PSMB5/ODC1/PSMC3/PSMB6/PSMB1/PSME3/PSME4/PSMB8/ATCAY/OAZ1
GOBP_SUPEROXIDE_METABOLIC_PROCESS	GOBP_SUPEROXIDE_METABOLIC_PROCESS	60	0.470491968984212	2.05697262471508	0.00147058823529412	0.0207296010783942	0.0162690309750111	2816	tags=47%, list=18%, signal=38%	NCF2/NCF4/TYROBP/ITGB2/ITGAM/NCF1/CD177/FPR2/BST1/CYBA/CYBB/NOS3/PRKCD/GNAI3/NRROS/SYK/GCH1/SOD2/SH3PXD2B/EGFR/AATF/NOS2/MPO/PREX1/CYB5R4/NQO1/SH3PXD2A/GNAI2
GOBP_LIPOPOLYSACCHARIDE_MEDIATED_SIGNALING_PATHWAY	GOBP_LIPOPOLYSACCHARIDE_MEDIATED_SIGNALING_PATHWAY	51	0.489054784569944	2.06963055695817	0.00147710487444609	0.0207296010783942	0.0162690309750111	3374	tags=53%, list=22%, signal=42%	LTF/LYN/PTPN22/HCK/NFKBIL1/BCL10/NFKBIA/IRAK2/MYD88/AKT1/TRIB1/PTAFR/CD6/TICAM1/SASH1/BPI/TLR2/TRAF6/TNFAIP3/CD14/IL1B/ACOD1/MTDH/PRKCE/IRAK1/MALT1/CACTIN
GOBP_BONE_RESORPTION	GOBP_BONE_RESORPTION	57	0.422851369552012	1.82933672802839	0.00148148148148148	0.0207296010783942	0.0162690309750111	3516	tags=42%, list=23%, signal=33%	RAC2/S1PR1/ADAM8/DEF8/INPP5D/GPR55/PTK2B/SNX10/SYK/CALCA/HAMP/PDK4/TCIRG1/ACP5/EGFR/TRAF6/CARTPT/TNFSF11/TNFAIP3/NCDN/RAC1/NF1/UBASH3B/PTH
GOBP_NATURAL_KILLER_CELL_ACTIVATION	GOBP_NATURAL_KILLER_CELL_ACTIVATION	57	0.42706085664893	1.8475477825668	0.00148148148148148	0.0207296010783942	0.0162690309750111	1585	tags=26%, list=10%, signal=24%	TYROBP/CORO1A/ITGB2/FGR/PTPRC/DCAF15/RABL3/PTPN22/PIK3CD/PGLYRP3/ELF4/HAVCR2/TOX/TICAM1/KAT7
GOBP_NEGATIVE_REGULATION_OF_TUMOR_NECROSIS_FACTOR_SUPERFAMILY_CYTOKINE_PRODUCTION	GOBP_NEGATIVE_REGULATION_OF_TUMOR_NECROSIS_FACTOR_SUPERFAMILY_CYTOKINE_PRODUCTION	57	0.492323397240997	2.12988614319691	0.00148148148148148	0.0207296010783942	0.0162690309750111	3698	tags=51%, list=24%, signal=39%	ARRB2/LTF/PTPN6/CD33/PTPN22/ARG2/ORM1/NFKBIL1/IRAK3/HAVCR2/VSIR/CD34/BPI/BCL3/RARA/IL10/ZC3H12A/TWIST1/TRIM27/TNFAIP3/SELENOS/NLRC3/CD274/CHRNA7/NOD2/CACTIN/DICER1/MC1R/SIRPA
GOBP_REGULATION_OF_ANTIGEN_RECEPTOR_MEDIATED_SIGNALING_PATHWAY	GOBP_REGULATION_OF_ANTIGEN_RECEPTOR_MEDIATED_SIGNALING_PATHWAY	57	0.528684174397885	2.28718989080738	0.00148148148148148	0.0207296010783942	0.0162690309750111	3341	tags=53%, list=22%, signal=41%	NFAM1/PTPN6/LYN/LPXN/PTPRC/LAPTM5/PTPN22/FCGR2B/UBASH3A/PTPRJ/PLCL2/EZR/BCL10/PRKCB/STAP1/GPS2/RELA/PRKCH/TESPA1/ELF2/ELF1/PTPN2/CBLB/KCNN4/PAWR/RUNX1/ADA/CBFB/CCR7/MALT1
GOBP_CELLULAR_RESPONSE_TO_VIRUS	GOBP_CELLULAR_RESPONSE_TO_VIRUS	58	0.468861393724472	2.0299119520382	0.00148809523809524	0.0207296010783942	0.0162690309750111	2866	tags=40%, list=19%, signal=32%	NLRX1/POU2F2/IKBKE/VWCE/RIOK3/UFD1/BIRC3/NPLOC4/GSDME/DDX3X/BIRC2/TRIM6/RNF125/ZC3H12A/DHX58/GPATCH3/TRIM15/PHB2/NOP53/IRF7/HIF1A/CHUK/ARF1
GOBP_MYOFIBRIL_ASSEMBLY	GOBP_MYOFIBRIL_ASSEMBLY	58	0.436293638278958	1.88891148385131	0.00148809523809524	0.0207296010783942	0.0162690309750111	5016	tags=60%, list=32%, signal=41%	NEB/ACTA1/PDGFRB/MYOZ1/PRKAR1A/MEF2A/ANKRD1/SMAD4/LMOD2/PDGFRA/TNNT1/MYL2/TNNT3/TTN/ACTN2/AKAP13/EDN1/MYOZ2/SYNPO2L/MYH6/OBSCN/LMOD3/TNNT2/BMP10/NRAP/TCAP/KLHL41/TMOD1/MYH3/FHOD3/PROX1/FLII/LDB3/CSRP3/MYLK3
GOBP_PROTEIN_K63_LINKED_UBIQUITINATION	GOBP_PROTEIN_K63_LINKED_UBIQUITINATION	54	0.486017003913479	2.07676414537849	0.00148809523809524	0.0207296010783942	0.0162690309750111	3268	tags=50%, list=21%, signal=40%	PTPN22/PARP10/ARIH2/RNF8/PLAA/RNF115/GPS2/WWP2/DDX3X/BIRC2/HECTD1/SASH1/UBE2S/RNF4/OTUB1/TRAF6/UBE2G1/ZFP91/TRAF3/TRIM27/UBE2V1/NOD2/UBR5/UBE2E3/TRAF3IP2/TRIP12/ITCH
GOBP_REGULATION_OF_MUSCLE_HYPERTROPHY	GOBP_REGULATION_OF_MUSCLE_HYPERTROPHY	58	0.448701987279215	1.9426328101917	0.00148809523809524	0.0207296010783942	0.0162690309750111	3864	tags=48%, list=25%, signal=36%	TNFRSF1B/DDX39B/LMCD1/AGT/CTDP1/BECN1/CDK9/HAMP/SMAD3/TNFRSF1A/MEF2A/SMAD4/ERRFI1/TRIM63/MYMK/GSK3A/RGS4/RGS2/FOXO1/MSTN/JARID2/PIN1/MLIP/EDN1/YY1/BMP10/PDE9A/MIR208A
GOBP_CELLULAR_DEFENSE_RESPONSE	GOBP_CELLULAR_DEFENSE_RESPONSE	44	0.504671511199431	2.08190918702793	0.0014903129657228	0.0207296010783942	0.0162690309750111	2968	tags=43%, list=19%, signal=35%	NCF2/TYROBP/C5AR1/NCF1/SPN/CXCL9/CXCR2/BCL10/ITK/PTK2B/BECN1/CLEC5A/RELA/ADORA2A/TCIRG1/KIR3DL2/CD5L/LGALS3BP/ADORA2B
GOBP_CELLULAR_RESPONSE_TO_GLUCOSE_STARVATION	GOBP_CELLULAR_RESPONSE_TO_GLUCOSE_STARVATION	44	0.434766117332562	1.79353015535176	0.0014903129657228	0.0207296010783942	0.0162690309750111	3602	tags=45%, list=23%, signal=35%	NUAK2/PMAIP1/SIK1/SLC2A1/SESN2/PRKAG1/BECN1/HNRNPA1/UPP1/CPEB4/MTMR3/ATF4/ZC3H12A/MYBBP1A/EIF2AK3/SESN1/BHLHA15/IMPACT/HSPA5/NIM1K
GOBP_MICROGLIAL_CELL_ACTIVATION	GOBP_MICROGLIAL_CELL_ACTIVATION	44	0.490663916010329	2.02412399316381	0.0014903129657228	0.0207296010783942	0.0162690309750111	1771	tags=34%, list=11%, signal=30%	TYROBP/ITGB2/TLR6/ITGAM/C5AR1/FPR2/PTPRC/MMP8/TLR7/IFNGR1/STAP1/SPHK1/IFNG/TLR2/JAK2
GOBP_NEGATIVE_REGULATION_OF_I_KAPPAB_KINASE_NF_KAPPAB_SIGNALING	GOBP_NEGATIVE_REGULATION_OF_I_KAPPAB_KINASE_NF_KAPPAB_SIGNALING	44	0.473081259447335	1.9515906850247	0.0014903129657228	0.0207296010783942	0.0162690309750111	3717	tags=43%, list=24%, signal=33%	NLRX1/CARD19/PPM1N/TANK/RIOK3/OPTN/PPM1A/PER1/TNIP1/ZC3H12A/PYCARD/TNFAIP3/NLRC3/RIPK1/RHOH/TNIP3/CASP8/CACTIN/MIR15B
GOBP_NEGATIVE_REGULATION_OF_T_CELL_PROLIFERATION	GOBP_NEGATIVE_REGULATION_OF_T_CELL_PROLIFERATION	56	0.471825791691521	2.02783341902539	0.0014903129657228	0.0207296010783942	0.0162690309750111	3029	tags=45%, list=20%, signal=36%	PTPN6/SPN/IL20RB/ARG2/CRTAM/CEBPB/LRRC32/CTLA4/TMEM131L/TNFRSF14/HAVCR2/VSIR/PRKAR1A/CD80/IL10/GNRH1/MARCHF7/CD86/CASP3/CBLB/CD274/ARG1/PAWR/NDFIP1/SDC4
GOBP_POSITIVE_REGULATION_OF_GENE_EXPRESSION_EPIGENETIC	GOBP_POSITIVE_REGULATION_OF_GENE_EXPRESSION_EPIGENETIC	44	0.458111005272558	1.88983425731485	0.0014903129657228	0.0207296010783942	0.0162690309750111	4344	tags=48%, list=28%, signal=34%	PABPC1L/TAF1D/SF3B1/ZMIZ1/ASF1A/MYBBP1A/MACROH2A1/DEK/DDX21/CHEK1/TBP/SMARCD1/POLR2K/SERTAD1/CDCA4/HMGA1/SMARCA5/ATAD2B/POLR1A/ARID1B/POLR1B
GOBP_POSITIVE_REGULATION_OF_INTERFERON_GAMMA_PRODUCTION	GOBP_POSITIVE_REGULATION_OF_INTERFERON_GAMMA_PRODUCTION	56	0.436239818953409	1.87489047686836	0.0014903129657228	0.0207296010783942	0.0162690309750111	2778	tags=34%, list=18%, signal=28%	EBI3/SLC11A1/IL27/PTPN22/TLR7/SLC7A5/CRTAM/TXK/IL1R1/HAVCR2/ISL1/BCL3/PDE4B/PDE4D/IRF8/PYCARD/ZFPM1/CD14/IL1B
GOBP_REGULATION_OF_DNA_TEMPLATED_TRANSCRIPTION_ELONGATION	GOBP_REGULATION_OF_DNA_TEMPLATED_TRANSCRIPTION_ELONGATION	44	0.486735653826518	2.00791882812468	0.0014903129657228	0.0207296010783942	0.0162690309750111	3504	tags=43%, list=23%, signal=33%	LEO1/GTF2F1/RNF8/DDX39B/ALYREF/ELL/BTBD18/KAT7/CCAR2/TCEA2/CCNK/CDK13/TCERG1/BRD4/WDR43/CDC73/EAF1/SCAF8/CCNT1
GOBP_REGULATION_OF_ERYTHROCYTE_DIFFERENTIATION	GOBP_REGULATION_OF_ERYTHROCYTE_DIFFERENTIATION	44	0.450871828657058	1.85997065699688	0.0014903129657228	0.0207296010783942	0.0162690309750111	2481	tags=34%, list=16%, signal=29%	HMGB2/SPI1/NCKAP1L/LYN/INPP5D/STAT3/KLF13/ZFP36/HSPA9/ZFP36L1/KAT7/BRD1/MAFB/ZFPM1/HIF1A
GOBP_REGULATION_OF_PHOSPHOLIPASE_C_ACTIVITY	GOBP_REGULATION_OF_PHOSPHOLIPASE_C_ACTIVITY	44	0.456725593475462	1.88411905151428	0.0014903129657228	0.0207296010783942	0.0162690309750111	2298	tags=41%, list=15%, signal=35%	C5AR1/RASGRP4/ITK/GPR55/AVPR1A/TXK/FGFR1/PTAFR/LPAR2/HTR2A/PDGFRB/EGFR/AVPR1B/FLT1/CD86/PDGFRA/ABL2/PHB2
GOBP_RESPONSE_TO_INTERLEUKIN_12	GOBP_RESPONSE_TO_INTERLEUKIN_12	44	0.480114183336597	1.98060343595634	0.0014903129657228	0.0207296010783942	0.0162690309750111	2866	tags=45%, list=19%, signal=37%	LCP1/RAP1B/CAPZA1/HNRNPDL/PITPNA/CFL1/STAT4/LMNB1/IFNG/HSPA9/SOD2/IL10/CD47/JAK2/PDCD4/TCP1/CDC42/HNRNPF/JAK1/ARF1
GOBP_LYMPHOCYTE_HOMEOSTASIS	GOBP_LYMPHOCYTE_HOMEOSTASIS	55	0.501083436845812	2.14743512012931	0.00149253731343284	0.0207296010783942	0.0162690309750111	3035	tags=42%, list=20%, signal=34%	CORO1A/NCKAP1L/CCNB2/LYN/LMO1/RIPK3/DOCK11/PMAIP1/BCL10/PPP2R3C/BCL2L11/SKIL/AKT1/SOS2/TCIRG1/GAPT/FAS/CASP3/TNFAIP3/HIF1A/BAK1/SOS1/ADA
GOBP_REGULATION_OF_NITRIC_OXIDE_METABOLIC_PROCESS	GOBP_REGULATION_OF_NITRIC_OXIDE_METABOLIC_PROCESS	55	0.428331070885327	1.83564875033932	0.00149253731343284	0.0207296010783942	0.0162690309750111	2798	tags=40%, list=18%, signal=33%	ITGB2/TLR6/MMP8/KLF4/PTK2B/ASS1/DNM2/GLA/AKT1/CD34/TICAM1/IFNG/SMAD3/IL10/CD47/JAK2/ZC3H12A/SELENOS/KLF2/ICAM1/IL1B/RAC1
GOBP_MAST_CELL_ACTIVATION	GOBP_MAST_CELL_ACTIVATION	52	0.472104775449782	1.99381315912627	0.00149700598802395	0.0207296010783942	0.0162690309750111	3521	tags=48%, list=23%, signal=37%	RAC2/FGR/CD300LF/MILR1/LYN/CRLF2/PIK3CG/PIK3CD/LCP2/FOXF1/FES/GAB2/BTK/PTGDS/SYK/SNAP23/PTGDR/LAT2/HMOX1/PLSCR1/RHOH/LAT/NDRG1/CD84/CBL
GOBP_MITOTIC_METAPHASE_PLATE_CONGRESSION	GOBP_MITOTIC_METAPHASE_PLATE_CONGRESSION	48	0.515844736623409	2.14971353736275	0.0015015015015015	0.0207296010783942	0.0162690309750111	2584	tags=44%, list=17%, signal=37%	KIF2C/CENPE/KIFC1/CCNB1/CDCA8/AURKB/CDT1/NDC80/CHMP4B/KIF22/BECN1/NUF2/ANKRD53/CHMP6/KIF14/CHMP1A/CDCA5/VPS4B/RRS1/CUL3/NUP62
GOBP_P38MAPK_CASCADE	GOBP_P38MAPK_CASCADE	43	0.482372717024229	1.97162427912601	0.00151057401812689	0.0207296010783942	0.0162690309750111	3065	tags=49%, list=20%, signal=39%	SPI1/NCF1/PTPN22/DUSP1/EZR/MAPKAPK2/SPHK1/SASH1/CYLD/ZFP36/GADD45G/ZFP36L1/PER1/GADD45B/ZC3H12A/MAP2K3/DUSP10/IL1B/GADD45A/MAP3K3/RELL1
GOBP_REGULATION_OF_MYELOID_LEUKOCYTE_MEDIATED_IMMUNITY	GOBP_REGULATION_OF_MYELOID_LEUKOCYTE_MEDIATED_IMMUNITY	43	0.541056375699798	2.21148470686012	0.00151057401812689	0.0207296010783942	0.0162690309750111	1745	tags=42%, list=11%, signal=37%	RAC2/TYROBP/ITGB2/ITGAM/FGR/CD177/LYN/FCGR2B/FOXF1/FES/GAB2/BTK/STAP1/PTAFR/SYK/TICAM1/PRAM1/DHX36
GOBP_INTERLEUKIN_10_PRODUCTION	GOBP_INTERLEUKIN_10_PRODUCTION	53	0.445983929028871	1.88244500676582	0.00151285930408472	0.0207296010783942	0.0162690309750111	3648	tags=42%, list=24%, signal=32%	TYROBP/LILRA5/IL20RB/MMP8/FCGR2B/CD28/STAT3/TIGIT/SYK/VSIR/CD34/TRIB2/BCL3/TLR2/CD47/PYCARD/CD274/NOD2/INAVA/DLL1/PDCD1LG2/HGF
GOBP_INTERLEUKIN_12_PRODUCTION	GOBP_INTERLEUKIN_12_PRODUCTION	53	0.477527050187279	2.0155847614914	0.00151285930408472	0.0207296010783942	0.0162690309750111	1789	tags=32%, list=12%, signal=28%	ARRB2/LILRA5/IRF5/LAPTM5/IRAK3/MEFV/ISL1/TIGIT/SYK/RELA/IFNG/TIRAP/IL10/TLR2/TRAF6/CD47/IRF8
GOBP_REGULATION_OF_EXTRINSIC_APOPTOTIC_SIGNALING_PATHWAY_VIA_DEATH_DOMAIN_RECEPTORS	GOBP_REGULATION_OF_EXTRINSIC_APOPTOTIC_SIGNALING_PATHWAY_VIA_DEATH_DOMAIN_RECEPTORS	53	0.42962195058735	1.8133830459792	0.00151285930408472	0.0207296010783942	0.0162690309750111	3648	tags=47%, list=24%, signal=36%	HMGB2/TMC8/PMAIP1/ITPRIP/NOS3/SKIL/RAF1/FGG/DDX3X/FAIM/FAS/BCL2L1/TNFAIP3/SCRT2/HMOX1/ICAM1/RIPK1/MIR222/PTEN/CASP8/TNFRSF10B/BRCA1/ATF3/FGB/HGF
GOBP_INTERFERON_BETA_PRODUCTION	GOBP_INTERFERON_BETA_PRODUCTION	47	0.525681455099576	2.17379888144326	0.00151515151515152	0.0207296010783942	0.0162690309750111	3723	tags=57%, list=24%, signal=44%	HMGB2/NLRX1/IRF5/TLR7/POLR3C/TRAIP/RIOK3/RELB/TBK1/DDX3X/TICAM1/TIRAP/TLR2/DHX58/PTPN11/PYCARD/TRAF3/REL/IRF1/IRF7/NLRC3/RNF216/CACTIN/POLR3F/DHX9/SIRPA/YY1
GOBP_POSITIVE_REGULATION_OF_INTERLEUKIN_1_PRODUCTION	GOBP_POSITIVE_REGULATION_OF_INTERLEUKIN_1_PRODUCTION	47	0.507847042724518	2.10004998789563	0.00151515151515152	0.0207296010783942	0.0162690309750111	4889	tags=66%, list=32%, signal=45%	TYROBP/LILRA5/AIM2/ORM1/CASP1/HSPB1/STAT3/HAVCR2/ISL1/IFNG/TRIM16/SMAD3/JAK2/PYCARD/NLRP3/NLRC4/NOD2/INAVA/CASP8/MALT1/HK1/PANX1/CCL3/LPL/PANX3/TNF/TLR8/RIPK2/CCL19/IL17A/EGR1
GOBP_LEUKOCYTE_ADHESION_TO_VASCULAR_ENDOTHELIAL_CELL	GOBP_LEUKOCYTE_ADHESION_TO_VASCULAR_ENDOTHELIAL_CELL	46	0.487127346154555	2.00747521963369	0.00152439024390244	0.0207296010783942	0.0162690309750111	4861	tags=61%, list=31%, signal=42%	ITGB2/ALOX5/SPN/KLF4/FUT4/SELPLG/ST3GAL4/PTAFR/SELL/RELA/GOLPH3/TRAF6/ELANE/ICAM1/ZDHHC21/MIR222/IRAK1/SLC39A8/MIRLET7E/RHOA/LEP/CCL28/TNF/ITGA4/MADCAM1/VCAM1/ETS1/NFAT5
GOBP_POSITIVE_REGULATION_OF_REACTIVE_OXYGEN_SPECIES_BIOSYNTHETIC_PROCESS	GOBP_POSITIVE_REGULATION_OF_REACTIVE_OXYGEN_SPECIES_BIOSYNTHETIC_PROCESS	46	0.499860402459922	2.05994875700541	0.00152439024390244	0.0207296010783942	0.0162690309750111	3338	tags=46%, list=22%, signal=36%	ITGB2/TLR6/MMP8/CYBA/KLF4/PTK2B/ASS1/DNM2/AKT1/HDAC4/TICAM1/IFNG/SOD2/SMAD3/JAK2/ADGRB1/KLF2/ICAM1/IL1B/EDN1/MIR99B
GOBP_NEGATIVE_REGULATION_OF_TYPE_I_INTERFERON_PRODUCTION	GOBP_NEGATIVE_REGULATION_OF_TYPE_I_INTERFERON_PRODUCTION	42	0.555895513986613	2.24674262020183	0.00153374233128834	0.0207296010783942	0.0162690309750111	4078	tags=69%, list=26%, signal=51%	NLRX1/IKBKE/TRAIP/RELB/TBK1/UFD1/HAVCR2/TRIM25/NPLOC4/TAX1BP1/CYLD/RNF125/IL10/DHX58/PYCARD/GPATCH3/REL/TNFAIP3/NLRC3/RNF216/ACOD1/PIN1/ITCH/CACTIN/NLRC5/SIRPA/YY1/OTUD5/ILRUN
GOBP_REGULATION_OF_ACUTE_INFLAMMATORY_RESPONSE	GOBP_REGULATION_OF_ACUTE_INFLAMMATORY_RESPONSE	42	0.452240389755227	1.82780348586196	0.00153374233128834	0.0207296010783942	0.0162690309750111	3302	tags=43%, list=21%, signal=34%	IL20RB/PIK3CG/FCGR2B/ADAM8/APCS/BTK/F12/ADORA1/OSM/CREB3L3/TNFSF11/SELENOS/NLRP3/IL1B/OSMR/PTGES/CCR7/KLKB1
GOBP_RESPONSE_TO_INTERLEUKIN_6	GOBP_RESPONSE_TO_INTERLEUKIN_6	42	0.454381695595089	1.83645792356159	0.00153374233128834	0.0207296010783942	0.0162690309750111	4031	tags=52%, list=26%, signal=39%	SPI1/SELPLG/STAT3/ABCC2/CITED1/RELA/HAMP/GFI1/JAK2/SMAD4/PTPN11/PTPN2/SOCS3/SBNO2/ICAM1/RIPK1/JAK1/C1QTNF4/CBL/ST18/NFKB1/MIRLET7E
GOBP_NUCLEOTIDE_BINDING_DOMAIN_LEUCINE_RICH_REPEAT_CONTAINING_RECEPTOR_SIGNALING_PATHWAY	GOBP_NUCLEOTIDE_BINDING_DOMAIN_LEUCINE_RICH_REPEAT_CONTAINING_RECEPTOR_SIGNALING_PATHWAY	38	0.621489337631526	2.44218427549608	0.00154559505409583	0.0207296010783942	0.0162690309750111	3324	tags=63%, list=22%, signal=50%	PTPN22/UBC/SLC15A3/NFKBIA/IRAK2/LACC1/OTULIN/BIRC3/RELA/BIRC2/CYLD/TAB2/TRAF6/UBA52/ERBIN/TNFAIP3/TAB3/UBE2V1/NOD2/MAP3K7/INAVA/CASP8/ITCH/IRAK1
GOBP_REGULATION_OF_LAMELLIPODIUM_ASSEMBLY	GOBP_REGULATION_OF_LAMELLIPODIUM_ASSEMBLY	38	0.483826043979612	1.9012270768562	0.00154559505409583	0.0207296010783942	0.0162690309750111	2939	tags=47%, list=19%, signal=38%	RAC2/WAS/ACTR3/ARPC2/AKIRIN1/DNM2/HDAC4/WASF2/TWF1/BIN3/FRMD7/ACTR2/CARMIL2/EPHA2/CDC42/CAPZB/RAC1/MSTN
GOBP_T_HELPER_1_TYPE_IMMUNE_RESPONSE	GOBP_T_HELPER_1_TYPE_IMMUNE_RESPONSE	38	0.487261732328619	1.91472784598191	0.00154559505409583	0.0207296010783942	0.0162690309750111	2778	tags=39%, list=18%, signal=32%	SEMA4A/EBI3/SLC11A1/SPN/IL27/ANXA1/RELB/IL1R1/HAVCR2/BCL3/CD80/TRAF6/LEF1/HLX/IL1B
GOBP_DENDRITIC_CELL_DIFFERENTIATION	GOBP_DENDRITIC_CELL_DIFFERENTIATION	39	0.494533921250984	1.96223268543271	0.00155038759689922	0.0207296010783942	0.0162690309750111	3318	tags=46%, list=21%, signal=36%	SPI1/LYN/FCGR2B/BATF/CEBPB/PRTN3/RELB/LTBR/AZI2/NOTCH2/TRPM2/TRAF6/IRF8/TGFBR2/ITGB6/PSEN1/CCR7/ITGB8
GOBP_ARP2_3_COMPLEX_MEDIATED_ACTIN_NUCLEATION	GOBP_ARP2_3_COMPLEX_MEDIATED_ACTIN_NUCLEATION	35	0.563685537920603	2.15921575656417	0.0015527950310559	0.0207296010783942	0.0162690309750111	2325	tags=37%, list=15%, signal=32%	GMFG/WAS/ARPC3/ARPC5/ARPC1B/ACTR3/ARPC2/WHAMM/HIP1R/WASF2/ARPC4/ACTR2/TRIM27
GOBP_ATTACHMENT_OF_SPINDLE_MICROTUBULES_TO_KINETOCHORE	GOBP_ATTACHMENT_OF_SPINDLE_MICROTUBULES_TO_KINETOCHORE	33	0.570605326310005	2.17574624218381	0.0015527950310559	0.0207296010783942	0.0162690309750111	2931	tags=48%, list=19%, signal=39%	KIF2C/CENPE/RACGAP1/CCNB1/SGO1/AURKB/CDT1/NDC80/KNSTRN/BECN1/SPAG5/NUF2/NEK2/KNL1/CDC42/ABRAXAS2
GOBP_CELL_REDOX_HOMEOSTASIS	GOBP_CELL_REDOX_HOMEOSTASIS	41	0.602419601749259	2.40730600155992	0.0015527950310559	0.0207296010783942	0.0162690309750111	2666	tags=51%, list=17%, signal=42%	NCF2/RAC2/NCF4/GSR/PRDX5/SLC11A1/NCF1/CYBA/CYBB/DLD/NOS3/EGLN2/GIT1/APEX1/SLC2A10/NOS2/MPO/TXNRD1/GCLC/SELENOS/NQO1
GOBP_T_CELL_HOMEOSTASIS	GOBP_T_CELL_HOMEOSTASIS	35	0.525202194394387	2.01180405958574	0.0015527950310559	0.0207296010783942	0.0162690309750111	2232	tags=34%, list=14%, signal=29%	CORO1A/NCKAP1L/CCNB2/LMO1/RIPK3/PMAIP1/PPP2R3C/BCL2L11/AKT1/TCIRG1/FAS/CASP3
GOBP_COLLAGEN_CATABOLIC_PROCESS	GOBP_COLLAGEN_CATABOLIC_PROCESS	40	0.491157679521557	1.95197396845901	0.0015552099533437	0.0207296010783942	0.0162690309750111	2558	tags=42%, list=17%, signal=36%	MMP9/MMP25/MMP8/ADAMTS14/CTSS/ADAM15/PRTN3/FAP/ADAMTS2/VSIR/MMP14/FURIN/MMP3/MMP2/CTSB/CTSK/ADAMTS3
GOBP_MAST_CELL_ACTIVATION_INVOLVED_IN_IMMUNE_RESPONSE	GOBP_MAST_CELL_ACTIVATION_INVOLVED_IN_IMMUNE_RESPONSE	40	0.487984943061959	1.93936478156011	0.0015552099533437	0.0207296010783942	0.0162690309750111	2415	tags=40%, list=16%, signal=34%	RAC2/FGR/MILR1/LYN/PIK3CG/PIK3CD/FOXF1/FES/GAB2/BTK/PTGDS/SYK/SNAP23/PTGDR/LAT2/HMOX1
GOBP_REGULATION_OF_LEUKOCYTE_DEGRANULATION	GOBP_REGULATION_OF_LEUKOCYTE_DEGRANULATION	34	0.562279500624427	2.14669267939084	0.0015600624024961	0.0207296010783942	0.0162690309750111	1681	tags=38%, list=11%, signal=34%	RAC2/ITGB2/ITGAM/FGR/CD177/LYN/FCGR2B/FOXF1/FES/GAB2/PTAFR/SYK/PRAM1
GOBP_MYD88_INDEPENDENT_TOLL_LIKE_RECEPTOR_SIGNALING_PATHWAY	GOBP_MYD88_INDEPENDENT_TOLL_LIKE_RECEPTOR_SIGNALING_PATHWAY	31	0.577956635940249	2.18166986744147	0.00156494522691706	0.0207296010783942	0.0162690309750111	3240	tags=65%, list=21%, signal=51%	TLR6/CD300LF/IKBKE/UBC/TANK/TBK1/BIRC3/IKBKB/BIRC2/TICAM1/UBA52/TRAF3/IRF7/CD14/RIPK1/UBE2D3/CHUK/PRKCE/TNIP3/CASP8
GOBP_MYD88_DEPENDENT_TOLL_LIKE_RECEPTOR_SIGNALING_PATHWAY	GOBP_MYD88_DEPENDENT_TOLL_LIKE_RECEPTOR_SIGNALING_PATHWAY	30	0.633266667035802	2.36115680545457	0.00156739811912226	0.0207296010783942	0.0162690309750111	3324	tags=63%, list=22%, signal=50%	TLR6/CD300LF/UBC/IRAK3/IRAK2/MYD88/BTK/TIRAP/TAB2/TLR2/TRAF6/UBA52/TNIP1/TAB3/IRF1/IRF7/CD14/MAP3K7/IRAK1
GOBP_NEGATIVE_REGULATION_OF_B_CELL_ACTIVATION	GOBP_NEGATIVE_REGULATION_OF_B_CELL_ACTIVATION	30	0.556177379590788	2.07372671454131	0.00156739811912226	0.0207296010783942	0.0162690309750111	2974	tags=50%, list=19%, signal=40%	TYROBP/LYN/LAPTM5/FCGR2B/HMGB3/SAMSN1/INPP5D/CTLA4/BTK/IL10/CASP3/TNFAIP3/PAWR/INHA/NDFIP1
GOBP_RESPIRATORY_BURST	GOBP_RESPIRATORY_BURST	30	0.610767461304453	2.27726773392242	0.00156739811912226	0.0207296010783942	0.0162690309750111	2296	tags=50%, list=15%, signal=43%	NCF2/RAC2/NCF4/SLC11A1/NCF1/PIK3CG/HCK/PIK3CD/CYBA/CYBB/PGAM1/CD52/SELENOK/MPO/DUSP10
GOBP_RESPONSE_TO_ARSENIC_CONTAINING_SUBSTANCE	GOBP_RESPONSE_TO_ARSENIC_CONTAINING_SUBSTANCE	30	0.579474002759609	2.16058898473887	0.00156739811912226	0.0207296010783942	0.0162690309750111	3496	tags=53%, list=23%, signal=41%	CDKN1A/MAPK13/DAXX/HNRNPA1/ABCC2/DDX3X/SLC38A2/RNF4/DHX36/ATF4/ZC3H12A/CPEB2/HMOX1/PTEN/ATF3/VCP
GOBP_B_CELL_APOPTOTIC_PROCESS	GOBP_B_CELL_APOPTOTIC_PROCESS	24	0.566313230471846	1.97502160350548	0.0016	0.0207296010783942	0.0162690309750111	3103	tags=50%, list=20%, signal=40%	LYN/BCL10/AURKB/BCL2L11/BTK/IRS2/IL10/BAK1/PTEN/ADA/FNIP1/TRAF3IP2
GOBP_NEGATIVE_REGULATION_OF_ANTIGEN_RECEPTOR_MEDIATED_SIGNALING_PATHWAY	GOBP_NEGATIVE_REGULATION_OF_ANTIGEN_RECEPTOR_MEDIATED_SIGNALING_PATHWAY	24	0.601166183121907	2.09657153510864	0.0016	0.0207296010783942	0.0162690309750111	2822	tags=54%, list=18%, signal=44%	PTPN6/LPXN/LAPTM5/PTPN22/FCGR2B/UBASH3A/PTPRJ/PLCL2/EZR/GPS2/PTPN2/CBLB/PAWR
GOBP_NEGATIVE_REGULATION_OF_INTERLEUKIN_8_PRODUCTION	GOBP_NEGATIVE_REGULATION_OF_INTERLEUKIN_8_PRODUCTION	21	0.58497034532208	1.97284254039874	0.0016025641025641	0.0207296010783942	0.0162690309750111	2081	tags=43%, list=13%, signal=37%	TLR6/CD33/PTPN22/ANXA1/KLF4/BPI/BCL3/IL10/ELANE
GOBP_POSITIVE_REGULATION_OF_DNA_TEMPLATED_TRANSCRIPTION_ELONGATION	GOBP_POSITIVE_REGULATION_OF_DNA_TEMPLATED_TRANSCRIPTION_ELONGATION	21	0.655437833553113	2.21049776447798	0.0016025641025641	0.0207296010783942	0.0162690309750111	3504	tags=67%, list=23%, signal=52%	LEO1/GTF2F1/DDX39B/ALYREF/ELL/BTBD18/KAT7/CCNK/CDK13/TCERG1/BRD4/CDC73/SCAF8/CCNT1
GOBP_REGULATION_OF_B_CELL_RECEPTOR_SIGNALING_PATHWAY	GOBP_REGULATION_OF_B_CELL_RECEPTOR_SIGNALING_PATHWAY	23	0.628490757864236	2.1660208118421	0.00160513643659711	0.0207296010783942	0.0162690309750111	1928	tags=52%, list=12%, signal=46%	NFAM1/LYN/LPXN/PTPN22/FCGR2B/PLCL2/PRKCB/STAP1/GPS2/PRKCH/ELF2/ELF1
GOBP_REGULATION_OF_PROTEIN_POLYUBIQUITINATION	GOBP_REGULATION_OF_PROTEIN_POLYUBIQUITINATION	23	0.58328869786109	2.01023713248034	0.00160513643659711	0.0207296010783942	0.0162690309750111	3149	tags=61%, list=20%, signal=49%	PTPN22/PARP10/FBXO4/RNF40/PLAA/GPS2/DDX3X/BIRC2/SASH1/OTUB1/MARCHF7/NOD2/UBR5/TRIP12
GOBP_RIG_I_SIGNALING_PATHWAY	GOBP_RIG_I_SIGNALING_PATHWAY	23	0.600748134528807	2.07040906454475	0.00160513643659711	0.0207296010783942	0.0162690309750111	2329	tags=48%, list=15%, signal=41%	NLRX1/UFD1/BIRC3/NPLOC4/BIRC2/RNF125/DHX58/GPATCH3/TRIM15/PHB2/NOP53
GOBP_KINETOCHORE_ORGANIZATION	GOBP_KINETOCHORE_ORGANIZATION	20	0.682769889552968	2.2705450903076	0.00161550888529887	0.0207296010783942	0.0162690309750111	1669	tags=55%, list=11%, signal=49%	CENPE/CENPF/CENPA/CDT1/NDC80/DLGAP5/NUF2/CENPW/CENPN/RNF4/SENP6
GOBP_POSITIVE_REGULATION_OF_LEUKOCYTE_ADHESION_TO_VASCULAR_ENDOTHELIAL_CELL	GOBP_POSITIVE_REGULATION_OF_LEUKOCYTE_ADHESION_TO_VASCULAR_ENDOTHELIAL_CELL	20	0.575739785500741	1.91461744764309	0.00161550888529887	0.0207296010783942	0.0162690309750111	4861	tags=75%, list=31%, signal=51%	ITGB2/ALOX5/FUT4/ST3GAL4/PTAFR/RELA/TRAF6/ELANE/ICAM1/IRAK1/RHOA/TNF/ITGA4/ETS1/NFAT5
GOBP_REGULATION_OF_SUPEROXIDE_ANION_GENERATION	GOBP_REGULATION_OF_SUPEROXIDE_ANION_GENERATION	20	0.574728193122579	1.91125340634196	0.00161550888529887	0.0207296010783942	0.0162690309750111	1867	tags=50%, list=12%, signal=44%	TYROBP/ITGB2/ITGAM/CD177/FPR2/PRKCD/GNAI3/SYK/EGFR/AATF
GOBP_REGULATION_OF_TRANSLATION_IN_RESPONSE_TO_STRESS	GOBP_REGULATION_OF_TRANSLATION_IN_RESPONSE_TO_STRESS	20	0.611295307533282	2.03285701447163	0.00161550888529887	0.0207296010783942	0.0162690309750111	4162	tags=65%, list=27%, signal=48%	SESN2/TMED2/PPP1R15B/PPP1R15A/DDX3X/EIF2AK1/ATF4/EIF4G1/EIF2AK3/IMPACT/RPS6KA3/EIF2S1/EIF2AK4
GOBP_B_CELL_HOMEOSTASIS	GOBP_B_CELL_HOMEOSTASIS	27	0.566107861853034	2.03085403587045	0.00162074554294976	0.0207296010783942	0.0162690309750111	3035	tags=52%, list=20%, signal=42%	NCKAP1L/LYN/DOCK11/BCL10/PPP2R3C/BCL2L11/SOS2/GAPT/CASP3/TNFAIP3/HIF1A/BAK1/SOS1/ADA
GOBP_MYELOID_DENDRITIC_CELL_ACTIVATION	GOBP_MYELOID_DENDRITIC_CELL_ACTIVATION	27	0.558927093594571	2.00509376440802	0.00162074554294976	0.0207296010783942	0.0162690309750111	3318	tags=56%, list=21%, signal=44%	SPI1/BATF/CLEC4D/RELB/HAVCR2/LTBR/NOTCH2/IL10/TRAF6/PYCARD/TGFBR2/ITGB6/PSEN1/DOCK2/ITGB8
GOBP_REGULATION_OF_B_CELL_DIFFERENTIATION	GOBP_REGULATION_OF_B_CELL_DIFFERENTIATION	27	0.554653064039635	1.98976112065589	0.00162074554294976	0.0207296010783942	0.0162690309750111	1686	tags=44%, list=11%, signal=40%	NCKAP1L/NFAM1/PTPN6/HMGB3/PPP2R3C/INPP5D/BTK/ZFP36L2/SYK/MMP14/ZFP36L1/IL10
GOBP_POSITIVE_REGULATION_OF_LEUKOCYTE_DEGRANULATION	GOBP_POSITIVE_REGULATION_OF_LEUKOCYTE_DEGRANULATION	19	0.61548271405423	2.01544212561996	0.00162337662337662	0.0207296010783942	0.0162690309750111	1144	tags=37%, list=7%, signal=34%	ITGB2/ITGAM/FGR/CD177/GAB2/PTAFR/SYK
GOBP_RESPONSE_TO_PROTOZOAN	GOBP_RESPONSE_TO_PROTOZOAN	19	0.604825435185326	1.9805441044629	0.00162337662337662	0.0207296010783942	0.0162690309750111	2810	tags=47%, list=18%, signal=39%	SLC11A1/CCDC88B/BATF/MYD88/BCL3/IL10/IRF8/LYST/ARG1
GOBP_CD8_POSITIVE_ALPHA_BETA_T_CELL_ACTIVATION	GOBP_CD8_POSITIVE_ALPHA_BETA_T_CELL_ACTIVATION	22	0.642089416673471	2.17770660554573	0.0016260162601626	0.0207296010783942	0.0162690309750111	3094	tags=59%, list=20%, signal=47%	NCKAP1L/PTPN22/CRTAM/TOX/TNFSF8/VSIR/SOCS1/RUNX3/IRF1/CD274/PAX1/RUNX1/CBFB
GOBP_PROTEASOMAL_UBIQUITIN_INDEPENDENT_PROTEIN_CATABOLIC_PROCESS	GOBP_PROTEASOMAL_UBIQUITIN_INDEPENDENT_PROTEIN_CATABOLIC_PROCESS	22	0.551623808671647	1.87088399329814	0.0016260162601626	0.0207296010783942	0.0162690309750111	5600	tags=86%, list=36%, signal=55%	PSMA6/PSMA2/ENC1/PSMB7/PSMA3/PSMB4/PSMA7/PSMB3/PSMA5/PSMB2/PSMA4/PSMB5/PSMB6/PSMB1/PSME4/PSMB8/NFE2L2/PSMB11/PSMA1
GOBP_REGULATION_OF_VIRAL_INDUCED_CYTOPLASMIC_PATTERN_RECOGNITION_RECEPTOR_SIGNALING_PATHWAY	GOBP_REGULATION_OF_VIRAL_INDUCED_CYTOPLASMIC_PATTERN_RECOGNITION_RECEPTOR_SIGNALING_PATHWAY	22	0.610152458561946	2.06938941040985	0.0016260162601626	0.0207296010783942	0.0162690309750111	2329	tags=50%, list=15%, signal=43%	NLRX1/RIOK3/UFD1/BIRC3/NPLOC4/BIRC2/RNF125/DHX58/GPATCH3/TRIM15/NOP53
GOBP_VACUOLAR_ACIDIFICATION	GOBP_VACUOLAR_ACIDIFICATION	22	0.556157399649063	1.88626009320259	0.0016260162601626	0.0207296010783942	0.0162690309750111	2737	tags=50%, list=18%, signal=41%	SLC11A1/CCDC115/CLIC4/DMXL2/ATP6V1H/TCIRG1/ATP6AP2/CLN5/CLN3/ATP6V0A4/TMEM199
GOBP_CELLULAR_RESPONSE_TO_ARSENIC_CONTAINING_SUBSTANCE	GOBP_CELLULAR_RESPONSE_TO_ARSENIC_CONTAINING_SUBSTANCE	18	0.646618029143689	2.07818645376172	0.00164203612479475	0.0208153562424919	0.0163363334482086	3496	tags=67%, list=23%, signal=52%	MAPK13/DAXX/HNRNPA1/DDX3X/SLC38A2/DHX36/ATF4/ZC3H12A/CPEB2/HMOX1/ATF3/VCP
GOBP_REGULATION_OF_RIG_I_SIGNALING_PATHWAY	GOBP_REGULATION_OF_RIG_I_SIGNALING_PATHWAY	18	0.675837744149112	2.17209663437865	0.00164203612479475	0.0208153562424919	0.0163363334482086	2329	tags=56%, list=15%, signal=47%	NLRX1/UFD1/BIRC3/NPLOC4/BIRC2/RNF125/DHX58/GPATCH3/TRIM15/NOP53
GOBP_CD8_POSITIVE_ALPHA_BETA_T_CELL_DIFFERENTIATION	GOBP_CD8_POSITIVE_ALPHA_BETA_T_CELL_DIFFERENTIATION	13	0.712217817855579	2.07339072555687	0.00167224080267559	0.0208153562424919	0.0163363334482086	3094	tags=69%, list=20%, signal=55%	NCKAP1L/TOX/TNFSF8/SOCS1/RUNX3/IRF1/PAX1/RUNX1/CBFB
GOBP_REGULATION_OF_ATTACHMENT_OF_SPINDLE_MICROTUBULES_TO_KINETOCHORE	GOBP_REGULATION_OF_ATTACHMENT_OF_SPINDLE_MICROTUBULES_TO_KINETOCHORE	13	0.692993882164162	2.01742648403972	0.00167224080267559	0.0208153562424919	0.0163363334482086	2569	tags=62%, list=17%, signal=51%	RACGAP1/CCNB1/AURKB/KNSTRN/BECN1/SPAG5/NEK2/CDC42
GOBP_RRNA_CONTAINING_RIBONUCLEOPROTEIN_COMPLEX_EXPORT_FROM_NUCLEUS	GOBP_RRNA_CONTAINING_RIBONUCLEOPROTEIN_COMPLEX_EXPORT_FROM_NUCLEUS	13	0.682206024505049	1.98602114222115	0.00167224080267559	0.0208153562424919	0.0163363334482086	2183	tags=62%, list=14%, signal=53%	EIF6/NUP88/SDAD1/NOP9/LSG1/NMD3/RRS1/LTV1
GOBP_TOLL_LIKE_RECEPTOR_2_SIGNALING_PATHWAY	GOBP_TOLL_LIKE_RECEPTOR_2_SIGNALING_PATHWAY	16	0.639066369999339	1.97473715739646	0.00167224080267559	0.0208153562424919	0.0163363334482086	3324	tags=69%, list=22%, signal=54%	TLR6/LYN/CYBA/PIK3AP1/TIRAP/TLR2/TNIP2/TNFAIP3/ACOD1/NOD2/IRAK1
GOBP_KINETOCHORE_ASSEMBLY	GOBP_KINETOCHORE_ASSEMBLY	15	0.647692349042561	1.9705066731251	0.0016750418760469	0.0208153562424919	0.0163363334482086	1669	tags=53%, list=11%, signal=48%	CENPE/CENPF/CENPA/DLGAP5/CENPW/CENPN/RNF4/SENP6
GOBP_NEGATIVE_REGULATION_OF_B_CELL_PROLIFERATION	GOBP_NEGATIVE_REGULATION_OF_B_CELL_PROLIFERATION	15	0.638005366416255	1.94103548370036	0.0016750418760469	0.0208153562424919	0.0163363334482086	2822	tags=60%, list=18%, signal=49%	TYROBP/LYN/FCGR2B/INPP5D/CTLA4/BTK/IL10/CASP3/PAWR
GOBP_POSITIVE_REGULATION_OF_MYELOID_LEUKOCYTE_MEDIATED_IMMUNITY	GOBP_POSITIVE_REGULATION_OF_MYELOID_LEUKOCYTE_MEDIATED_IMMUNITY	15	0.698460374224441	2.12496076317288	0.0016750418760469	0.0208153562424919	0.0163363334482086	2810	tags=73%, list=18%, signal=60%	TYROBP/ITGB2/ITGAM/CD177/BTK/STAP1/PTAFR/TICAM1/DHX36/DDX21/ARG1
GOBP_REGULATION_OF_CD8_POSITIVE_ALPHA_BETA_T_CELL_ACTIVATION	GOBP_REGULATION_OF_CD8_POSITIVE_ALPHA_BETA_T_CELL_ACTIVATION	15	0.647166167865683	1.96890584593941	0.0016750418760469	0.0208153562424919	0.0163363334482086	3094	tags=67%, list=20%, signal=53%	NCKAP1L/PTPN22/CRTAM/VSIR/SOCS1/RUNX3/IRF1/CD274/RUNX1/CBFB
GOBP_REGULATION_OF_PROTEIN_K63_LINKED_UBIQUITINATION	GOBP_REGULATION_OF_PROTEIN_K63_LINKED_UBIQUITINATION	12	0.722386862059171	2.05828945405791	0.00168067226890756	0.0208327159579197	0.016349957721389	3149	tags=92%, list=20%, signal=73%	PTPN22/PARP10/PLAA/GPS2/DDX3X/BIRC2/SASH1/OTUB1/NOD2/UBR5/TRIP12
GOBP_NEUTROPHIL_EXTRAVASATION	GOBP_NEUTROPHIL_EXTRAVASATION	11	0.771930938683625	2.14814100653158	0.00170068027210884	0.0210133911795853	0.016491755470732	892	tags=64%, list=6%, signal=60%	RIPOR2/CD177/PIK3CG/PIK3CD/ADAM8/PRTN3/IL1R1
GOBP_ATTACHMENT_OF_MITOTIC_SPINDLE_MICROTUBULES_TO_KINETOCHORE	GOBP_ATTACHMENT_OF_MITOTIC_SPINDLE_MICROTUBULES_TO_KINETOCHORE	14	0.684428496466132	2.0190755211624	0.00171232876712329	0.0210133911795853	0.016491755470732	952	tags=50%, list=6%, signal=47%	KIF2C/CENPE/AURKB/CDT1/NDC80/BECN1/NUF2
GOBP_NEGATIVE_REGULATION_OF_CAMP_MEDIATED_SIGNALING	GOBP_NEGATIVE_REGULATION_OF_CAMP_MEDIATED_SIGNALING	14	0.67681421264175	1.99661325642566	0.00171232876712329	0.0210133911795853	0.016491755470732	3532	tags=71%, list=23%, signal=55%	PDE3B/PDE2A/CDC34/PDE4D/CRTC3/MGRN1/RGS2/NPY2R/LPAR1/PDE3A
GOBP_NUCLEOTIDE_BINDING_OLIGOMERIZATION_DOMAIN_CONTAINING_2_SIGNALING_PATHWAY	GOBP_NUCLEOTIDE_BINDING_OLIGOMERIZATION_DOMAIN_CONTAINING_2_SIGNALING_PATHWAY	14	0.712189787710967	2.10097179502843	0.00171232876712329	0.0210133911795853	0.016491755470732	3031	tags=71%, list=20%, signal=57%	PTPN22/SLC15A3/NFKBIA/LACC1/OTULIN/RELA/ERBIN/TNFAIP3/NOD2/INAVA
GOBP_REGULATION_OF_VESICLE_MEDIATED_TRANSPORT	GOBP_REGULATION_OF_VESICLE_MEDIATED_TRANSPORT	475	0.24801777340004	1.4695232205758	0.00225733634311512	0.0276327167772874	0.0216867427150809	3521	tags=28%, list=23%, signal=23%	RAC2/CORO1A/ITGB2/ITGAM/EGF/NCKAP1L/FGR/ARRB2/SLC11A1/FCER1G/CD300LF/CD177/LYN/FPR2/PTPRC/ABCA7/MIR27A/RAB31/HCK/FCGR2B/RAP1A/CYBA/SEPTIN5/PTPRJ/TOR1A/PICALM/NR1H2/ANXA1/RAP1B/EZR/FOXF1/PRKCB/HIP1R/PTPN1/FES/CACNA1H/EHD1/PRTN3/NSF/GAB2/DNM2/RAB5C/SNF8/PLCG2/STAP1/DNAJC5/FGG/GIT1/ATP2A2/SYT12/PTAFR/P2RY4/CD63/SYK/MICAL1/SPHK1/PREB/ADORA2A/HTR2A/SAR1B/IFNG/RAB5A/TRPV6/UNC119/VPS11/TULP1/RIN3/PRAM1/…
GOBP_REGULATION_OF_SMALL_MOLECULE_METABOLIC_PROCESS	GOBP_REGULATION_OF_SMALL_MOLECULE_METABOLIC_PROCESS	402	0.245313830414097	1.4372927701022	0.00226500566251416	0.0276464557086476	0.0216975253200629	3631	tags=31%, list=24%, signal=24%	RUBCNL/DDIT4/PMAIP1/PSMA6/SLC2A6/DGAT2/PSMA2/NR1H2/ANXA1/PGAM1/SLC27A4/NOS3/PDZD3/SIK1/EIF6/PSMC4/MVD/SESN2/PSMD14/PSMD3/PRKAG1/PTK2B/AVPR1A/LACC1/NFYB/MIDN/AKT1/AZIN1/IGFBP3/PSMD6/PSMB7/HDAC4/PSMD4/PHKG2/PPP1R3D/MFSD2A/GIT1/PSMD2/PTAFR/C1QTNF1/WNT4/NUP93/TTC39B/HTR2A/NUP88/IRS2/GFI1/IFNG/ADIPOR1/HMGCR/PSMD9/PDK4/PSMA3/ENO1/PSMD12/PSMD8/GCKR/PSMB4/GUCA2A/AVPR1B/PSMC6/APOA5/LDLRAP1/PSMA7/PMVK/CYP2…
GOBP_ACTIN_FILAMENT_ORGANIZATION	GOBP_ACTIN_FILAMENT_ORGANIZATION	407	0.255670692707036	1.49781311833236	0.00227531285551763	0.0276464557086476	0.0216975253200629	3100	tags=27%, list=20%, signal=22%	GMFG/RAC2/HCLS1/VASP/CORO1A/CYFIP2/NCKAP1L/RHOG/WAS/RFLNB/COTL1/MSRB1/MYO1G/MYO5A/PSTPIP1/ARPC3/ARPC5/LCP1/ARPC1B/HCK/PSTPIP2/GPR65/ACTR3/S1PR1/ARPC2/WHAMM/ARHGAP25/CAPZA1/ABI1/RHOF/EZR/HIP1R/PRKCD/PTK2B/PAK3/CAPZA2/WNT11/CFL1/ACTG1/GRB2/ID1/WASF2/GAS2L3/CAPG/NEB/TRPV4/ELN/TWF1/MYO1F/CASS4/SSH2/MICAL1/RHOC/WNT4/C9orf72/ACTA1/PXN/TPM3/ACTN1/SMAD3/MARCKS/SSH3/CD47/BIN3/JAK2/LMOD2/FRMD7/PYCARD/DBN1/…
GOBP_REGULATION_OF_ANATOMICAL_STRUCTURE_SIZE	GOBP_REGULATION_OF_ANATOMICAL_STRUCTURE_SIZE	463	0.23991827590898	1.41734788106791	0.00227531285551763	0.0276464557086476	0.0216975253200629	3025	tags=26%, list=20%, signal=21%	GMFG/HCLS1/VASP/CORO1A/VAV1/RAP1GAP2/CYFIP2/NCKAP1L/SEMA4A/WAS/COTL1/TRPV2/ARPC3/ARPC5/ARPC1B/HCK/ACTR3/ARPC2/SEMA4D/WHAMM/HRH2/PICALM/CAPZA1/EZR/HIP1R/NOS3/PRKCD/SLC9A3R1/AGT/PTK2B/VAV3/PAK3/AVPR1A/FOXC1/ASIC2/DNM2/IQGAP3/CAPZA2/AKT1/SNF8/GRB2/FGG/WASF2/CAPG/NEB/NDEL1/PTAFR/TRPV4/ELN/GCLM/TWF1/PPP1R15A/SSH2/TRPC5/CHRM3/AQP1/IST1/ADORA2A/CALCA/HTR2A/RAB5A/WNT3/GCH1/SEMA6B/SOD2/ADORA1/WNT9B/HTR7/R…
GOBP_REGULATION_OF_PROTEIN_CONTAINING_COMPLEX_ASSEMBLY	GOBP_REGULATION_OF_PROTEIN_CONTAINING_COMPLEX_ASSEMBLY	411	0.255832369585964	1.49734867762371	0.00229095074455899	0.0277632814946248	0.0217892126768796	3590	tags=30%, list=23%, signal=24%	GMFG/HCLS1/VASP/CORO1A/TLR6/CYFIP2/NCKAP1L/TMC8/WAS/COTL1/ARPC3/ARPC5/LCP1/ARPC1B/HCK/ACTR3/ARPC2/NIN/WHAMM/NR1H2/RAP1B/CAPZA1/INPP5J/CDT1/HIP1R/FES/BCL2L11/PRKCD/PSMC4/MEFV/RAF1/PTK2B/PAK3/RPA2/RIOK3/CAPZA2/GRB2/WASF2/CAPG/ULK1/ISL1/ANKRD53/TFIP11/ELN/TWF1/CDH17/SYK/PPM1A/SSH2/RHOC/DDX3X/PREB/BIRC2/LMO4/PEX5/TICAM1/SAR1B/IFNG/TIRAP/RNF4/KIF14/VPS11/PPP2R5B/SENP6/SAR1A/SSH3/CXCL13/PSMC6/DYRK1A/LM…
GOBP_REGULATION_OF_ACTIN_FILAMENT_BASED_PROCESS	GOBP_REGULATION_OF_ACTIN_FILAMENT_BASED_PROCESS	362	0.249179405662664	1.44597515025463	0.00229621125143513	0.0277632814946248	0.0217892126768796	2900	tags=25%, list=19%, signal=21%	GMFG/RAC2/HCLS1/VASP/CORO1A/CYFIP2/NCKAP1L/RHOG/WAS/COTL1/ARPC3/ARHGDIB/BST1/ARPC5/ARPC1B/HCK/GPR65/ACTR3/S1PR1/ARPC2/WHAMM/CAPZA1/RHOF/HIP1R/FES/PRKCD/PTK2B/PAK3/ATP1A1/IQGAP3/CAPZA2/WNT11/ACTG1/GRB2/ID1/STAP1/MYBPC3/WASF2/CAPG/ATP2A2/NEB/ELN/TWF1/SSH2/RHOC/WNT4/C9orf72/PXN/PDGFRB/PDE4B/PDE4D/NOTCH2/ADORA1/SMAD3/TRPM2/SSH3/CD47/SMAD4/LMOD2/FRMD7/PYCARD/DBN1/ARPC4/RHOB/CDC42EP4/TACSTD2/PDGFRA/ABL…
GOBP_OSSIFICATION	GOBP_OSSIFICATION	371	0.246864483473318	1.43077623394372	0.0023094688221709	0.02778342366757	0.0218050206817858	3686	tags=29%, list=24%, signal=23%	MMP9/FGR/OSTF1/ALOX5/RFLNB/LTF/FZD9/VCAN/MIR27A/JUND/ACHE/CCR1/S1PR1/SIX2/SEMA4D/LGR4/SGMS2/CLIC1/CEBPB/PHOSPHO1/PTK2B/FOXC1/WNT11/BMP1/KLF10/AKT1/JUNB/ALYREF/XYLT1/SNX10/IGFBP3/SRGN/IFITM5/MEF2D/HDAC4/SUCO/SLC24A3/CLEC5A/GIT1/TMEM38B/ALPL/CITED1/WNT4/SMAD1/CALCA/MMP14/PDLIM7/WNT3/UCMA/NAB1/SMAD3/TCIRG1/ACP5/EGFR/ASF1A/TRAF6/DHX36/ATF4/PTPN11/CYP27B1/TPH1/MYBBP1A/TNFSF11/PTHLH/SEMA7A/MMP2/SBNO2/R…
GOBP_INTRACILIARY_RETROGRADE_TRANSPORT	GOBP_INTRACILIARY_RETROGRADE_TRANSPORT	10	-0.826960466623461	-2.40396853221004	0.00231481481481481	0.02778342366757	0.0218050206817858	2681	tags=100%, list=17%, signal=83%	TTC21A/IFT43/DYNC2H1/IFT140/WDR19/IFT122/DYNLL1/WDR35/TTC21B
GOBP_UTP_METABOLIC_PROCESS	GOBP_UTP_METABOLIC_PROCESS	10	-0.738971436438586	-2.14818501137526	0.00231481481481481	0.02778342366757	0.0218050206817858	2190	tags=70%, list=14%, signal=60%	NME7/NME9/CAD/NME5/NME4/AK3/NME6
GOBP_RESPONSE_TO_LIGHT_STIMULUS	GOBP_RESPONSE_TO_LIGHT_STIMULUS	289	0.267786030305505	1.51698554942669	0.0023696682464455	0.0283686716705291	0.0222643357381729	4162	tags=37%, list=27%, signal=28%	MMP9/PDE1B/PITPNM1/NPS/ABCA7/RGS14/CDKN2D/JUND/DUSP1/GUCY2F/GRK1/CDKN1A/MAPK13/KRAS/CABP4/AURKB/SIK1/PRKCD/CIRBP/FEN1/ASIC2/RAD18/DNM2/AKT1/PPP1R1B/TENT2/AIPL1/RELA/BHLHE40/ID2/AQP1/FOS/RIC8A/GNAT1/NR2E3/BCL3/UNC119/GJA10/TULP1/SDE2/EGFR/PER1/STK11/DHX36/ATF4/NMU/PRPH2/PPP1CC/CHRNB2/PCLAF/SAG/MMP3/CCAR2/MMP2/ELANE/CRY2/TIMP1/CPT1B/CASP3/METAP2/USP1/DRD1/PDC/MYC/N4BP1/HIF1A/SPRTN/CHEK1/FBXL3/BAK1/…
GOBP_CELLULAR_RESPONSE_TO_PEPTIDE_HORMONE_STIMULUS	GOBP_CELLULAR_RESPONSE_TO_PEPTIDE_HORMONE_STIMULUS	302	0.266077307620679	1.50943945220026	0.00237812128418549	0.0283686716705291	0.0222643357381729	4966	tags=42%, list=32%, signal=29%	LYN/MYO5A/GOT1/ATP6V0C/RAB31/PKM/CCNA2/AP3S1/RAP1B/SLC27A4/PRKCB/PTPN1/PDE3B/PRKCD/ASS1/SH2B2/STAT3/SHC1/AKT1/SLC25A33/BCAR3/SLC39A14/GRB2/INHBB/NDEL1/SRSF5/RELA/NR4A1/NR4A2/PXN/IRS2/TRIM72/ADIPOR1/PDK4/CYP11A1/PRKAR1A/ATP6V1H/TCIRG1/ENHO/ZFP36L1/ZDHHC7/MIR143/APEX1/NKX6-1/JAK2/PTPN11/ERRFI1/PTPN2/RAB8B/SOCS3/SOCS1/CPEB2/MGARP/MAX/NUCKS1/GHRHR/CCND3/ATP6V0A4/SELENOS/GLP2R/GSK3A/GPR173/RAB10/IL1B/…
GOBP_NEGATIVE_REGULATION_OF_CATABOLIC_PROCESS	GOBP_NEGATIVE_REGULATION_OF_CATABOLIC_PROCESS	284	0.270189636204866	1.52603872757031	0.00238095238095238	0.0283686716705291	0.0222643357381729	4596	tags=40%, list=30%, signal=29%	SLC11A1/PTPN22/DDIT4/HP/PIK3CG/HNRNPA0/IRAK3/PDE3B/CIRBP/MCL1/MAPKAPK2/CHMP4B/MYD88/EIF4ENIF1/STAT3/IL10RA/AKT1/AZIN1/TBC1D14/BECN1/HDAC4/TENT2/MFSD2A/GIT1/MEIOC/HNRNPD/RELA/ZFP36/TLK2/TIRAP/HMGCR/THRAP3/ADORA1/FURIN/SMAD3/TAB2/ZDHHC7/EGFR/IL10/DHX36/RBM24/QSOX1/SDCBP/NOS2/CRTC3/CCAR2/MARCHF7/TIMP1/HCAR2/ADGRB1/EIF4G1/USP7/NOP53/AGAP2/NOCT/TAB3/HMOX1/FLNA/N4BP1/TMEM39A/EIF4G2/YBX3/GSK3A/SEC22B/PL…
GOBP_POSITIVE_REGULATION_OF_SECRETION	GOBP_POSITIVE_REGULATION_OF_SECRETION	271	0.270889717489895	1.52177382920208	0.00238663484486874	0.0283686716705291	0.0222643357381729	3366	tags=31%, list=22%, signal=25%	ITGB2/ITGAM/GPR27/S100A8/FGR/CD177/GRK2/CD33/ACHE/NR1H2/EZR/ADAM8/CACNA1H/TRH/AVPR1A/GAB2/SNF8/FGG/INHBB/NADK/ISL1/PTAFR/SYK/C1QTNF1/AQP1/ADORA2A/IRS2/IFNG/RAB5A/NMB/GOLPH3/EXOC1/PSMD9/ADORA1/EGFR/VPS4B/TLR2/AVPR1B/CARTPT/NKX6-1/JAK2/NMU/ANKRD1/SMAD4/DTNBP1/PTPN11/CHRNB2/SYT4/MYOM1/SDCBP/RAB8B/TNFSF11/TMED10/P2RY2/OXTR/NR0B2/HCAR2/KCNN4/GHRHR/TMF1/RASL10B/STXBP5/HIF1A/ADAM9/PPARD/ABCB11/IL1B/RAC1…
GOBP_PROTEIN_LOCALIZATION_TO_NUCLEUS	GOBP_PROTEIN_LOCALIZATION_TO_NUCLEUS	251	0.268042342722779	1.49079274600971	0.00242718446601942	0.0287811439934495	0.0225880527731775	4265	tags=35%, list=28%, signal=26%	HCLS1/RASSF5/ABCA7/SUN2/SIX2/CDKN1A/PLK1/GTSE1/TOR1A/FBXO4/PRKCD/SESN2/NFKBIA/EIF4ENIF1/STAT3/AKT1/CDK1/TXNIP/SYK/CCT2/NUP93/TOR1AIP1/MCRS1/MDM2/TBRG1/UFM1/NUP88/IFNG/BCL3/GLUL/KPNA1/ARL2BP/SMAD3/KAT7/GCKR/STK11/JAK2/ZC3H12A/CHP1/NMD3/BAG3/RRS1/TAF8/TCP1/POM121/CBLB/RPAIN/PHB2/NOP53/NUP54/FLNA/SEC13/EIF2AK3/NUP62/CCT6A/LATS1/NUP107/PSEN1/XPA/NUP98/UBR5/CCT3/POM121L2/RBM22/TOR1AIP2/PIN1/NUP50/OSBP…
GOBP_HOMOCYSTEINE_METABOLIC_PROCESS	GOBP_HOMOCYSTEINE_METABOLIC_PROCESS	12	-0.646647231613302	-1.98689782932766	0.00245700245700246	0.0289949858295182	0.0227558803855661	3832	tags=67%, list=25%, signal=50%	MTHFR/DPEP1/MMUT/NOX4/MPST/MTRR/TST/CTH
GOBP_POSITIVE_REGULATION_OF_PROTEIN_CONTAINING_COMPLEX_ASSEMBLY	GOBP_POSITIVE_REGULATION_OF_PROTEIN_CONTAINING_COMPLEX_ASSEMBLY	237	0.275212911022899	1.51950230342998	0.00245700245700246	0.0289949858295182	0.0227558803855661	3550	tags=30%, list=23%, signal=23%	GMFG/VASP/CORO1A/TLR6/NCKAP1L/WAS/ARPC3/ARPC5/LCP1/ARPC1B/HCK/ACTR3/ARPC2/NIN/WHAMM/NR1H2/RAP1B/CDT1/HIP1R/FES/BCL2L11/PSMC4/PTK2B/RPA2/GRB2/WASF2/ANKRD53/CDH17/SYK/RHOC/DDX3X/IFNG/TIRAP/PPP2R5B/CXCL13/PSMC6/LMOD2/PYCARD/ARPC4/MMP3/CDC42EP4/RBX1/PLEK/EIF4G1/ACTR2/RICTOR/TRIM27/CARMIL2/ICAM1/BAK1/FNIP2/XPA/PFN1/RAC1/ARF1/CDK5R1/PRKCE/ICE1/ARF6/CLIP1/FNIP1/BID/MAPK9/BMF/CCR7/GTF2H1/RASIP1/VCP/IQGAP…
GOBP_NEUROMUSCULAR_PROCESS_CONTROLLING_POSTURE	GOBP_NEUROMUSCULAR_PROCESS_CONTROLLING_POSTURE	16	-0.548625774919935	-1.8448631498617	0.00247524752475248	0.029070866513859	0.0228154331574346	2744	tags=50%, list=18%, signal=41%	GAA/FXN/SLURP1/GBX1/PNKD/PRRT2/TMEM150C/CNTNAP1
GOBP_OUTER_DYNEIN_ARM_ASSEMBLY	GOBP_OUTER_DYNEIN_ARM_ASSEMBLY	13	-0.624089180518028	-1.95771292497693	0.00247524752475248	0.029070866513859	0.0228154331574346	1901	tags=62%, list=12%, signal=54%	DNAI2/CCDC103/DNAAF1/DAW1/DNAH8/DNAL1/DNAI1/ZMYND10
GOBP_PROTEIN_AUTOPHOSPHORYLATION	GOBP_PROTEIN_AUTOPHOSPHORYLATION	222	0.278589679950969	1.52329370651938	0.0025	0.0292916666666667	0.0229887218045113	2635	tags=25%, list=17%, signal=21%	FGR/LYN/STK10/PTPRC/RIPK3/HCK/GRK1/MAPKAPK3/MVP/AURKA/STK17B/AURKB/IRAK3/FES/SIK1/ITK/MELK/STK24/RAP2C/MAPKAPK2/PTK2B/CALM2/BTK/AKT1/TXK/PIM1/FGFR1/PIM3/ULK1/PPP2R5A/SLK/DDX3X/TNKS1BP1/PDGFRB/EIF2AK1/EGFR/PPP2R5B/TRIM24/DAPK1/HIPK4/NEK2/STK11/NEK6/JAK2/DYRK1A/FLT1/CHP1/ERRFI1/PDGFRA/TAOK1/MAP3K9/PRKX/TTK/PDGFC/EIF2AK3/RIPK1
GOBP_POSITIVE_REGULATION_OF_WNT_SIGNALING_PATHWAY	GOBP_POSITIVE_REGULATION_OF_WNT_SIGNALING_PATHWAY	175	0.295642408693313	1.56255216374785	0.00251889168765743	0.029442912102048	0.0231074224328419	3307	tags=33%, list=21%, signal=26%	EGF/FZD9/ATP6V0C/ARNTL/PSMA6/LGR4/PSMA2/PPM1N/PSMC4/RNF220/PSMD14/PSMD3/AXIN1/DEPDC1B/FRAT1/NKD1/PSMD6/PSMB7/PSMD4/PSMD2/PPM1A/DDX3X/WNT3/PSMD9/PSMA3/SMAD3/PSMD12/PSMD8/EGFR/PSMB4/DAAM2/TLR2/CSNK1D/ATP6AP2/PSMC6/PSMA7/PSMB3/PSMC1/CCAR2/MBD2/PSMA5/CSNK1G1/PSMD11/PSMD1/TNFAIP3/PSMD13/TNKS/CDC73/PSMB2/UBR5/DKK1/MIR222/SPIN1/PIN1/GPRC5B/ZRANB1/PSMA4
GOBP_REGULATION_OF_STRESS_ACTIVATED_PROTEIN_KINASE_SIGNALING_CASCADE	GOBP_REGULATION_OF_STRESS_ACTIVATED_PROTEIN_KINASE_SIGNALING_CASCADE	166	0.312492170796063	1.63390286999026	0.00257731958762887	0.0298803813224847	0.0234507575636523	3065	tags=34%, list=20%, signal=28%	SPI1/NCF1/LYN/MMP8/PTPN22/DUSP1/FCGR2B/EZR/FOXM1/PTK2B/AMBP/AXIN1/MYD88/AKT1/MAP4K4/GPS2/WNT16/SPHK1/PDCD10/LTBR/SASH1/CYLD/TIRAP/GADD45G/CARD9/EGFR/PER1/TRAF6/GADD45B/PDCD4/ZC3H12A/PYCARD/SDCBP/ARL6IP5/TNFSF11/FAS/MAPK8IP2/TRAF3/TAOK1/SEMA4C/DUSP10/MYC/MAP2K1/COPS5/CDC42/RIPK1/HIPK3/IL1B/GADD45A/NOD2/FOXO1/KLHL31/MAP3K3/PBK/INAVA/RAPGEF1/RELL1
GOBP_REGULATION_OF_ADAPTIVE_IMMUNE_RESPONSE	GOBP_REGULATION_OF_ADAPTIVE_IMMUNE_RESPONSE	138	0.312900139260961	1.6130307684272	0.00258064516129032	0.0298803813224847	0.0234507575636523	3035	tags=31%, list=20%, signal=25%	SLC11A1/WAS/PTPN6/PTPRC/IL20RB/IL27/TNFRSF1B/RIPK3/FCGR2B/ANXA1/SAMSN1/CLCF1/CD28/BTK/SHLD3/IL1R1/TNFRSF14/HAVCR2/NFKBIZ/CD80/IL10/TRAF6/PVR/PAXIP1/ZC3H12A/PYCARD/HPX/DUSP10/TRIM27/TNFAIP3/IRF1/NFKBID/HLX/IRF7/NLRP3/CD274/IL1B/ARG1/NOD2/MAP3K7/NDFIP1/IL7R/ADA
GOBP_PYRUVATE_METABOLIC_PROCESS	GOBP_PYRUVATE_METABOLIC_PROCESS	137	0.313800925560804	1.61496086043599	0.00258732212160414	0.0298803813224847	0.0234507575636523	2837	tags=31%, list=18%, signal=25%	SLC16A3/PGAM2/ADPGK/AGXT/DDIT4/PKM/SDS/SLC2A6/PGAM1/DLD/EIF6/PRKAG1/GAPDH/HDAC4/GIT1/HK3/NUP93/HTR2A/NUP88/IFNG/PDK4/ENO1/GCKR/ALDOB/PDHX/ENTPD5/NUP160/PDHB/ESRRB/LDHC/POM121/NUP54/SEC13/SLC16A8/HIF1A/PFKFB3/NUP62/NUP107/HK2/PSEN1/PFKP/NUP98
GOBP_MYELOID_CELL_HOMEOSTASIS	GOBP_MYELOID_CELL_HOMEOSTASIS	133	0.319655440111789	1.63649118123704	0.00259403372243839	0.0298803813224847	0.0234507575636523	3067	tags=30%, list=20%, signal=24%	HMGB2/HCLS1/SPI1/NCKAP1L/LYN/IKZF1/PIK3CD/ANXA1/BCL2L11/INPP5D/SH2B3/STAT3/PTBP3/KLF13/HAMP/ZFP36/NCSTN/HSPA9/PDE4B/ZFP36L1/KAT7/DYRK3/JAK2/PTPN2/BAP1/BRD1/MAFB/HCAR2/CASP3/ETV2/ZFPM1/HMOX1/HIF1A/KLF2/BAK1/INHA/SP3/SLC7A11/MIR222/TGFBR3
GOBP_PEPTIDYL_GLUTAMIC_ACID_MODIFICATION	GOBP_PEPTIDYL_GLUTAMIC_ACID_MODIFICATION	27	-0.483525235216515	-1.95231333041156	0.0025974025974026	0.0298803813224847	0.0234507575636523	3141	tags=48%, list=20%, signal=38%	AGBL2/AGTPBP1/AGBL3/TTLL10/AGBL5/TTLL6/NAA10/TPGS2/TTLL9/PARP1/GGCX/CEP41/TTLL1
GOBP_CELL_CELL_ADHESION_MEDIATED_BY_CADHERIN	GOBP_CELL_CELL_ADHESION_MEDIATED_BY_CADHERIN	26	-0.454326816541288	-1.8221429688594	0.00260416666666667	0.0298803813224847	0.0234507575636523	3327	tags=50%, list=22%, signal=39%	NEXMIF/CTNND1/CDH2/PTPRU/SERPINF2/TJP1/FOXA2/PPM1F/DENND6A/BMP6/WNT3A/VEGFA/FER
GOBP_DRUG_METABOLIC_PROCESS	GOBP_DRUG_METABOLIC_PROCESS	26	-0.446322334168673	-1.79003984233552	0.00260416666666667	0.0298803813224847	0.0234507575636523	3301	tags=54%, list=21%, signal=42%	CYP2W1/CYP2R1/DPEP1/CYP2U1/CBR1/CAD/BCHE/ADAL/CYP2S1/TPMT/FMO2/NUDT15/FMO1/FMO5
GOBP_SMOOTH_MUSCLE_CELL_PROLIFERATION	GOBP_SMOOTH_MUSCLE_CELL_PROLIFERATION	135	0.318935816644889	1.63523100670614	0.00260756192959583	0.0298803813224847	0.0234507575636523	3005	tags=32%, list=19%, signal=26%	MMP9/MIR27A/S1PR1/CDKN1A/KLF4/DDX39B/CCN3/GNAI3/MYD88/AKT1/IGFBP3/MEF2D/HDAC4/TRIB1/PTAFR/ELN/PTGIR/NPR3/ID2/IFNG/PDGFRB/SOD2/ABCC4/MIR143/EGFR/IL10/TRAF6/JUN/JAK2/LDLRAP1/PDCD4/ADAMTS1/MMP2/ELANE/TGFBR2/TNFAIP3/HMOX1/PPARD/GNAI2/TGM2/FGF2/MIR222/PTEN
GOBP_SPERM_AXONEME_ASSEMBLY	GOBP_SPERM_AXONEME_ASSEMBLY	20	-0.599907914105626	-2.20218179730466	0.00261096605744125	0.0298803813224847	0.0234507575636523	4940	tags=75%, list=32%, signal=51%	CFAP43/SPAG16/CFAP206/CFAP44/CFAP65/MEIG1/BBS2/CEP131/SPEF2/IQCG/DNAH1/TTC12/ARMC2/CFAP157/TTLL1
GOBP_AXONEMAL_DYNEIN_COMPLEX_ASSEMBLY	GOBP_AXONEMAL_DYNEIN_COMPLEX_ASSEMBLY	24	-0.593628813140215	-2.31889591261946	0.0026525198938992	0.030285499763058	0.0237687031156825	2400	tags=75%, list=16%, signal=63%	DNAH5/CCDC40/CCDC39/CFAP100/DRC1/CCDC65/DNAI2/DNAH1/CCDC103/DNAAF1/DAW1/TTC12/SPAG1/DNAH8/DNAL1/DNAI1/ZMYND10/CFAP73
GOBP_POSITIVE_REGULATION_OF_PROTEOLYSIS_INVOLVED_IN_CELLULAR_PROTEIN_CATABOLIC_PROCESS	GOBP_POSITIVE_REGULATION_OF_PROTEOLYSIS_INVOLVED_IN_CELLULAR_PROTEIN_CATABOLIC_PROCESS	120	0.344639215431357	1.72878195860082	0.00267022696929239	0.0303874226574947	0.0238486943668591	4140	tags=42%, list=27%, signal=31%	EGF/CDC20/LAPTM5/ARIH2/PLK1/AURKA/RNF40/PSMC4/PTK2B/AXIN1/PLK3/AKT1/DDA1/TRIB1/RCHY1/RNF180/TRIB2/MDM2/HECTD1/HERPUD1/CSNK1D/TMEM259/RNF19B/RBX1/PSMC1/RNF19A/CHFR/NOP53/GSK3A/PSEN1/SMURF1/KLHL40/KEAP1/PTEN/PLK2/ARIH1/MAPK9/RNF139/ELOB/FMR1/ZYG11B/VCP/CSNK1A1/CSNK1E/RNF144B/PSMC3/ANKIB1/FBXW8/BAG2/SUMO1
GOBP_POSITIVE_REGULATION_OF_PROTEIN_AUTOPHOSPHORYLATION	GOBP_POSITIVE_REGULATION_OF_PROTEIN_AUTOPHOSPHORYLATION	25	-0.464884053281459	-1.82023861273343	0.00267379679144385	0.0303874226574947	0.0238486943668591	935	tags=36%, list=6%, signal=34%	PDGFD/RAD50/ACE/PDGFA/TAOK2/RAP2A/CALM3/VEGFA/PDGFB
GOBP_REACTIVE_OXYGEN_SPECIES_BIOSYNTHETIC_PROCESS	GOBP_REACTIVE_OXYGEN_SPECIES_BIOSYNTHETIC_PROCESS	105	0.352740886741607	1.7260352072742	0.00269905533063428	0.0306038047973532	0.0240185156635876	3431	tags=37%, list=22%, signal=29%	ITGB2/TLR6/ALOX5/MMP8/ARG2/CYBA/NOS3/KLF4/PTK2B/ASS1/DNM2/GLA/AKT1/SLC25A33/HDAC4/CYP1B1/CD34/TICAM1/IFNG/GCH1/SOD2/SMAD3/IL10/CD47/JAK2/ZC3H12A/NOS2/MPO/ADGRB1/KLF2/ICAM1/NQO1/IL1B/RAC1/INAVA/FYN/EDN1/MIR99B/CYP1A2
GOBP_NEURAL_TUBE_PATTERNING	GOBP_NEURAL_TUBE_PATTERNING	34	-0.449310308407515	-1.95845245022604	0.00277008310249307	0.0313236983733446	0.0245835034239514	4204	tags=50%, list=27%, signal=36%	DZIP1L/GLI2/TCTN1/LRP6/TULP3/BMP4/PRKACA/SHH/IFT140/TBC1D32/RPGRIP1L/TMEM107/SMO/WDR19/PTCH1/WNT3A/SOX17
GOBP_GUANOSINE_CONTAINING_COMPOUND_METABOLIC_PROCESS	GOBP_GUANOSINE_CONTAINING_COMPOUND_METABOLIC_PROCESS	36	-0.42003528023944	-1.87010970940846	0.00277777777777778	0.0313236983733446	0.0245835034239514	3422	tags=47%, list=22%, signal=37%	MPP1/GIMAP7/GMPR2/LRRK2/IMPDH1/NME7/NME9/NME5/NME4/AK3/LRGUK/CARD11/DLG2/DGUOK/MAGI3/AK4/NME6
GOBP_HEMATOPOIETIC_STEM_CELL_DIFFERENTIATION	GOBP_HEMATOPOIETIC_STEM_CELL_DIFFERENTIATION	85	0.367133071306564	1.73896923487667	0.00278164116828929	0.0313236983733446	0.0245835034239514	3307	tags=39%, list=21%, signal=31%	LMO1/PSMA6/PSMA2/BATF/LMBR1L/PSMC4/PSMD14/PSMD3/FOXC1/PSMD6/PSMB7/PSMD4/PSMD2/HSPA9/PSMD9/PSMA3/PSMD12/PSMD8/PSMB4/PSMC6/PSMA7/OSM/PSMB3/PSMC1/PSMA5/PSMD11/PSMD1/PSMD13/PSMB2/RUNX1/CBFB/ITCH/PSMA4
GOBP_MANNOSYLATION	GOBP_MANNOSYLATION	33	-0.44989711193744	-1.93099007719811	0.00279329608938547	0.031383127981429	0.0246301450419498	4277	tags=64%, list=28%, signal=46%	TMTC3/B4GAT1/FKRP/CRPPA/ALG2/DPM3/ALG8/ALG12/DPY19L3/ALG9/ALG3/POMT2/PIGB/TMTC2/FKTN/TMTC1/PIGV/POMT1/POMGNT2/DPY19L2/TMTC4
GOBP_INTRACILIARY_TRANSPORT_INVOLVED_IN_CILIUM_ASSEMBLY	GOBP_INTRACILIARY_TRANSPORT_INVOLVED_IN_CILIUM_ASSEMBLY	38	-0.643707104364228	-2.90268609838626	0.0028169014084507	0.0315762456286695	0.0247817078710122	3256	tags=79%, list=21%, signal=62%	PCM1/DYNLRB1/IFT88/CEP131/DYNC2LI1/IFT52/DYNLL2/IFT81/IFT43/TRAF3IP1/DYNC2H1/TTC30B/KIF3A/DYNLRB2/HSPB11/TTC26/IFT27/CLUAP1/IFT140/KIFAP3/WDR19/IFT20/IFT80/IFT122/DYNLL1/WDR35/IFT172/KIF3C/IFT22/TTC21B
GOBP_CD4_POSITIVE_ALPHA_BETA_T_CELL_DIFFERENTIATION	GOBP_CD4_POSITIVE_ALPHA_BETA_T_CELL_DIFFERENTIATION	73	0.373338957343457	1.71737667922382	0.00284090909090909	0.031700937950938	0.0248795690525014	3463	tags=38%, list=22%, signal=30%	NCKAP1L/SEMA4A/SPN/IL27/ANXA1/BATF/STAT3/RELB/TOX/NFKBIZ/IFNG/BCL3/RARA/CD80/ZC3H12A/SOCS1/CD86/RUNX3/ZFPM1/LEF1/NFKBID/HLX/NLRP3/PAX1/RUNX1/CBFB/MALT1/PTGER4
GOBP_MEMBRANE_INVAGINATION	GOBP_MEMBRANE_INVAGINATION	73	0.373314442018011	1.71726390757924	0.00284090909090909	0.031700937950938	0.0248795690525014	2900	tags=32%, list=19%, signal=26%	RAC2/ITGB2/ITGAM/NCKAP1L/RHOG/ABCA7/RAB31/FCGR2B/XKR7/SNX18/ARHGAP25/AURKB/BECN1/STAP1/MSR1/MARCO/TRBC2/ADGRB1/CDC42/SMURF1/RAC1/ARF1/RHOH
GOBP_LAMELLIPODIUM_ASSEMBLY	GOBP_LAMELLIPODIUM_ASSEMBLY	67	0.387525410930647	1.75446229459028	0.00288600288600289	0.031960771578879	0.0250834919994667	3053	tags=36%, list=20%, signal=29%	RAC2/WAS/ACTR3/S1PR1/ARPC2/WHAMM/AKIRIN1/VAV3/DNM2/SPATA13/HDAC4/WASF2/TWF1/GOLPH3/BIN3/FRMD7/ACTR2/CARMIL2/EPHA2/CDC42/CAPZB/RAC1/MSTN/ABLIM1
GOBP_RESPONSE_TO_DOPAMINE	GOBP_RESPONSE_TO_DOPAMINE	67	0.38294772748534	1.73373752977531	0.00288600288600289	0.031960771578879	0.0250834919994667	2841	tags=36%, list=18%, signal=29%	ARRB2/HRH2/SLC9A3R1/GNAI3/DNM2/GNAL/ID1/CHRM3/HTR6/HTR2A/NCSTN/HTR7/NSG1/ATF4/DRD5/HTR3B/DTNBP1/HTR3A/DRD1/FLNA/GSK3A/RGS4/RGS8/CHRM4
GOBP_NEGATIVE_REGULATION_OF_ERK1_AND_ERK2_CASCADE	GOBP_NEGATIVE_REGULATION_OF_ERK1_AND_ERK2_CASCADE	68	0.383359557753758	1.73848016425134	0.00289017341040462	0.031960771578879	0.0250834919994667	3419	tags=37%, list=22%, signal=29%	LYN/PTPRC/RGS14/DUSP1/DUSP4/EZR/PTPN1/KLF4/SLC9A3R1/SPRY4/RANBP9/SPRY1/SMAD4/TNIP1/ERRFI1/PTPN2/DUSP10/SPRED3/SPRED2/SPRY2/PTEN/RAPGEF1/PIN1/SPRED1/ATF3
GOBP_REGULATION_OF_LEUKOCYTE_APOPTOTIC_PROCESS	GOBP_REGULATION_OF_LEUKOCYTE_APOPTOTIC_PROCESS	68	0.381599938399336	1.73050054490333	0.00289017341040462	0.031960771578879	0.0250834919994667	3298	tags=37%, list=21%, signal=29%	HCLS1/LYN/ARG2/RIPK3/PIK3CD/ANXA1/BCL10/AURKB/ADAM8/BTK/IRS2/IL10/TCP1/HCAR2/IRF7/HIF1A/SELENOS/CD274/NOD2/SLC7A11/PTEN/IL7R/ADA/FNIP1/CCR7
GOBP_LYSOSOME_LOCALIZATION	GOBP_LYSOSOME_LOCALIZATION	66	0.392728045213531	1.7695431027346	0.00290275761973875	0.0320279601944717	0.0251362230512662	3521	tags=39%, list=23%, signal=31%	RAC2/FGR/MILR1/LYN/PIK3CG/PIK3CD/FOXF1/FES/DEF8/GAB2/PLEKHM2/BTK/NDEL1/PTGDS/SYK/BORCS6/SNAP23/PTGDR/LAT2/HMOX1/SPAG9/BORCS5/LAT/RAB34/CD84/CBL
GOBP_INTERFERON_GAMMA_MEDIATED_SIGNALING_PATHWAY	GOBP_INTERFERON_GAMMA_MEDIATED_SIGNALING_PATHWAY	61	0.413208608141835	1.81914517449775	0.00291545189504373	0.0320690778755295	0.0251684930802079	4140	tags=49%, list=27%, signal=36%	IRF5/HCK/NR1H2/IFNGR1/PRKCD/OAS3/CD44/TXK/TRIM25/PTAFR/IFNG/JAK2/IRF8/PTPN2/SOCS3/HPX/SOCS1/IRF1/TRIM62/IRF7/ICAM1/JAK1/ARG1/OTOP1/NLRC5/IFI30/PARP9/MID1/OAS2/SUMO1
GOBP_INTRACILIARY_TRANSPORT	GOBP_INTRACILIARY_TRANSPORT	47	-0.642452704581099	-3.07182576926323	0.00292397660818713	0.0320690778755295	0.0251684930802079	3256	tags=77%, list=21%, signal=61%	PCM1/DYNLRB1/IFT88/CEP131/DYNC2LI1/IFT52/DYNLL2/TTC21A/IFT81/IFT43/LCA5L/TRAF3IP1/DYNC2H1/TTC30B/KIF3A/DYNLRB2/ARL3/HSPB11/TTC26/IFT27/CLUAP1/MAK/IFT140/KIFAP3/WDR19/IFT20/IFT80/IFT122/DYNLL1/LCA5/BBS12/WDR35/IFT172/KIF3C/IFT22/TTC21B
GOBP_REGULATION_OF_DEFENSE_RESPONSE_TO_VIRUS	GOBP_REGULATION_OF_DEFENSE_RESPONSE_TO_VIRUS	60	0.411276868066429	1.79808650213026	0.00294117647058824	0.0320690778755295	0.0251684930802079	4162	tags=48%, list=27%, signal=35%	NLRX1/AIM2/IL27/PTPN22/RIOK3/UFD1/NPLOC4/TRIM6/SELENOK/RNF125/ZC3H12A/DHX58/PYCARD/GPATCH3/TRAF3/TNFAIP3/ZDHHC11/RNF26/RNF216/TRAF3IP2/ITCH/MUL1/DHX9/FGL2/PARP9/HTRA1/ILRUN/C1QBP/EIF2AK4
GOBP_NEGATIVE_REGULATION_OF_LIPID_LOCALIZATION	GOBP_NEGATIVE_REGULATION_OF_LIPID_LOCALIZATION	50	0.437543324130643	1.84210771536415	0.00295420974889217	0.0320690778755295	0.0251684930802079	4460	tags=60%, list=29%, signal=43%	EGF/MIR27A/NR1H2/NFKBIA/TRH/AKT1/PNPLA2/TTC39B/IRS2/ADORA1/PTPN11/PTPN2/ARL6IP5/ASXL1/PPARD/ABCG5/CRY1/PCSK9/ITGAV/OSBPL8/AKT2/APOA2/SREBF2/FIS1/NFKB1/LEP/GRM7/THBS1/TNF/PLA2G10
GOBP_NUCLEAR_ENVELOPE_ORGANIZATION	GOBP_NUCLEAR_ENVELOPE_ORGANIZATION	51	0.424304864296532	1.79561542044069	0.00295420974889217	0.0320690778755295	0.0251684930802079	1783	tags=31%, list=12%, signal=28%	CCNB2/CCNB1/SUN2/PLK1/TOR1A/PRKCB/LEMD2/CHMP4B/CDK1/NDEL1/PPP2R1A/NUP93/TOR1AIP1/PPP2CA/NEK6/LEMD3
GOBP_POSITIVE_REGULATION_OF_ALPHA_BETA_T_CELL_ACTIVATION	GOBP_POSITIVE_REGULATION_OF_ALPHA_BETA_T_CELL_ACTIVATION	57	0.414318065261601	1.79242000486292	0.00296296296296296	0.0320690778755295	0.0251684930802079	3341	tags=39%, list=22%, signal=30%	NCKAP1L/EBI3/PTPRC/PTPN22/ANXA1/CD28/SYK/NFKBIZ/IFNG/RARA/CD80/SOCS1/CD86/TGFBR2/RUNX3/NFKBID/HLX/NLRP3/RUNX1/ADA/CBFB/MALT1
GOBP_REGULATION_OF_ALTERNATIVE_MRNA_SPLICING_VIA_SPLICEOSOME	GOBP_REGULATION_OF_ALTERNATIVE_MRNA_SPLICING_VIA_SPLICEOSOME	55	0.412588392090759	1.7681821792206	0.00298507462686567	0.0320690778755295	0.0251684930802079	3708	tags=44%, list=24%, signal=33%	ZC3H10/MAGOH/RBM7/CELF6/HNRNPA1/HNRNPL/THRAP3/SMU1/RBM24/DYRK1A/SRSF12/RBM25/RNPS1/YTHDC1/WTAP/TRA2B/FMR1/REST/RBM8A/RBM11/NSRP1/SRSF6/FXR1/RBM15
GOBP_CYTOKINE_PRODUCTION_INVOLVED_IN_INFLAMMATORY_RESPONSE	GOBP_CYTOKINE_PRODUCTION_INVOLVED_IN_INFLAMMATORY_RESPONSE	49	0.443244665419989	1.85108158399618	0.00298953662182362	0.0320690778755295	0.0251684930802079	3794	tags=49%, list=25%, signal=37%	TLR6/ALOX5/IL1R2/GPSM3/MEFV/MYD88/STAT3/CD6/TICAM1/PER1/PDCD4/ZC3H12A/PYCARD/NOS2/BAP1/HIF1A/NLRC3/NOD2/MIR222/F2/IL17F/SIRPA/GBP5/APOD
GOBP_ZYMOGEN_ACTIVATION	GOBP_ZYMOGEN_ACTIVATION	49	0.445188691650533	1.85920024042886	0.00298953662182362	0.0320690778755295	0.0251684930802079	4303	tags=57%, list=28%, signal=41%	CYFIP2/HP/GGT1/FGG/PLAT/F12/VSIR/MMP14/FURIN/ENO1/PERP/PYCARD/CTSH/PRSS12/NLRC4/BAK1/CD5L/RUNX1/CASP8/KLKB1/FGB/PGK1/HPN/CPB2/F11/LGMN/APOH/THBS1
GOBP_RECEPTOR_CLUSTERING	GOBP_RECEPTOR_CLUSTERING	52	-0.344815538287337	-1.69995409227512	0.0029940119760479	0.0320690778755295	0.0251684930802079	2976	tags=38%, list=19%, signal=31%	GRIK2/DNAJA3/DLG3/GSN/CDH2/LRP4/CD81/PTN/THY1/CDK5/APOE/MAGI2/DLG2/ZDHHC2/WDR19/DLG4/SYNJ2BP/SYNGAP1/NLGN1/SHISA7
GOBP_REGULATION_OF_TUMOR_NECROSIS_FACTOR_MEDIATED_SIGNALING_PATHWAY	GOBP_REGULATION_OF_TUMOR_NECROSIS_FACTOR_MEDIATED_SIGNALING_PATHWAY	52	0.43181462959599	1.82365808516017	0.0029940119760479	0.0320690778755295	0.0251684930802079	2845	tags=44%, list=18%, signal=36%	LAPTM5/CASP1/TRAIP/OTULIN/SHARPIN/BIRC3/GPS2/SYK/SPHK1/IKBKB/BIRC2/TAX1BP1/CYLD/TNFRSF1A/SPATA2/PYCARD/PTPN2/HIPK1/TNFAIP3/UBE2K/RIPK1/CHUK/SPPL2A
GOBP_ACTIN_NUCLEATION	GOBP_ACTIN_NUCLEATION	48	0.445758896439617	1.8576402278496	0.003003003003003	0.0320690778755295	0.0251684930802079	2325	tags=31%, list=15%, signal=27%	GMFG/CORO1A/WAS/ARPC3/ARPC5/ARPC1B/ACTR3/ARPC2/WHAMM/HIP1R/WASF2/LMOD2/ARPC4/ACTR2/TRIM27
GOBP_MATURATION_OF_SSU_RRNA	GOBP_MATURATION_OF_SSU_RRNA	48	0.448617106424254	1.86955143341276	0.003003003003003	0.0320690778755295	0.0251684930802079	4736	tags=54%, list=31%, signal=38%	RIOK3/KRI1/HELB/NGDN/NOP9/RIOK1/RRS1/RCL1/NOP14/ABT1/UTP4/DDX52/RPS16/TSR1/NOB1/WDR3/NAT10/DCAF13/TBL3/RPS14/NOL10/BYSL/UTP3/HEATR1/NOL11/ERCC2
GOBP_PROTEIN_LOCALIZATION_TO_CILIUM	GOBP_PROTEIN_LOCALIZATION_TO_CILIUM	55	-0.442078545352037	-2.20578089423976	0.00301204819277108	0.0320690778755295	0.0251684930802079	3476	tags=55%, list=23%, signal=42%	BBS9/CCDC39/BBS1/LZTFL1/TULP3/NPHP4/CCDC66/TTC21A/RAB29/RAB11FIP3/DYNC2H1/INPP5E/EFCAB7/TCTN2/ARL3/GAS8/TTC26/IFT140/TBC1D32/TMEM107/WDR19/IFT20/IFT80/IFT122/WDR35/DZIP1/INVS/ZMYND10/CROCC/TTC21B
GOBP_NEGATIVE_REGULATION_OF_PEPTIDYL_TYROSINE_PHOSPHORYLATION	GOBP_NEGATIVE_REGULATION_OF_PEPTIDYL_TYROSINE_PHOSPHORYLATION	53	0.416311398264197	1.75720079113299	0.00302571860816944	0.0320690778755295	0.0251684930802079	2717	tags=40%, list=18%, signal=33%	PTPN6/PTPRC/SEMA4D/MVP/SAMSN1/PRKCD/SH2B3/SUZ12/SH3BP5/CHMP6/IBTK/PPP2R1A/PPP2CA/ERRFI1/PTPN2/SOCS3/SOCS1/CBLB/GGNBP2/GPRC5A/PSEN1
GOBP_NON_MOTILE_CILIUM_ASSEMBLY	GOBP_NON_MOTILE_CILIUM_ASSEMBLY	54	-0.477952965067716	-2.36308907372451	0.00303030303030303	0.0320690778755295	0.0251684930802079	3282	tags=50%, list=21%, signal=40%	BBS1/PCM1/IFT88/BBS2/C2CD3/CEP131/IFT52/DYNC2H1/WRAP73/CEP250/CEP89/MAK/IFT140/TBC1D32/RPGRIP1L/TMEM107/MKKS/RP1/BBS7/IFT80/IFT122/DYNLL1/TTC8/TMEM80/VANGL2/IFT172/BBS10
GOBP_NUCLEOSIDE_TRIPHOSPHATE_BIOSYNTHETIC_PROCESS	GOBP_NUCLEOSIDE_TRIPHOSPHATE_BIOSYNTHETIC_PROCESS	58	-0.355178690491551	-1.78495059192919	0.00303030303030303	0.0320690778755295	0.0251684930802079	2534	tags=36%, list=16%, signal=30%	TYMS/IMPDH1/NME7/NME9/CAD/NME5/NME4/AK1/AK3/DMAC2L/DTYMK/AK7/PRKAG2/DGUOK/PARP1/AK9/AK4/NUDT2/NME6/IL4/ATPSCKMT
GOBP_PURINE_NUCLEOSIDE_METABOLIC_PROCESS	GOBP_PURINE_NUCLEOSIDE_METABOLIC_PROCESS	54	-0.349956376657749	-1.73024994173428	0.00303030303030303	0.0320690778755295	0.0251684930802079	5016	tags=54%, list=32%, signal=36%	ENPP4/ENTPD4/RAB23/OARD1/MACROD1/ADK/MTAP/PEMT/GUK1/MPP1/MACROD2/GIMAP7/GMPR2/LRRK2/AMD1/IMPDH1/NME7/NME9/NME5/NME4/ADAL/AK3/LRGUK/CARD11/DLG2/DGUOK/MAGI3/AK4/NME6
GOBP_REGULATION_OF_CILIUM_ASSEMBLY	GOBP_REGULATION_OF_CILIUM_ASSEMBLY	54	-0.405810788732861	-2.00640462753125	0.00303030303030303	0.0320690778755295	0.0251684930802079	1342	tags=57%, list=9%, signal=53%	CDKL1/MAP4/YAP1/NOTO/BBS4/ADAMTS16/MCIDAS/EVI5L/ODF2L/CCP110/FUZ/TBC1D7/IFT88/DYNC2LI1/WRAP73/CDK10/MAK/IFT140/RABEP2/SDCCAG8/RP1/IFT20/DYNLL1/TBC1D30/MNS1/SYNE2/DZIP1/CNTROB/CDKL5/ZMYND10/CROCC
GOBP_NEGATIVE_REGULATION_OF_INTERLEUKIN_6_PRODUCTION	GOBP_NEGATIVE_REGULATION_OF_INTERLEUKIN_6_PRODUCTION	46	0.421693359428476	1.73781861359136	0.00304878048780488	0.0321444901691815	0.0252276782491207	2575	tags=35%, list=17%, signal=29%	NCKAP1L/ARRB2/NLRX1/PTPN6/PTPN22/ORM1/IRAK3/INPP5D/HAVCR2/BPI/IL10/ZC3H12A/TNFAIP3/SELENOS/KLF2/NLRC3
GOBP_PROGRAMMED_NECROTIC_CELL_DEATH	GOBP_PROGRAMMED_NECROTIC_CELL_DEATH	42	0.436320545592822	1.76346083245549	0.00306748466257669	0.0321444901691815	0.0252276782491207	2635	tags=38%, list=17%, signal=32%	PYGL/FZD9/RIPK3/CASP1/BIRC3/BIRC2/TICAM1/CYLD/SPATA2/PGAM5/IPMK/FAS/ZBP1/YBX3/CD14/RIPK1
GOBP_POSITIVE_REGULATION_OF_ERBB_SIGNALING_PATHWAY	GOBP_POSITIVE_REGULATION_OF_ERBB_SIGNALING_PATHWAY	39	0.470919123963361	1.86853289031972	0.00310077519379845	0.0321444901691815	0.0252276782491207	4982	tags=64%, list=32%, signal=44%	MMP9/EGF/NCF1/HIP1R/AGT/AKT1/BCAR3/ADORA1/PLAUR/SHKBP1/NUP62/SOS1/DOK1/AGR2/CBL/DGKD/RTN4/ADRA2A/PDE6H/EPGN/EREG/CNOT9/FBXW7/ADAM17/RBPJ
GOBP_HEAD_MORPHOGENESIS	GOBP_HEAD_MORPHOGENESIS	33	0.507983564489457	1.93696637687641	0.0031055900621118	0.0321444901691815	0.0252276782491207	2418	tags=39%, list=16%, signal=33%	CLDN5/CSRNP1/CRISPLD2/SGPL1/WNT3/TIPARP/ATP6AP2/PTPN11/MMP2/PDGFRA/PAX9/ANKRD11/LEF1
GOBP_KILLING_OF_CELLS_OF_OTHER_ORGANISM	GOBP_KILLING_OF_CELLS_OF_OTHER_ORGANISM	33	0.484319598842397	1.8467345091427	0.0031055900621118	0.0321444901691815	0.0252276782491207	5373	tags=76%, list=35%, signal=50%	PGLYRP1/LTF/CAMP/PGLYRP3/BCL2L11/GAPDH/PGLYRP4/SYK/HAMP/IFNG/NOS2/BCL2L1/ELANE/CTSG/ARG1/CASP8/F2/DEFA5/HRG/CHGA/RPL30/F2RL1/PRF1/SEMG1/RPS19
GOBP_NEGATIVE_REGULATION_OF_TOLL_LIKE_RECEPTOR_SIGNALING_PATHWAY	GOBP_NEGATIVE_REGULATION_OF_TOLL_LIKE_RECEPTOR_SIGNALING_PATHWAY	35	0.494096953542293	1.89265442447655	0.0031055900621118	0.0321444901691815	0.0252276782491207	3374	tags=49%, list=22%, signal=38%	TLR6/ARRB2/CD300LF/LYN/GRAMD4/LGR4/NFKBIL1/SMPDL3B/IRAK3/GPS2/TICAM1/TNFAIP3/CD14/ACOD1/NOD2/BPIFB1/CACTIN
GOBP_RESPONSE_TO_FUNGUS	GOBP_RESPONSE_TO_FUNGUS	33	0.493573369980156	1.88201959473629	0.0031055900621118	0.0321444901691815	0.0252276782491207	2880	tags=48%, list=19%, signal=40%	S100A8/COTL1/LTF/BCL10/MYD88/BTK/GAPDH/SYK/HAMP/CARD9/MPO/ELANE/CTSG/BAK1/ARG1/PLA2G5
GOBP_AMYLOID_BETA_CLEARANCE	GOBP_AMYLOID_BETA_CLEARANCE	36	0.487811282493576	1.88649889414641	0.00311526479750779	0.0321444901691815	0.0252276782491207	1964	tags=33%, list=13%, signal=29%	ITGB2/ITGAM/C5AR1/ABCA7/PICALM/IFNGR1/MSR1/IFNG/RAB5A/HMGCR/RAB11B/MARCO
GOBP_POSITIVE_REGULATION_OF_DNA_REPLICATION	GOBP_POSITIVE_REGULATION_OF_DNA_REPLICATION	36	0.485128414888334	1.87612351548653	0.00311526479750779	0.0321444901691815	0.0252276782491207	4542	tags=61%, list=29%, signal=43%	EGF/E2F8/CDT1/DBF4/ATF1/ATAD5/BCAR3/E2F7/KAT7/EGFR/JUN/MAP2K4/CDC42/RAC1/NPM2/DHX9/INO80/PCNA/ATRX/FAF1/KCTD13/EREG
GOBP_POSITIVE_REGULATION_OF_NITRIC_OXIDE_METABOLIC_PROCESS	GOBP_POSITIVE_REGULATION_OF_NITRIC_OXIDE_METABOLIC_PROCESS	36	0.501905073291961	1.94100341609919	0.00311526479750779	0.0321444901691815	0.0252276782491207	3338	tags=47%, list=22%, signal=37%	ITGB2/TLR6/MMP8/KLF4/PTK2B/ASS1/DNM2/AKT1/TICAM1/IFNG/SMAD3/JAK2/KLF2/ICAM1/IL1B/EDN1/MIR99B
GOBP_SUPEROXIDE_ANION_GENERATION	GOBP_SUPEROXIDE_ANION_GENERATION	34	0.516394963546908	1.97151289828169	0.0031201248049922	0.0321444901691815	0.0252276782491207	1867	tags=41%, list=12%, signal=36%	NCF2/TYROBP/ITGB2/ITGAM/NCF1/CD177/FPR2/CYBA/CYBB/PRKCD/GNAI3/SYK/EGFR/AATF
GOBP_ALPHA_BETA_T_CELL_PROLIFERATION	GOBP_ALPHA_BETA_T_CELL_PROLIFERATION	31	0.525132342105659	1.98226880002347	0.00312989045383412	0.0321444901691815	0.0252276782491207	2848	tags=45%, list=18%, signal=37%	EBI3/PTPRC/PTPN22/ARG2/ELF4/CD28/TNFRSF14/SYK/VSIR/TGFBR2/CBLB/IRF1/CD274/DOCK2
GOBP_CYTOPLASMIC_PATTERN_RECOGNITION_RECEPTOR_SIGNALING_PATHWAY_IN_RESPONSE_TO_VIRUS	GOBP_CYTOPLASMIC_PATTERN_RECOGNITION_RECEPTOR_SIGNALING_PATHWAY_IN_RESPONSE_TO_VIRUS	30	0.525207100265223	1.95825295032335	0.00313479623824451	0.0321444901691815	0.0252276782491207	2478	tags=43%, list=16%, signal=36%	NLRX1/RIOK3/UFD1/BIRC3/NPLOC4/BIRC2/RNF125/DHX58/GPATCH3/TRIM15/PHB2/NOP53/IRF7
GOBP_AXONEME_ASSEMBLY	GOBP_AXONEME_ASSEMBLY	62	-0.536791037998369	-2.71466592810216	0.00315457413249211	0.0321444901691815	0.0252276782491207	4981	tags=73%, list=32%, signal=49%	DNAAF5/SPAG16/FOXJ1/CFAP206/TEKT2/CFAP44/RSPH9/DNAH5/CFAP65/CCDC40/MEIG1/CCDC39/BBS2/CEP131/SPEF2/CFAP100/IQCG/DRC1/RSPH1/CCDC65/DNAI2/DNAH1/GAS8/HYDIN/LRGUK/TTC26/SPEF1/CCDC103/SPAG17/RP1/DNAAF1/DAW1/TTC12/ARMC2/SPAG1/DNAH8/DNAL1/DNAI1/RSPH4A/ZMYND10/CFAP157/CFAP46/CFAP74/TTLL1/CFAP73
GOBP_PROTEIN_TRANSPORT_ALONG_MICROTUBULE	GOBP_PROTEIN_TRANSPORT_ALONG_MICROTUBULE	62	-0.523397291503733	-2.6469309163661	0.00315457413249211	0.0321444901691815	0.0252276782491207	3256	tags=63%, list=21%, signal=50%	PCM1/DYNLRB1/IFT88/CEP131/DYNC2LI1/IFT52/DYNLL2/TTC21A/IFT81/IFT43/LCA5L/TRAF3IP1/DYNC2H1/TTC30B/KIF3A/MAP1A/DYNLRB2/ARL3/HSPB11/TTC26/IFT27/CLUAP1/MAK/IFT140/KIFAP3/DLG2/WDR19/PURA/IFT20/IFT80/IFT122/DYNLL1/LCA5/BBS12/WDR35/IFT172/KIF3C/IFT22/TTC21B
GOBP_INTERLEUKIN_4_PRODUCTION	GOBP_INTERLEUKIN_4_PRODUCTION	28	0.491398155072649	1.79262309539831	0.00316957210776545	0.0321444901691815	0.0252276782491207	2974	tags=46%, list=19%, signal=38%	FCER1G/IL20RB/SLC7A5/CEBPB/CD28/HAVCR2/SYK/RARA/CD86/ZFPM1/LEF1/NLRP3/NDFIP1
GOBP_NEGATIVE_REGULATION_OF_MUSCLE_HYPERTROPHY	GOBP_NEGATIVE_REGULATION_OF_MUSCLE_HYPERTROPHY	28	0.49412206207892	1.80255992271187	0.00316957210776545	0.0321444901691815	0.0252276782491207	3807	tags=57%, list=25%, signal=43%	TNFRSF1B/CTDP1/SMAD3/TNFRSF1A/SMAD4/ERRFI1/TRIM63/GSK3A/RGS4/RGS2/FOXO1/MSTN/JARID2/MLIP/YY1/BMP10
GOBP_POSITIVE_REGULATION_OF_LAMELLIPODIUM_ASSEMBLY	GOBP_POSITIVE_REGULATION_OF_LAMELLIPODIUM_ASSEMBLY	28	0.525222597811041	1.91601484324248	0.00316957210776545	0.0321444901691815	0.0252276782491207	2939	tags=46%, list=19%, signal=38%	RAC2/ACTR3/ARPC2/AKIRIN1/DNM2/HDAC4/WASF2/FRMD7/ACTR2/CARMIL2/CDC42/RAC1/MSTN
GOBP_REGULATION_OF_NATURAL_KILLER_CELL_ACTIVATION	GOBP_REGULATION_OF_NATURAL_KILLER_CELL_ACTIVATION	28	0.486806236797091	1.77587175299302	0.00316957210776545	0.0321444901691815	0.0252276782491207	1345	tags=29%, list=9%, signal=26%	TYROBP/FGR/DCAF15/PTPN22/PGLYRP3/HAVCR2/TOX/TICAM1
GOBP_POSITIVE_REGULATION_OF_INTERFERON_BETA_PRODUCTION	GOBP_POSITIVE_REGULATION_OF_INTERFERON_BETA_PRODUCTION	29	0.515241053958846	1.90303084438653	0.00317460317460317	0.0321444901691815	0.0252276782491207	2478	tags=45%, list=16%, signal=38%	HMGB2/IRF5/TLR7/POLR3C/RIOK3/TBK1/DDX3X/TICAM1/TLR2/DHX58/PTPN11/IRF1/IRF7
GOBP_REGULATION_OF_LEUKOCYTE_ADHESION_TO_VASCULAR_ENDOTHELIAL_CELL	GOBP_REGULATION_OF_LEUKOCYTE_ADHESION_TO_VASCULAR_ENDOTHELIAL_CELL	29	0.5207280508544	1.92329693975114	0.00317460317460317	0.0321444901691815	0.0252276782491207	4861	tags=69%, list=31%, signal=47%	ITGB2/ALOX5/KLF4/FUT4/ST3GAL4/PTAFR/RELA/TRAF6/ELANE/ICAM1/ZDHHC21/MIR222/IRAK1/MIRLET7E/RHOA/CCL28/TNF/ITGA4/ETS1/NFAT5
GOBP_NUCLEOSIDE_MONOPHOSPHATE_METABOLIC_PROCESS	GOBP_NUCLEOSIDE_MONOPHOSPHATE_METABOLIC_PROCESS	70	-0.331388575586145	-1.70896991366566	0.00319488817891374	0.0322834594013029	0.0253367442525332	4430	tags=53%, list=29%, signal=38%	AK8/DCTD/DUT/ADSL/GART/ADK/UMPS/GUK1/PPAT/DPYS/MPP1/GMPR2/TYMS/IMPDH1/DNPH1/CAD/AK1/DHODH/AK3/LRGUK/DTYMK/ATIC/CARD11/AK7/DLG2/DGUOK/MAGI3/RAD50/PRPS2/UPRT/AK9/AK4/NUDT2/LHPP/PFAS/UPP2/TYMP
GOBP_PHYSIOLOGICAL_CARDIAC_MUSCLE_HYPERTROPHY	GOBP_PHYSIOLOGICAL_CARDIAC_MUSCLE_HYPERTROPHY	27	0.520627517857969	1.86769795488472	0.00324149108589951	0.0326204041589192	0.0256011856509855	3864	tags=52%, list=25%, signal=39%	MIR23A/DDX39B/CTDP1/HAMP/PDLIM5/MAP2K4/GSK3A/RGS4/RGS2/PIN1/AKAP13/EDN1/YY1/MIR208A
GOBP_REGULATION_OF_SUPEROXIDE_METABOLIC_PROCESS	GOBP_REGULATION_OF_SUPEROXIDE_METABOLIC_PROCESS	27	0.521777386587773	1.87182299130975	0.00324149108589951	0.0326204041589192	0.0256011856509855	1867	tags=44%, list=12%, signal=39%	TYROBP/ITGB2/ITGAM/CD177/FPR2/BST1/PRKCD/GNAI3/SYK/GCH1/EGFR/AATF
GOBP_CARDIAC_MYOFIBRIL_ASSEMBLY	GOBP_CARDIAC_MYOFIBRIL_ASSEMBLY	17	0.603962631944724	1.90488758143369	0.00332778702163062	0.0332262028547122	0.0260766293273594	5016	tags=76%, list=32%, signal=52%	NEB/PDGFRB/MEF2A/SMAD4/PDGFRA/MYL2/TTN/NRAP/TCAP/FHOD3/PROX1/CSRP3/MYLK3
GOBP_NEGATIVE_REGULATION_OF_REGULATED_SECRETORY_PATHWAY	GOBP_NEGATIVE_REGULATION_OF_REGULATED_SECRETORY_PATHWAY	17	0.607712539189641	1.91671472332055	0.00332778702163062	0.0332262028547122	0.0260766293273594	5011	tags=76%, list=32%, signal=52%	FCGR2B/RAP1A/RAP1B/FOXF1/SYT4/HMOX1/GNAI2/FMR1/REST/CD84/ADRA2A/IL13RA2/STXBP3
GOBP_NEGATIVE_REGULATION_OF_INTERLEUKIN_12_PRODUCTION	GOBP_NEGATIVE_REGULATION_OF_INTERLEUKIN_12_PRODUCTION	16	0.623917168248086	1.92792560071397	0.00334448160535117	0.0332262028547122	0.0260766293273594	4475	tags=75%, list=29%, signal=53%	ARRB2/LILRA5/IRAK3/MEFV/TIGIT/IL10/NOD2/CCR7/NFKB1/C1QBP/THBS1/TLR8
GOBP_PYROPTOSIS	GOBP_PYROPTOSIS	13	0.619159265061174	1.80248099055669	0.00334448160535117	0.0332262028547122	0.0260766293273594	3686	tags=62%, list=24%, signal=47%	AIM2/CASP1/GZMB/GSDME/ZBP1/NLRC4/CASP8/DHX9
GOBP_MEMBRANE_DISASSEMBLY	GOBP_MEMBRANE_DISASSEMBLY	15	0.60711699336009	1.84706224884724	0.0033500837520938	0.0332262028547122	0.0260766293273594	1741	tags=47%, list=11%, signal=41%	CCNB2/CCNB1/PLK1/PRKCB/CDK1/NDEL1/NEK6
GOBP_NEGATIVE_REGULATION_OF_TYROSINE_PHOSPHORYLATION_OF_STAT_PROTEIN	GOBP_NEGATIVE_REGULATION_OF_TYROSINE_PHOSPHORYLATION_OF_STAT_PROTEIN	15	0.625421368298727	1.9027505598444	0.0033500837520938	0.0332262028547122	0.0260766293273594	2397	tags=53%, list=16%, signal=45%	SH2B3/SUZ12/PPP2R1A/PPP2CA/PTPN2/SOCS3/SOCS1/GGNBP2
GOBP_REGULATION_OF_SMOOTHENED_SIGNALING_PATHWAY	GOBP_REGULATION_OF_SMOOTHENED_SIGNALING_PATHWAY	73	-0.360978674324207	-1.87131107601444	0.00335570469798658	0.0332262028547122	0.0260766293273594	4106	tags=44%, list=27%, signal=32%	CHSY1/GLI2/FUZ/TCTN1/GAS1/TULP3/GPC3/WDR11/C2CD3/GLIS2/PRRX1/IFT81/DYNC2H1/MEGF8/PRKACA/GAS8/TTC23/SHH/IFT140/RPGRIP1L/SMO/BTRC/HHIP/SCUBE1/IFT122/PTCH2/PTCH1/IFT172/STK36/EVC/TUBD1/KCTD21
GOBP_WATER_SOLUBLE_VITAMIN_METABOLIC_PROCESS	GOBP_WATER_SOLUBLE_VITAMIN_METABOLIC_PROCESS	73	-0.364299287459256	-1.88852511268962	0.00335570469798658	0.0332262028547122	0.0260766293273594	3832	tags=49%, list=25%, signal=37%	MTHFR/SLC25A32/MTR/PNPO/RGN/ALDH1L2/SLC19A1/BTD/PDZD11/TPK1/PCCB/PDXP/SLC23A1/VNN1/SLC52A3/MMUT/FLAD1/SHMT2/THTPA/PCCA/CYB5R3/MCCC2/MCCC1/MTRR/DHFR/SLC46A1/SLC52A2/PDXK/MTHFD1/SLC5A6/SLC25A19/MMACHC/ABCD4/MMAB/MMAA/CUBN
GOBP_REGULATION_OF_CYTOSKELETON_ORGANIZATION	GOBP_REGULATION_OF_CYTOSKELETON_ORGANIZATION	478	0.232652439125069	1.37915145846485	0.00339750849377123	0.0335725688711812	0.0263484647297541	3366	tags=27%, list=22%, signal=22%	GMFG/RAC2/HCLS1/VASP/CORO1A/S100A8/CYFIP2/NCKAP1L/RHOG/WAS/COTL1/ARPC3/TACC3/ARHGDIB/BST1/ARPC5/ARPC1B/HCK/GPR65/ACTR3/S1PR1/ARPC2/PLK1/NIN/WHAMM/TPX2/CAPZA1/INPP5J/RHOF/HIP1R/FES/CCSAP/PRKCD/SKA1/PTK2B/PAK3/CHMP4B/IQGAP3/CAPZA2/WNT11/MDM1/ACTG1/GRB2/ID1/SPAG5/STAP1/WASF2/CAPG/NEB/ANKRD53/CLIC4/TRPV4/ELN/TWF1/SSH2/RHOC/RASSF1/WNT4/CNTRL/C9orf72/PXN/CYLD/PDGFRB/RNF4/NOTCH2/SMAD3/CHMP1A/TRPM2/SENP6…
GOBP_SPERM_MOTILITY	GOBP_SPERM_MOTILITY	80	-0.364044000466016	-1.92806812214454	0.00341296928327645	0.0336577592044157	0.0264153239116998	4940	tags=54%, list=32%, signal=37%	SPAG16/TSSK4/CATSPER4/TPPP2/INPP5B/CFAP206/VPS13A/TEKT2/CFAP44/SLC9B2/DNAH5/CFAP65/RGN/CCDC40/MEIG1/DRC7/CCDC39/CATSPERD/BBS2/CEP131/NPHP4/ENKUR/TEKT3/TTC21A/SPEF2/IQCG/SLC9B1/CATSPER3/ROPN1L/DNAH1/TCTE1/GAS8/DNAH11/PLTP/TTLL9/TTC12/ARMC2/DNAI1/GAPDHS/CFAP157/SORD/TTLL1/TACR2
GOBP_POSITIVE_REGULATION_OF_ANION_TRANSPORT	GOBP_POSITIVE_REGULATION_OF_ANION_TRANSPORT	439	0.240224465008283	1.41009081982317	0.00343642611683849	0.0338213058419244	0.0265436787845903	3686	tags=31%, list=24%, signal=24%	RAC2/HCLS1/ITGB2/ITGAM/GPR27/S100A8/GRK2/CD33/ABCA7/ACHE/RAP1A/PMAIP1/ARIH2/GTSE1/NR1H2/GZMB/EZR/ADAM8/PRKCD/CEBPB/NFKBIA/TRH/AVPR1A/PLK3/AKT1/AZIN1/FGG/UBE2J2/GPS2/NADK/ISL1/PTAFR/KIF20B/PPM1A/C1QTNF1/ADORA2A/PDCD10/EEPD1/IRS2/SAR1B/IFNG/GOLPH3/YWHAZ/EXOC1/PSMD9/ADORA1/VPS11/SMAD3/EGFR/TLR2/SAR1A/ITLN1/AVPR1B/ATF4/CARTPT/MEF2A/NKX6-1/JAK2/NMU/ANKRD1/LDLRAP1/RHOU/ZC3H12A/CHP1/PTPN11/CHRNB2/BAG3/S…
GOBP_MICROTUBULE_BUNDLE_FORMATION	GOBP_MICROTUBULE_BUNDLE_FORMATION	92	-0.433183028025062	-2.38624731306302	0.00344827586206897	0.0338701906531764	0.0265820446221894	2915	tags=47%, list=19%, signal=38%	BBS2/CEP131/CCDC66/SPEF2/CFAP100/IQCG/DRC1/RSPH1/CCDC65/DNAI2/DNAH1/NCKAP5/GAS8/PSRC1/TTLL6/HYDIN/LRGUK/TTC26/SPEF1/CCDC103/SPAG17/NUMA1/RP1/DNAAF1/DAW1/TPPP3/TTC12/TRIM46/ARMC2/SPAG1/MTCL1/DNAH8/DNAL1/DNAI1/RSPH4A/MAP1S/ZMYND10/TPPP/CFAP157/CFAP46/CFAP74/TTLL1/CFAP73
GOBP_POSITIVE_REGULATION_OF_TRANSCRIPTION_ELONGATION_FROM_RNA_POLYMERASE_II_PROMOTER	GOBP_POSITIVE_REGULATION_OF_TRANSCRIPTION_ELONGATION_FROM_RNA_POLYMERASE_II_PROMOTER	10	0.772862289432584	2.08711026449879	0.00350877192982456	0.0343273691186216	0.026940847986871	2633	tags=80%, list=17%, signal=66%	LEO1/GTF2F1/ELL/BTBD18/CDK13/TCERG1/BRD4/CDC73
GOBP_TOLL_LIKE_RECEPTOR_7_SIGNALING_PATHWAY	GOBP_TOLL_LIKE_RECEPTOR_7_SIGNALING_PATHWAY	10	0.748234608484721	2.02060335065412	0.00350877192982456	0.0343273691186216	0.026940847986871	1250	tags=60%, list=8%, signal=55%	TREML4/PTPN22/TLR7/HAVCR2/PIK3AP1/DDX3X
GOBP_NEURON_DEATH	GOBP_NEURON_DEATH	318	0.259068855109021	1.47740480018125	0.00352112676056338	0.0343798904538341	0.0269820678456705	4046	tags=34%, list=26%, signal=26%	TYROBP/CORO1A/ITGB2/TLR6/ITGAM/C5AR1/ARRB2/FZD9/DDIT4/TNFRSF1B/FCGR2B/PICALM/KRAS/UNC5B/EGLN2/ADAM8/BCL2L11/CEBPB/MCL1/CLCF1/PTK2B/PAK3/CHMP4B/RETREG1/GAPDH/AKT1/DAXX/TBK1/HDAC4/DNAJC5/ISL1/GCLM/CITED1/CDC34/TRPC5/CPEB4/NR4A2/CD34/FOS/ADORA2A/MYBL2/IFNG/NCSTN/KIF14/SOD2/ADORA1/IL10/CNTF/JUN/ATF4/JAK2/CHP1/ARL6IP5/FAS/TMEM259/PSMC1/MAP2K4/MAX/CASP3/REL/EIF4G1/KIR3DL2/AGAP2/EGLN3/HMOX1/CLN3/HIF1A/C…
GOBP_VIRAL_LIFE_CYCLE	GOBP_VIRAL_LIFE_CYCLE	294	0.264503584728513	1.49766967142926	0.00357142857142857	0.0348019801980198	0.0273133328370431	3297	tags=29%, list=21%, signal=23%	LTF/GRK2/IFITM2/PARP10/UBC/SELPLG/TNFRSF4/CD28/TOP2A/CHMP4B/VPS37C/OAS3/APCS/SNF8/CDK1/TNFRSF14/PCSK5/VAPA/TRIM25/VTA1/CLEC5A/PDE12/WWP2/CHMP6/NUP93/DDX3X/IST1/VPS37B/HTR2A/ITGA5/NUP88/RAB5A/UBAP1/TRIM6/KPNA1/FURIN/SCARB2/CD80/CHMP1A/EGFR/VPS4B/UBA52/PVR/HS3ST5/TNIP1/ZC3H12A/ZC3HAV1/NUP160/CD86/TRIM15/NUCKS1/POM121/TRIM27/NUP54/EPHA2/RESF1/TRIM62/SEC13/DEK/CCNK/ITGB6/TMEM39A/ICAM1/GPR15/YTHDC2/RA…
GOBP_NUCLEOSIDE_METABOLIC_PROCESS	GOBP_NUCLEOSIDE_METABOLIC_PROCESS	87	-0.328493414200273	-1.77655065194005	0.00364963503649635	0.0354937826375465	0.0278562740771897	4226	tags=45%, list=27%, signal=33%	MACROD1/ADK/PRPSAP2/UMPS/MTAP/PEMT/GUK1/CDA/PPAT/DPYS/MPP1/MACROD2/GIMAP7/GMPR2/LRRK2/AMD1/IMPDH1/NME7/NME9/DNPH1/CAD/NME5/NME4/ADAL/DHODH/AK3/LRGUK/DTYMK/ATIC/CARD11/DLG2/DGUOK/MAGI3/PRPS2/UPRT/AK4/NME6/UPP2/TYMP
GOBP_RESPONSE_TO_TRANSFORMING_GROWTH_FACTOR_BETA	GOBP_RESPONSE_TO_TRANSFORMING_GROWTH_FACTOR_BETA	237	0.274059711865099	1.51313527373622	0.00368550368550369	0.035771920387305	0.028074562487518	4349	tags=38%, list=28%, signal=28%	ARRB2/CLDN5/LPXN/GOT1/MIR27A/LRG1/WFIKKN2/UBC/SKIL/LRRC32/PDE2A/DNM2/NRROS/ID1/ZFP36L2/ITGA3/CITED1/RASL11B/WFIKKN1/PPM1A/WNT4/SMAD1/FOS/COL4A2/PXN/SPRY1/FURIN/SMAD3/ZFP36L1/ZMIZ1/UBA52/STK11/JUN/LEMD3/ANKRD1/SMAD4/SLC2A10/SDCBP/CDKN2B/STRAP/TGFBR2/ADAMTSL2/TGFBR3L/RUNX3/RNF111/LOX/SPINT3/ITGB6/ADAM9/SPRED3/APAF1/LATS1/SMURF1/SPRED2/ARG1/SPRY2/MSTN/MAP3K7/CHST11/TGFBR3/GCNT2/PTPRK/PIN1/FYN/EDN1/I…
GOBP_POSITIVE_REGULATION_OF_DNA_BINDING_TRANSCRIPTION_FACTOR_ACTIVITY	GOBP_POSITIVE_REGULATION_OF_DNA_BINDING_TRANSCRIPTION_FACTOR_ACTIVITY	247	0.267656072062196	1.48396341872341	0.00369913686806412	0.0358335679679991	0.0281229448175036	3375	tags=31%, list=22%, signal=25%	HCLS1/ITGB2/TLR6/S100A8/NFAM1/LTF/AIM2/IL18RAP/RIPK3/PSMA6/KRAS/FLOT2/BCL10/PRKCB/UBC/IRAK3/ADAM8/AGT/IRAK2/MYD88/STAT3/BTK/AKT1/CRTC2/HDAC4/LRRFIP1/TRIM25/CARD14/NFKB2/RELA/SPHK1/PRKCH/IKBKB/TICAM1/TIRAP/TRIM6/SMAD3/TAB2/PPP2R5B/IL10/TLR2/TRAF6/UBA52/NKX6-1/JAK2/PYCARD/TNFSF11/CRTC3/TRIM15/ROR1/IL1RAP/NEUROG1/PHB2/TRIM27/TAB3/TRIM62/COPS5/UBE2V1/NLRP3/ICAM1/NLRC4/NEUROD2/RIPK1/IL1B/CHUK/NOD2/MTD…
GOBP_GLYCOSYL_COMPOUND_METABOLIC_PROCESS	GOBP_GLYCOSYL_COMPOUND_METABOLIC_PROCESS	103	-0.284902100424428	-1.57346085258111	0.00373134328358209	0.0360745388968712	0.0283120639178217	4226	tags=41%, list=27%, signal=30%	MACROD1/ADK/PRPSAP2/UMPS/MTAP/PEMT/GUK1/CDA/PPAT/DPYS/MPP1/LCMT2/GBA2/MACROD2/GIMAP7/GMPR2/LRRK2/AMD1/IMPDH1/NME7/NME9/DNPH1/CAD/NME5/NME4/ADAL/DHODH/AK3/LRGUK/DTYMK/ATIC/CARD11/DLG2/DGUOK/MAGI3/PRPS2/UPRT/TYW1/AK4/NME6/UPP2/TYMP
GOBP_POSITIVE_REGULATION_OF_ERK1_AND_ERK2_CASCADE	GOBP_POSITIVE_REGULATION_OF_ERK1_AND_ERK2_CASCADE	172	0.2970313068952	1.56762654033742	0.00377833753148615	0.0364317918775588	0.0285924436408439	4895	tags=45%, list=32%, signal=31%	GLIPR2/C5AR1/ARRB2/MIR23A/FPR2/PTPRC/ABCA7/MIR27A/PTPN22/CCR1/RAP1A/RAMP3/RAP1B/ALKAL2/GPR55/PTK2B/HCRTR1/CD44/SHC1/HAVCR2/FGG/BMPER/PDE8A/HTR2A/TIRAP/PDGFRB/NOTCH2/EGFR/PTPN11/PYCARD/MARCO/TNFSF11/SEMA7A/ACKR3/PDGFRA/PHB2/MAP2K1/PDGFC/ICAM1/CHRNA7/SPRY2/GNAI2/NOD2/PLA2G5/FGF2/ARHGAP8/MIR222/PTEN/RAPGEF1/GCNT2/CCR7/LRP1/FLT4/FGB/CASR/TPBG/CCL3/CCL17/GPNMB/AKAP12/SSTR4/MFHAS1/TNF/GCG/NDRG4/SRC/RAP…
GOBP_TRANSFORMING_GROWTH_FACTOR_BETA_RECEPTOR_SIGNALING_PATHWAY	GOBP_TRANSFORMING_GROWTH_FACTOR_BETA_RECEPTOR_SIGNALING_PATHWAY	184	0.296026879748255	1.57601181006349	0.00378310214375788	0.0364317918775588	0.0285924436408439	4349	tags=41%, list=28%, signal=30%	ARRB2/CLDN5/LPXN/GOT1/LRG1/WFIKKN2/UBC/SKIL/LRRC32/DNM2/NRROS/ID1/ITGA3/CITED1/RASL11B/WFIKKN1/PPM1A/SMAD1/FOS/PXN/SPRY1/FURIN/SMAD3/ZMIZ1/UBA52/STK11/JUN/LEMD3/SMAD4/SLC2A10/SDCBP/CDKN2B/STRAP/TGFBR2/ADAMTSL2/TGFBR3L/RNF111/LOX/SPINT3/ITGB6/ADAM9/SPRED3/LATS1/SMURF1/SPRED2/SPRY2/MSTN/MAP3K7/CHST11/TGFBR3/GCNT2/PTPRK/PIN1/ITGB8/SPRED1/IL17F/FBN1/PMEPA1/CBL/HSPA5/GDF5/TGFBR1/MIR15B/HTRA1/UBB/CREBB…
GOBP_INOSITOL_LIPID_MEDIATED_SIGNALING	GOBP_INOSITOL_LIPID_MEDIATED_SIGNALING	179	0.294895648754217	1.56126640506734	0.00379746835443038	0.0364952857474822	0.0286422749778098	4414	tags=44%, list=29%, signal=31%	HCLS1/EGF/FGR/NCF1/PIK3R5/PTPN6/LYN/HCST/PIK3CG/PIK3CD/SEMA4D/CEP55/PLCL2/KCNH1/EZR/KLF4/UNC5B/SLC9A3R1/CD28/AGT/GAB2/AKT1/BECN1/FGFR1/MUC5AC/PIP5K1A/PTAFR/WNT16/PIK3AP1/NPR3/HTR2A/IRS2/PDGFRB/EXOC1/ZFP36L1/EGFR/PPP2R5B/JAK2/FLT1/OSM/ENTPD5/PDGFRA/ROR1/TWIST1/PIP5K1B/NOP53/PDGFC/NLRC3/PPARD/ADAP2/FGF2/PTEN/PEAR1/NF1/FYN/IER3/EDN1/F2/PIP4K2A/FN1/PRR5/CBL/NGF/GAB1/HGF/TPTE/RHOA/LEP/PIK3C2A/C1QBP/PI…
GOBP_REGENERATION	GOBP_REGENERATION	181	0.293209400473467	1.55379529944814	0.00380710659898477	0.0364952857474822	0.0286422749778098	3811	tags=36%, list=25%, signal=27%	C5AR1/FZD9/LCP1/NINJ1/CCNB1/PKM/RAP1A/CCNA2/CDKN1A/ANXA1/AURKA/ADAM15/KLF4/CEBPB/CCN3/AKIRIN1/STK24/OMG/TXK/RTN4RL2/ULK1/NDEL1/ISL1/SRSF5/CHL1/HAMP/BAAT/KPNA1/MYOZ1/PTPN12/EGFR/IL10/CNTF/BIN3/JAK2/APOA5/TGFBR2/NR0B2/MYMX/MYMK/DUSP10/MAP2K1/HMOX1/FLNA/ADM/FPGS/PPARD/BAK1/KREMEN1/CSNK2A2/MSTN/MIR222/RUNX1/PTEN/NNMT/TGFBR3/UCP2/LRP1/TM4SF4/HGF/SGCA/CPB2/APOD/CD9/ENO3
GOBP_REGULATION_OF_ACTIN_FILAMENT_LENGTH	GOBP_REGULATION_OF_ACTIN_FILAMENT_LENGTH	169	0.296315389458644	1.55816201433656	0.00381194409148666	0.0364952857474822	0.0286422749778098	3070	tags=29%, list=20%, signal=23%	GMFG/HCLS1/VASP/CORO1A/CYFIP2/NCKAP1L/WAS/COTL1/ARPC3/ARPC5/ARPC1B/HCK/ACTR3/ARPC2/WHAMM/CAPZA1/HIP1R/PRKCD/PTK2B/PAK3/CAPZA2/GRB2/WASF2/CAPG/NEB/ELN/TWF1/SSH2/SSH3/LMOD2/PYCARD/DBN1/ARPC4/CDC42EP4/PLEK/ACTR2/RICTOR/TRIM27/PREX1/CARMIL2/ICAM1/ESAM/LATS1/CAPZB/PFN1/ARF1/PRKCE/ARF6/ACTN2
GOBP_CILIUM_OR_FLAGELLUM_DEPENDENT_CELL_MOTILITY	GOBP_CILIUM_OR_FLAGELLUM_DEPENDENT_CELL_MOTILITY	105	-0.358685815487395	-1.98124185492645	0.00383141762452107	0.0366104973403266	0.0287326954815898	4971	tags=54%, list=32%, signal=37%	BBS4/SPAG16/TSSK4/CATSPER4/TPPP2/INPP5B/CFAP206/CFAP54/VPS13A/TEKT2/CFAP44/RSPH9/SLC9B2/DNAH5/DNAH3/TEKT4/CFAP65/RGN/CCDC40/MEIG1/DRC7/CCDC39/CATSPERD/BBS2/CEP131/NPHP4/ENKUR/TEKT3/TTC21A/SPEF2/IQCG/DRC1/SLC9B1/CCDC65/CATSPER3/ROPN1L/DNAH1/TCTE1/EFHC1/GAS8/DNAH11/DNAH6/PLTP/MKKS/TTLL9/TTC12/ARMC2/DNAH8/TEKT5/DNAI1/RSPH4A/GAPDHS/CFAP157/CFAP46/SORD/TTLL1/TACR2
GOBP_POSITIVE_REGULATION_OF_VASCULATURE_DEVELOPMENT	GOBP_POSITIVE_REGULATION_OF_VASCULATURE_DEVELOPMENT	152	0.312691572142463	1.61547778062551	0.00391644908616188	0.0372549019607843	0.0292384379071686	3724	tags=38%, list=24%, signal=29%	ITGB2/C5AR1/PIK3R6/LRG1/PIK3CD/PKM/CYBB/PRKCB/NOS3/KLF4/PDCD6/PTK2B/HSPB1/BMPER/ISL1/CYP1B1/SMOC2/BTG1/SPHK1/AQP1/CD34/SMAD1/SASH1/ITGA5/MIR143/ANGPTL4/IL10/VASH2/PGF/FLT1/ZC3H12A/CTSH/RHOB/TGFBR2/HIPK1/TWIST1/HMOX1/HIF1A/ADM/F3/JAK1/CHRNA7/HK2/IL1B/MTDH/FGF2/RUNX1/STIM1/ITGB8/ANGPTL3/BRCA1/MIR99B/DLL1/HSPB6/FOXC2/GAB1/HGF/C3AR1
GOBP_POSITIVE_REGULATION_OF_PROTEIN_KINASE_B_SIGNALING	GOBP_POSITIVE_REGULATION_OF_PROTEIN_KINASE_B_SIGNALING	159	0.312729597613457	1.62258162905732	0.00392156862745098	0.0372549019607843	0.0292384379071686	4931	tags=46%, list=32%, signal=32%	RAC2/HCLS1/VAV1/EGF/RHOG/ARRB2/PIK3R5/PIK3CG/PIK3CD/RAMP3/PTPRJ/ADAM8/CD28/GRB2/FGFR1/PIK3AP1/CASS4/C1QTNF1/ICOS/IRS2/LIN28A/PDGFRB/CD80/MIR143/F10/EGFR/FGF6/MST1R/OSM/PTPN11/TNFSF11/CD86/PDGFRA/RICTOR/F3/RAC1/SPRY2/MTDH/FGF2/MIR222/GCNT2/OSBPL8/FYN/CCR7/RASD2/GAB1/HGF/MC1R/TGFBR1/TPBG/NRG4/CCL3/FGF17/RTN4/LEP/C1QBP/MFHAS1/MYOC/MYDGF/THBS1/TNF/EPGN/EREG/SRC/TCF7L2/FGF23/FRS2/ARFGEF1/CCL19/CALCR/F…
GOBP_REGULATION_OF_LYMPHOCYTE_DIFFERENTIATION	GOBP_REGULATION_OF_LYMPHOCYTE_DIFFERENTIATION	159	0.306531667206426	1.59042398202497	0.00392156862745098	0.0372549019607843	0.0292384379071686	3094	tags=33%, list=20%, signal=26%	NCKAP1L/NFAM1/PTPN6/PTPRC/PIK3R6/IL27/PGLYRP3/CRTAM/ANXA1/HMGB3/PPP2R3C/ADAM8/INPP5D/CD28/CTLA4/BTK/TMEM131L/ZFP36L2/TOX/SYK/VSIR/MMP14/NFKBIZ/IFNG/SOS2/RARA/ZFP36L1/CD80/ZMIZ1/IL10/TESPA1/ZC3H12A/PTPN2/SOCS1/TCF7/CD86/TGFBR2/RUNX3/DUSP10/LEF1/IRF1/NFKBID/HLX/NLRP3/INHA/SOS1/RHOH/NDFIP1/RUNX1/IL7R/ADA/CBFB
GOBP_SPECIFICATION_OF_SYMMETRY	GOBP_SPECIFICATION_OF_SYMMETRY	111	-0.28216970078625	-1.5776259794638	0.00395256916996047	0.0374049863180298	0.0293562272967307	3768	tags=37%, list=24%, signal=28%	DDIT3/ALDH1A2/CCDC40/FOXN4/CCDC39/TBX21/TBX1/C2CD3/ENKUR/DYNC2LI1/IFT52/OVOL2/MESP1/DRC1/DYNC2H1/BMP4/DNAI2/TBX2/MEGF8/CITED2/GALNT11/DNAH11/SHH/CCDC103/IFT140/TBC1D32/RPGRIP1L/TMEM107/MKKS/SMO/DAND5/DNAAF1/BBS7/DAW1/WNT3A/DNAI1/TBX6/SOX17/VANGL2/IFT172/SOX18
GOBP_VITAMIN_METABOLIC_PROCESS	GOBP_VITAMIN_METABOLIC_PROCESS	111	-0.311584185185925	-1.7420839444124	0.00395256916996047	0.0374049863180298	0.0293562272967307	4266	tags=47%, list=28%, signal=34%	SHMT1/RLBP1/CYP26B1/PANK2/LRP2/VKORC1L1/GC/MTHFR/SLC25A32/MTR/PNPO/RGN/ALDH1A2/ALDH1L2/SLC19A1/BTD/PDZD11/TPK1/CYP2W1/CYP2R1/PCCB/PDXP/SLC23A1/VNN1/SLC52A3/MMUT/FLAD1/SHMT2/CBR1/THTPA/PCCA/CYB5R3/MCCC2/MCCC1/RBP1/MTRR/PLTP/DHFR/SLC46A1/SLC52A2/PDXK/MTHFD1/SLC5A6/SLC25A19/CYP27A1/MMACHC/LRAT/ABCD4/SNAI2/MMAB/MMAA/CUBN
GOBP_NUCLEUS_ORGANIZATION	GOBP_NUCLEUS_ORGANIZATION	114	0.346088708887391	1.71941492079053	0.00397877984084881	0.0375807593029117	0.029494177666581	4634	tags=45%, list=30%, signal=32%	HMGB2/CCNB2/CCNB1/SUN2/PLK1/RNF8/TOR1A/PRKCB/LEMD2/CHMP4B/CDK1/NDEL1/CHMP6/PPP2R1A/NUP93/TOR1AIP1/WEE2/PPP2CA/CHMP1A/DYRK3/VPS4B/NEK6/LEMD3/USPL1/TMF1/NUP54/NUP107/KDM3A/REEP3/NUP98/PRM2/CHMP2B/EMD/TSSK6/VPS4A/TBPL1/CNEP1R1/USP36/AHCTF1/SUN5/ZPR1/ANKLE2/PPP2R2A/RTN4/NUP155/POLR1B/NOLC1/NUP153/SYCP1/PSME4/PITPNB
GOBP_MITOTIC_SPINDLE_ORGANIZATION	GOBP_MITOTIC_SPINDLE_ORGANIZATION	112	0.335269765884419	1.65788797605275	0.00402144772117962	0.0379110042833811	0.0297533609377053	3048	tags=31%, list=20%, signal=25%	CDC20/CENPE/TACC3/KIFC1/RACGAP1/CCNB1/SUN2/PLK1/TPX2/AURKA/AURKB/NDC80/CCSAP/DLGAP5/SPC25/KIF11/CHMP4B/NUF2/ANKRD53/MYBL2/CHMP1A/VPS4B/NEK2/KIF23/STIL/TBCE/TTK/MZT1/FLNA/TNKS/NUP62/KIF3B/ABRAXAS2/CHMP2B/PLK2
GOBP_FORMATION_OF_PRIMARY_GERM_LAYER	GOBP_FORMATION_OF_PRIMARY_GERM_LAYER	106	0.346438591046582	1.6981882306042	0.00403225806451613	0.0379402331462407	0.0297763003697488	3538	tags=37%, list=23%, signal=29%	ITGB2/MMP9/MMP8/DUSP1/SIX2/DUSP4/LEO1/FOXF1/KLF4/FOXC1/WNT11/ITGA3/DUSP5/SMAD1/COL4A2/TLX2/MMP14/ITGA7/ITGA5/WNT3/PRKAR1A/SMAD3/MIR150/DUSP2/MMP2/TRIM15/MACROH2A1/ETV2/TXNRD1/EPHA2/LEF1/CDC73/RTF1/DKK1/ITGAV/MSGN1/FN1/KDM6B/FOXC2
GOBP_SMOOTHENED_SIGNALING_PATHWAY	GOBP_SMOOTHENED_SIGNALING_PATHWAY	124	-0.373152581121161	-2.13038846294668	0.00408163265306122	0.0383315158124318	0.0300833873123376	3148	tags=40%, list=20%, signal=32%	TULP3/GPC3/WDR11/RO60/WDPCP/B9D1/C2CD3/IFT52/IQUB/GLIS2/PRRX1/IFT81/CDON/GPC2/DYNC2H1/TCTN2/MEGF8/EVC2/ARL3/PRKACA/GAS8/BOC/TMEM231/TTC23/NSDHL/TTC26/SHH/IFT27/IFT140/TBC1D32/RPGRIP1L/SMO/BTRC/WDR19/BBS7/IFT20/HHIP/SCUBE1/IFT80/IFT122/PTCH2/PTCH1/DZIP1/IFT172/CC2D2A/PTCHD1/STK36/EVC/TUBD1/KCTD21
GOBP_TRANSPORT_ALONG_MICROTUBULE	GOBP_TRANSPORT_ALONG_MICROTUBULE	147	-0.286556215567067	-1.71425565129264	0.00409836065573771	0.0384153005464481	0.0301491433501787	3298	tags=37%, list=21%, signal=29%	SOD1/PCM1/DYNLRB1/IFT88/SPG11/FYCO1/APBA1/CEP131/DYNC2LI1/IFT52/DYNLL2/TTC21A/LRPPRC/IFT81/IFT43/LCA5L/TRAF3IP1/DYNC2H1/TTC30B/KIF3A/BLOC1S1/MAP1A/BLOC1S5/DYNLRB2/ARL3/HSPB11/TTC26/IFT27/CLUAP1/MAK/IFT140/KIFAP3/ARMCX3/DLG2/WDR19/PURA/IFT20/IFT80/IFT122/DYNLL1/TRIM46/LCA5/BBS12/WDR35/MAP1S/SYNE2/IFT172/PRKCZ/KIF3C/AP3M2/MAPT/WASF1/IFT22/TTC21B
GOBP_RIBOSE_PHOSPHATE_BIOSYNTHETIC_PROCESS	GOBP_RIBOSE_PHOSPHATE_BIOSYNTHETIC_PROCESS	160	-0.257263670841793	-1.55776766948998	0.00411522633744856	0.0384797839731426	0.030199751312305	4375	tags=44%, list=28%, signal=32%	HACD1/PPCS/ADSL/GART/PANK2/ADK/PRPSAP2/ACSF3/UMPS/ACSL5/PPT1/DIP2A/ELOVL5/PDP1/PPAT/ANTKMT/ELOVL1/ADCY4/GCDH/UQCC3/SLC26A2/GUCY1A2/GSTZ1/DCAKD/ACLY/ACSL3/ELOVL7/ADCY2/ACAT1/PAPSS1/SLC25A1/PRPSAP1/ADCY9/IMPDH1/NPR2/NME7/NME9/ADCY8/CAD/NME5/NME4/AK1/GUCY2D/TECR/DHODH/PDK2/AK3/DMAC2L/ATIC/ADCY7/PRKAG2/PANK1/ADCY1/DGUOK/PARP1/ACSS2/PRPS2/UPRT/NPR1/AK9/ACACB/AK4/NUDT2/SLC26A1/PDP2/NME6/IL4/PFAS/ATPSCK…
GOBP_POSITIVE_REGULATION_OF_NEURON_DEATH	GOBP_POSITIVE_REGULATION_OF_NEURON_DEATH	87	0.353106467666479	1.68224413821249	0.00412087912087912	0.0384797839731426	0.030199751312305	3260	tags=38%, list=21%, signal=30%	TYROBP/ITGB2/TLR6/ITGAM/DDIT4/FCGR2B/PICALM/BCL2L11/MCL1/PAK3/DAXX/HDAC4/CDC34/FOS/MYBL2/IFNG/ADORA1/JUN/ATF4/MAP2K4/CASP3/CDC42/GSK3A/NQO1/CDK5R1/UBE2M/DKK1/PCSK9/PIN1/NF1/CASP8/REST/FYN
GOBP_REGULATION_OF_CELL_CYCLE_ARREST	GOBP_REGULATION_OF_CELL_CYCLE_ARREST	99	0.349252658355268	1.68586771757215	0.00414364640883978	0.0384859031009268	0.0302045537336871	3501	tags=33%, list=23%, signal=26%	ARID3A/FZD9/CDC25C/CCNB1/E2F8/CDKN1A/GTSE1/AURKA/FOXM1/CNOT11/FAP/PLK3/SLC25A33/CDK1/PHOX2B/ZBTB17/ID2/CDK9/MDM2/TNKS1BP1/E2F7/SDE2/PPP2R5B/MYBBP1A/SFN/GADD45A/CDK5R1/PLK2/CNOT7/CDK2/BRCA1/AKT2/TFDP1
GOBP_CHROMOSOME_SEPARATION	GOBP_CHROMOSOME_SEPARATION	89	0.34117388546346	1.62873805608128	0.00416088765603329	0.0384859031009268	0.0302045537336871	2977	tags=31%, list=19%, signal=26%	CDC20/CENPE/TACC3/CENPF/ESPL1/DUSP1/CCNB1/PLK1/AURKB/CDT1/NDC80/XRCC3/DLGAP5/TRIP13/TOP2A/NSMCE2/IK/UBE2C/NEK6/ZWINT/CHFR/CUL3/TOP3A/TTK/DYNC1LI1/PLSCR1/CSNK2A2/ANAPC7
GOBP_HEART_GROWTH	GOBP_HEART_GROWTH	86	0.346569290075543	1.64439618968717	0.00416088765603329	0.0384859031009268	0.0302045537336871	3864	tags=41%, list=25%, signal=31%	MIR23A/CCNB1/S1PR1/DDX39B/FOXC1/CTDP1/PIM1/HEY2/SMAD1/HAMP/BASP1/PRKAR1A/PDLIM5/TBX5/MAP2K4/TGFBR2/GSK3A/RGS4/RGS2/FGF2/MIR222/RUNX1/PTEN/JARID2/TGFBR3/PIN1/AKAP13/EDN1/SAV1/MYH6/FOXC2/TGFBR1/YY1/BMP10/MIR208A
GOBP_MODULATION_OF_PROCESS_OF_OTHER_ORGANISM_INVOLVED_IN_SYMBIOTIC_INTERACTION	GOBP_MODULATION_OF_PROCESS_OF_OTHER_ORGANISM_INVOLVED_IN_SYMBIOTIC_INTERACTION	82	0.361237426347108	1.70349134850877	0.00416666666666667	0.0384859031009268	0.0302045537336871	4184	tags=44%, list=27%, signal=32%	LTF/BCL2L11/CTDP1/CFL1/APCS/VAPA/ULK1/AQP1/KPNA1/JUN/TNIP1/ZC3H12A/BCL2L1/CHD1/NUCKS1/PHB2/LEF1/CCNK/YTHDC2/TBC1D20/CPSF4/STOM/MIR222/FMR1/CASP8/REST/CCNT1/HPN/LRRC19/PSMC3/CCL3/RRP1B/KPNA4/SFTPD/EIF2AK4/TAF11
GOBP_NEGATIVE_REGULATION_OF_MRNA_METABOLIC_PROCESS	GOBP_NEGATIVE_REGULATION_OF_MRNA_METABOLIC_PROCESS	82	0.358628789316719	1.69118976985563	0.00416666666666667	0.0384859031009268	0.0302045537336871	4561	tags=45%, list=30%, signal=32%	SLC11A1/HNRNPA0/SRSF4/RNF40/CIRBP/MAPKAPK2/MYD88/EIF4ENIF1/MEIOC/HNRNPD/CDK9/ZFP36/TIRAP/THRAP3/RBM24/SFSWAP/DYRK1A/SRSF12/HNRNPK/RNPS1/NOCT/YBX3/LARP1/FMR1/GDNF/CCNT1/SRSF6/DHX9/FUS/TENT5A/TENT5D/C1QBP/LARP4B/TENT5B/SECISBP2/U2AF2/HNRNPC
GOBP_VESICLE_TARGETING	GOBP_VESICLE_TARGETING	85	0.346099860772878	1.63934294433685	0.00417246175243394	0.0384859031009268	0.0302045537336871	2800	tags=32%, list=18%, signal=26%	SEPTIN5/PDCD6/NSF/YKT6/TMED2/CNIH2/ANKRD28/PREB/SAR1B/TBC1D23/TRAPPC10/SAR1A/CSNK1D/CHP1/KLHL12/TMED10/SNAP23/SEC24C/TRIP11/CUL3/F5/SEC13/TBC1D20/SEC22B/WIPI1/PSEN1/TMED9
GOBP_PHOSPHOLIPASE_C_ACTIVATING_G_PROTEIN_COUPLED_RECEPTOR_SIGNALING_PATHWAY	GOBP_PHOSPHOLIPASE_C_ACTIVATING_G_PROTEIN_COUPLED_RECEPTOR_SIGNALING_PATHWAY	91	0.359213018453323	1.71478064084238	0.00418410041841004	0.0384859031009268	0.0302045537336871	3724	tags=38%, list=24%, signal=29%	GPR27/C5AR1/FPR2/GPR65/S1PR1/GPR35/CXCR2/GPR157/OPRL1/SLC9A3R1/AGT/GPR55/GALR2/P2RY10/P2RY4/NPR3/CALCA/HTR2A/GPR20/FPR1/DRD5/P2RY2/DRD1/TGM2/GRPR/ADRA1B/ACTN2/DRD3/EDN1/F2/LPAR1/CHRM1/GRM5/CASR/C3AR1
GOBP_REGULATION_OF_NIK_NF_KAPPAB_SIGNALING	GOBP_REGULATION_OF_NIK_NF_KAPPAB_SIGNALING	91	0.359580044838515	1.71653272027067	0.00418410041841004	0.0384859031009268	0.0302045537336871	3324	tags=37%, list=22%, signal=29%	LAPTM5/MMP8/PTPN22/TLR7/CCN3/NFKBIA/ADGRG3/HAVCR2/PPM1A/RELA/SPHK1/DDX3X/BIRC2/LITAF/SASH1/CYLD/BCL3/ADIPOR1/EGFR/TLR2/TRAF6/PDCD4/ZC3H12A/TRIP6/CD86/PHB2/NLRP3/NLRC3/CD14/IL1B/NOD2/C1QTNF4/EDN1/IRAK1
GOBP_ANTIMICROBIAL_HUMORAL_RESPONSE	GOBP_ANTIMICROBIAL_HUMORAL_RESPONSE	75	0.369967101601281	1.70527446255229	0.00423131170662906	0.0388299719092258	0.0304745862383447	4139	tags=48%, list=27%, signal=35%	S100A8/PGLYRP1/SLC11A1/LTF/CAMP/LCN2/CXCL9/PGLYRP3/PPP2R3C/PRTN3/GAPDH/PGLYRP4/BPI/BCL3/ITLN1/RPL39/CXCL13/DMBT1/ELANE/CTSG/BPIFB2/CXCL14/BPIFA1/ACOD1/NOD2/SLPI/BPIFB1/BPIFA2/F2/CXCL10/IL17F/FGB/DEFA5/SFTPD/HRG/GALP
GOBP_MITOCHONDRIAL_GENE_EXPRESSION	GOBP_MITOCHONDRIAL_GENE_EXPRESSION	161	-0.264455002601967	-1.5986113252793	0.00423728813559322	0.0388299719092258	0.0304745862383447	5728	tags=51%, list=37%, signal=32%	TRMT5/PPARGC1B/MTIF3/RPUSD3/FASTKD5/PRKAA1/MRRF/MRPL21/MRPS17/MRPL35/MRPS12/MRPS33/TSFM/MRPL17/MRPL47/PTCD3/UQCC1/MRPL53/MRPS28/MTG1/MRPS11/MRPL48/MRPL32/MRPL23/TRIT1/TARS2/MRPL42/MRPS5/POLRMT/MRPS6/GATC/MRPL10/RARS2/MTERF4/MRPL28/MRPS35/MRPL40/FASTKD2/MRPL51/MRPL15/MRPL38/MRPL39/MRPS16/FASTKD3/TRMT10B/MTIF2/HSD17B10/MRPL24/DARS2/GADD45GIP1/RPUSD4/MTRF1L/NGRN/MTERF2/TWNK/MTRF1/MRPL58/LRPPRC/AARS2…
GOBP_POSITIVE_REGULATION_OF_CELL_CYCLE_ARREST	GOBP_POSITIVE_REGULATION_OF_CELL_CYCLE_ARREST	77	0.373107501815096	1.72117547775745	0.00426136363636364	0.0389780119972964	0.0305907712420626	3501	tags=34%, list=23%, signal=26%	ARID3A/CDC25C/CCNB1/E2F8/CDKN1A/GTSE1/AURKA/CNOT11/FAP/PLK3/CDK1/ZBTB17/ID2/MDM2/TNKS1BP1/E2F7/PPP2R5B/MYBBP1A/SFN/GADD45A/CDK5R1/PLK2/CNOT7/CDK2/BRCA1/TFDP1
GOBP_LYMPHOCYTE_APOPTOTIC_PROCESS	GOBP_LYMPHOCYTE_APOPTOTIC_PROCESS	61	0.389918754084796	1.7166119145709	0.0043731778425656	0.0398799522402252	0.0312986330911317	3103	tags=36%, list=20%, signal=29%	LYN/ARG2/RIPK3/BCL10/AURKB/ADAM8/BCL2L11/LMBR1L/BTK/AKT1/IRS2/IL10/FAS/HIF1A/CD274/BAK1/RIPK1/PTEN/IL7R/ADA/FNIP1/TRAF3IP2
GOBP_CILIUM_MOVEMENT	GOBP_CILIUM_MOVEMENT	132	-0.39371765792819	-2.23401814691396	0.0043859649122807	0.0398799522402252	0.0312986330911317	4981	tags=58%, list=32%, signal=39%	DNAAF5/BBS4/SPAG16/TSSK4/CATSPER4/TPPP2/INPP5B/CFAP206/CFAP54/VPS13A/TEKT2/CFAP44/DNAH9/CFAP298/RSPH9/SLC9B2/DNAH5/TEKT4/CFAP65/RGN/CCDC40/MEIG1/DRC7/CCDC39/KIF27/CATSPERD/BBS2/CEP131/NPHP4/ENKUR/TEKT3/TTC21A/CFAP61/SPEF2/CFAP100/IQCG/DRC1/SLC9B1/CCDC65/CATSPER3/NME5/ROPN1L/DNAI2/DNAH1/TCTE1/SPA17/GAS8/TTC29/TTLL6/DNAH11/HYDIN/SPEF1/CCDC103/SPAG17/PLTP/DNHD1/MKKS/DNAAF1/TTLL9/DAW1/CFAP221/TTC12/A…
GOBP_MITOCHONDRIAL_TRANSLATION	GOBP_MITOCHONDRIAL_TRANSLATION	132	-0.289654036952147	-1.64354420445122	0.0043859649122807	0.0398799522402252	0.0312986330911317	5376	tags=49%, list=35%, signal=32%	MRRF/MRPL21/MRPS17/MRPL35/MRPS12/MRPS33/TSFM/MRPL17/MRPL47/PTCD3/UQCC1/MRPL53/MRPS28/MTG1/MRPS11/MRPL48/MRPL32/MRPL23/TARS2/MRPL42/MRPS5/MRPS6/GATC/MRPL10/RARS2/MRPL28/MRPS35/MRPL40/FASTKD2/MRPL51/MRPL15/MRPL38/MRPL39/MRPS16/FASTKD3/MTIF2/MRPL24/DARS2/GADD45GIP1/RPUSD4/MTRF1L/NGRN/MTRF1/MRPL58/LRPPRC/AARS2/MRPL34/CDK5RAP1/SHMT2/RMND1/MRPS36/NOA1/COA3/UQCC2/TUFM/TACO1/MRPL36/GFM2/MRPS21/MRPS15/MRP…
GOBP_MITOTIC_CYTOKINESIS	GOBP_MITOTIC_CYTOKINESIS	65	0.385095651509345	1.72749773347355	0.00439238653001464	0.0398799522402252	0.0312986330911317	2970	tags=38%, list=19%, signal=31%	KIF20A/RACGAP1/ESPL1/CENPA/PLK1/CKAP2/SNX18/CEP55/INCENP/CHMP4B/ANKRD53/KIF20B/CHMP6/RHOC/ANLN/UNC119/CHMP1A/VPS4B/KIF23/RHOB/RAB35/NUSAP1/NUP62/ARF1/CHMP2B
GOBP_NECROTIC_CELL_DEATH	GOBP_NECROTIC_CELL_DEATH	51	0.421311282850212	1.78294688547994	0.00443131462333826	0.0400119252503625	0.0314022083110151	2635	tags=35%, list=17%, signal=29%	SLC6A13/PYGL/FZD9/RIPK3/CASP1/BIRC3/GSDME/BIRC2/TICAM1/CYLD/SPATA2/PGAM5/IPMK/FAS/ZBP1/YBX3/CD14/RIPK1
GOBP_POSITIVE_REGULATION_OF_CHEMOKINE_PRODUCTION	GOBP_POSITIVE_REGULATION_OF_CHEMOKINE_PRODUCTION	51	0.418337510682972	1.7703621813917	0.00443131462333826	0.0400119252503625	0.0314022083110151	3391	tags=41%, list=22%, signal=32%	TLR7/IL17RA/MYD88/HAVCR2/SYK/DDX3X/MCOLN2/TICAM1/IFNG/TIRAP/SELENOK/MBP/TLR2/PYCARD/TWIST1/HMOX1/HIF1A/IL1B/NOD2/LRP1/IL17F
GOBP_REGULATION_OF_LAMELLIPODIUM_ORGANIZATION	GOBP_REGULATION_OF_LAMELLIPODIUM_ORGANIZATION	50	0.410697126251056	1.72908213477636	0.00443131462333826	0.0400119252503625	0.0314022083110151	2939	tags=38%, list=19%, signal=31%	RAC2/WAS/ACTR3/ARPC2/AKIRIN1/DNM2/CD44/HDAC4/WASF2/TWF1/BIN3/FRMD7/ACTR2/CARMIL2/EPHA2/CDC42/CAPZB/RAC1/MSTN
GOBP_REGULATION_OF_B_CELL_PROLIFERATION	GOBP_REGULATION_OF_B_CELL_PROLIFERATION	58	0.404412595031388	1.7508841017766	0.00446428571428571	0.0401487049506674	0.0315095559233786	1899	tags=31%, list=12%, signal=27%	TYROBP/NCKAP1L/LYN/BST1/PTPRC/FCGR2B/CDKN1A/TNFRSF4/INPP5D/CLCF1/VAV3/CTLA4/BTK/TICAM1/IRS2/TIRAP/IL10/CHRNB2
GOBP_REGULATION_OF_LEUKOCYTE_MEDIATED_CYTOTOXICITY	GOBP_REGULATION_OF_LEUKOCYTE_MEDIATED_CYTOTOXICITY	56	0.411938371884275	1.77044666017746	0.00447093889716841	0.0401487049506674	0.0315095559233786	927	tags=21%, list=6%, signal=20%	TYROBP/ITGAM/VAV1/ARRB2/IL18RAP/PTPRC/PIK3R6/RIPK3/FCGR2B/CRTAM/STAP1/HAVCR2
GOBP_RNA_POLYADENYLATION	GOBP_RNA_POLYADENYLATION	44	0.421132987854556	1.73728973583463	0.00447093889716841	0.0401487049506674	0.0315095559233786	4016	tags=39%, list=26%, signal=29%	LEO1/RNF40/CLP1/CPSF7/MTPAP/PABPC1L/TENT2/CDK9/PCF11/CPSF1/CDC73/SCAF8/WDR33/CCNT1/TUT1/GRSF1/PAPOLB
GOBP_NEGATIVE_REGULATION_OF_INNATE_IMMUNE_RESPONSE	GOBP_NEGATIVE_REGULATION_OF_INNATE_IMMUNE_RESPONSE	48	0.411875647738164	1.71643634758878	0.0045045045045045	0.0403764420157863	0.0316882888064942	3476	tags=44%, list=23%, signal=34%	ARRB2/NLRX1/TRAFD1/NR1H2/IRAK3/HAVCR2/A2M/SAMHD1/DHX58/PTPN2/DUSP10/TNFAIP3/NLRC3/ACOD1/ARG1/OTOP1/CNOT7/DCST1/CACTIN/NLRC5/MUL1
GOBP_STRIATED_MUSCLE_ADAPTATION	GOBP_STRIATED_MUSCLE_ADAPTATION	45	0.425630461426007	1.75773874461987	0.00451807228915663	0.0404244249726177	0.0317259468495994	4822	tags=51%, list=31%, signal=35%	GTF2IRD1/HDAC4/ATP2A2/HEY2/ACTA1/MYOZ1/SMAD3/ERRFI1/TRIM63/MYMK/TNNT1/FOXO1/MSTN/MLIP/MYOZ2/MYH6/TNNC1/BMP10/MIR208A/MYOC/TCAP/MIR208B/MYOG
GOBP_MUSCLE_SYSTEM_PROCESS	GOBP_MUSCLE_SYSTEM_PROCESS	410	0.239901256824692	1.4041231256812	0.00458190148911798	0.0409211201959158	0.032115763804707	4866	tags=41%, list=32%, signal=29%	MIR23A/GRK2/PGAM2/TNFRSF1B/ARG2/PIK3CG/CYBA/NOS3/KLF4/DDX39B/CACNA1H/GTF2IRD1/LMCD1/AGT/CLCN1/CALM2/ATP1A1/CTDP1/PROK2/BECN1/GALR2/HDAC4/MYBPC3/ATP2A2/NEB/TMEM38B/PTAFR/HEY2/KCNE4/CHRM3/SPHK1/CDK9/CALCA/ACTA1/SCN4B/HTR2A/PXN/HAMP/TPM3/TRIM72/PDE4B/PDE4D/ADORA1/MYOZ1/HTR7/SMAD3/ENO1/PPP1R12B/MIR143/TNFRSF1A/SPX/PDLIM5/MEF2A/NMU/SMAD4/KCNA1/ZC3H12A/LMOD2/CHRNB2/ERRFI1/MYOM1/DYSF/MYOT/TRIM63/MAP2K3/…
GOBP_NEGATIVE_REGULATION_OF_METAPHASE_ANAPHASE_TRANSITION_OF_CELL_CYCLE	GOBP_NEGATIVE_REGULATION_OF_METAPHASE_ANAPHASE_TRANSITION_OF_CELL_CYCLE	39	0.446580142404528	1.77195964611419	0.00465116279069767	0.0412745542079748	0.0323931463200803	2599	tags=38%, list=17%, signal=32%	CDC20/CENPF/DUSP1/CCNB1/PLK1/AURKB/CDT1/NDC80/XRCC3/TRIP13/IK/ZWINT/CHFR/TTK/DYNC1LI1
GOBP_CYTOSKELETON_DEPENDENT_INTRACELLULAR_TRANSPORT	GOBP_CYTOSKELETON_DEPENDENT_INTRACELLULAR_TRANSPORT	181	-0.255752628504275	-1.56557379377271	0.00467289719626168	0.0412745542079748	0.0323931463200803	3298	tags=34%, list=21%, signal=27%	SOD1/PCM1/DYNLRB1/IFT88/SPG11/MYO1E/FYCO1/MYO19/APBA1/CEP131/DYNC2LI1/IFT52/DYNLL2/TTC21A/LRPPRC/IFT81/IFT43/LCA5L/MYO10/TRAF3IP1/DYNC2H1/TTC30B/MYO1H/KIF3A/BLOC1S1/MAP1A/BLOC1S5/DYNLRB2/ARL3/MYO6/HSPB11/TTC26/IFT27/CLUAP1/MYO1B/MAK/IFT140/KIFAP3/ARMCX3/DLG2/WDR19/PURA/IFT20/IFT80/IFT122/DYNLL1/TRIM46/LCA5/BBS12/WDR35/MAP1S/SYNE2/IFT172/PRKCZ/KIF3C/AP3M2/PPFIA2/MYO5C/MAPT/WASF1/IFT22/TTC21B
GOBP_MUSCLE_FILAMENT_SLIDING	GOBP_MUSCLE_FILAMENT_SLIDING	37	0.458743899844035	1.79084377884962	0.0046801872074883	0.0412745542079748	0.0323931463200803	4772	tags=65%, list=31%, signal=45%	MYBPC3/NEB/ACTA1/TPM3/TNNI1/TNNT1/MYL1/MYL3/MYL2/TNNT3/TTN/ACTN2/MYH8/MYBPC1/MYH6/TNNC1/TNNT2/MYBPC2/MYL4/TCAP/TNNI3/TMOD1/MYH3/TNNC2
GOBP_NECROPTOTIC_PROCESS	GOBP_NECROPTOTIC_PROCESS	34	0.489760583649645	1.8698271205109	0.0046801872074883	0.0412745542079748	0.0323931463200803	2635	tags=44%, list=17%, signal=37%	PYGL/FZD9/RIPK3/BIRC3/BIRC2/TICAM1/CYLD/SPATA2/PGAM5/IPMK/FAS/ZBP1/YBX3/CD14/RIPK1
GOBP_NEGATIVE_REGULATION_OF_EXTRINSIC_APOPTOTIC_SIGNALING_PATHWAY_VIA_DEATH_DOMAIN_RECEPTORS	GOBP_NEGATIVE_REGULATION_OF_EXTRINSIC_APOPTOTIC_SIGNALING_PATHWAY_VIA_DEATH_DOMAIN_RECEPTORS	37	0.474403588835474	1.8519760502947	0.0046801872074883	0.0412745542079748	0.0323931463200803	3648	tags=54%, list=24%, signal=41%	HMGB2/ITPRIP/NOS3/RAF1/FGG/DDX3X/FAIM/FAS/BCL2L1/TNFAIP3/SCRT2/HMOX1/ICAM1/RIPK1/MIR222/CASP8/TNFRSF10B/BRCA1/FGB/HGF
GOBP_REGULATION_OF_NEUTROPHIL_MIGRATION	GOBP_REGULATION_OF_NEUTROPHIL_MIGRATION	37	0.454495349261747	1.77425829317449	0.0046801872074883	0.0412745542079748	0.0323931463200803	3298	tags=43%, list=21%, signal=34%	RAC2/C5AR1/NCKAP1L/RIPOR2/RHOG/BST1/ADAM8/MYD88/IL1R1/TIRAP/THBS4/RAC1/NOD2/RHOH/EDN1/CCR7
GOBP_SARCOMERE_ORGANIZATION	GOBP_SARCOMERE_ORGANIZATION	37	0.457077442882383	1.78433826655069	0.0046801872074883	0.0412745542079748	0.0323931463200803	5016	tags=65%, list=32%, signal=44%	MYOZ1/PRKAR1A/ANKRD1/LMOD2/TNNT1/TNNT3/TTN/ACTN2/AKAP13/EDN1/MYOZ2/SYNPO2L/MYH6/OBSCN/TNNT2/BMP10/TCAP/KLHL41/MYH3/FHOD3/PROX1/LDB3/CSRP3/MYLK3
GOBP_PURINE_CONTAINING_COMPOUND_BIOSYNTHETIC_PROCESS	GOBP_PURINE_CONTAINING_COMPOUND_BIOSYNTHETIC_PROCESS	170	-0.270903546421669	-1.63548857643882	0.00471698113207547	0.0415002262933155	0.0325702585632305	4375	tags=45%, list=28%, signal=32%	HACD1/PPCS/SHMT1/ADSL/GART/PANK2/ADK/PRPSAP2/ACSF3/MTAP/GUK1/ACSL5/PPT1/DIP2A/ELOVL5/PDP1/PPAT/ANTKMT/ELOVL1/ADCY4/GCDH/UQCC3/SLC26A2/GMPR2/GUCY1A2/GSTZ1/DCAKD/ACLY/ACSL3/ELOVL7/ADCY2/ACAT1/PAPSS1/SLC25A1/PRPSAP1/SHMT2/AMD1/ADCY9/IMPDH1/NPR2/NME7/NME9/ADCY8/NME5/NME4/ADAL/AK1/GUCY2D/TECR/PDK2/AK3/DMAC2L/ATIC/ADCY7/PRKAG2/PANK1/ADCY1/DGUOK/GUCA1B/MTHFD1/PARP1/ACSS2/PRPS2/NPR1/AK9/ACACB/AK4/NUDT2/S…
GOBP_INTEGRATED_STRESS_RESPONSE_SIGNALING	GOBP_INTEGRATED_STRESS_RESPONSE_SIGNALING	25	0.515106027152396	1.81759285941601	0.00477707006369427	0.0415002262933155	0.0325702585632305	4162	tags=64%, list=27%, signal=47%	ABCA7/PTPN1/TMED2/PPP1R15B/PPP1R15A/HERPUD1/EIF2AK1/ATF4/PTPN2/EIF2AK3/AGR2/ATF3/IMPACT/HSPA5/EIF2S1/EIF2AK4
GOBP_NEGATIVE_REGULATION_OF_EXOCYTOSIS	GOBP_NEGATIVE_REGULATION_OF_EXOCYTOSIS	25	0.54090612040918	1.90863055418934	0.00477707006369427	0.0415002262933155	0.0325702585632305	5011	tags=64%, list=32%, signal=43%	FCGR2B/RAP1A/ANXA1/RAP1B/FOXF1/VPS4B/SYT4/HMOX1/GNAI2/FMR1/REST/CD84/ADRA2A/RSC1A1/IL13RA2/STXBP3
GOBP_NEGATIVE_REGULATION_OF_RECEPTOR_SIGNALING_PATHWAY_VIA_JAK_STAT	GOBP_NEGATIVE_REGULATION_OF_RECEPTOR_SIGNALING_PATHWAY_VIA_JAK_STAT	25	0.516454008676898	1.82234932015305	0.00477707006369427	0.0415002262933155	0.0325702585632305	3073	tags=48%, list=20%, signal=39%	SH2B3/SUZ12/PPP2R1A/BCL3/ADIPOR1/PPP2CA/PTPN2/SOCS3/SOCS1/GGNBP2/VHL/SOCS2
GOBP_MICROTUBULE_BASED_TRANSPORT	GOBP_MICROTUBULE_BASED_TRANSPORT	173	-0.295579536191088	-1.79455697349845	0.00478468899521531	0.0415002262933155	0.0325702585632305	3298	tags=38%, list=21%, signal=30%	SOD1/PCM1/DYNLRB1/IFT88/KIF27/SPG11/FYCO1/APBA1/CEP131/DYNC2LI1/IFT52/DYNLL2/TTC21A/LRPPRC/IFT81/SPEF2/IFT43/LCA5L/TRAF3IP1/DYNC2H1/TTC30B/KIF3A/BLOC1S1/NME5/ROPN1L/MAP1A/SPA17/BLOC1S5/DYNLRB2/ARL3/HSPB11/TTC26/IFT27/CLUAP1/MAK/CCDC103/IFT140/KIFAP3/ARMCX3/SPAG17/DLG2/WDR19/PURA/DNAAF1/DAW1/IFT20/IFT80/IFT122/DYNLL1/TRIM46/LCA5/BBS12/WDR35/MAP1S/SYNE2/IFT172/PRKCZ/KIF3C/AP3M2/MAPT/WASF1/STK36/IFT…
GOBP_NEGATIVE_REGULATION_OF_ION_TRANSPORT	GOBP_NEGATIVE_REGULATION_OF_ION_TRANSPORT	268	0.265067432147614	1.4865785117435	0.00479041916167665	0.0415002262933155	0.0325702585632305	4348	tags=37%, list=28%, signal=27%	MMP9/EGF/CD33/MIR27A/GPR35/NR1H2/ANXA1/DPH3/PRKCB/RRAD/SLC9A3R1/CCN3/TRH/PTK2B/CALM2/MIDN/AKT1/INHBB/RHBDF2/PIM3/WWP2/KCNE4/HTR2A/UFM1/HAMP/IRS2/MRLN/HMGCR/CAB39/PSMD9/ADORA1/KALRN/ENHO/UBE2J1/MIR143/ATF4/CARTPT/CHP1/PTPN11/BAG3/SYT4/UBAC2/ARL6IP5/ENY2/UBE2G2/TWIST1/OAZ3/TRIM27/RAB11FIP5/SELENOS/KLF7/ICAM1/GSK3A/RGS4/ABCG5/IL1B/RGS2/SIAH3/PRKCE/CRY1/SERGEF/NDFIP1/PTEN/ADA/STK39/ACTN2/PCSK9/KCNAB1…
GOBP_REGULATION_OF_VASCULATURE_DEVELOPMENT	GOBP_REGULATION_OF_VASCULATURE_DEVELOPMENT	276	0.267037254847969	1.4993691044622	0.00479041916167665	0.0415002262933155	0.0325702585632305	3724	tags=33%, list=24%, signal=26%	ITGB2/C5AR1/SEMA4A/ALOX5/CLDN5/PIK3R6/LRG1/PIK3CD/PKM/CYBB/RHOJ/PRKCB/NOS3/KLF4/PDE3B/PDCD6/PTK2B/HSPB1/FOXC1/PROK2/ID1/BMPER/ISL1/CYP1B1/SMOC2/BTG1/RNH1/SPHK1/WNT4/AQP1/CD34/SMAD1/COL4A2/SASH1/ITGA5/GLUL/MIR143/ANGPTL4/THBS4/IL10/VASH2/PGF/CXCL13/FLT1/ZC3H12A/ADAMTS1/EPN1/CTSH/RHOB/TGFBR2/HIPK1/ADGRB1/TWIST1/TNFAIP3/EPHA2/HMOX1/HIF1A/CREB3L1/KLF2/ADM/F3/NIBAN2/JAK1/CHRNA7/HK2/IL1B/GADD45A/SPRY2/…
GOBP_RESPONSE_TO_INSULIN	GOBP_RESPONSE_TO_INSULIN	268	0.268351327682518	1.50499559337984	0.00479041916167665	0.0415002262933155	0.0325702585632305	4966	tags=42%, list=32%, signal=29%	LYN/MYO5A/GOT1/ATP6V0C/RAB31/PKM/AP3S1/SLC27A4/PRKCB/SRSF4/PTPN1/PDE3B/EIF6/PRKCD/SLC2A1/SESN2/SH2B2/SHC1/AKT1/SLC25A33/BCAR3/SLC39A14/GRB2/INHBB/NDEL1/SRSF5/HSD11B2/CITED1/RELA/IRS2/TRIM72/ADIPOR1/PDK4/ATP6V1H/TCIRG1/ENHO/ZFP36L1/ZDHHC7/IL10/TLR2/PTPN11/ERRFI1/PTPN2/RAB8B/SOCS3/SOCS1/CPEB2/MAX/NUCKS1/GHRHR/CCND3/VGF/ATP6V0A4/SELENOS/ICAM1/ADM/GSK3A/RAB10/IL1B/GNAI2/SOS1/IRS4/FOXO1/CRY1/MSTN/PTEN…
GOBP_POSITIVE_REGULATION_OF_CELLULAR_PROTEIN_LOCALIZATION	GOBP_POSITIVE_REGULATION_OF_CELLULAR_PROTEIN_LOCALIZATION	283	0.254559144676561	1.43450498086751	0.00479616306954436	0.0415002262933155	0.0325702585632305	4211	tags=34%, list=27%, signal=25%	RAC2/HCLS1/TYROBP/ITGB2/ITGAM/EGF/RHOG/ABCA7/PMAIP1/ARIH2/PLK1/GTSE1/RAMP3/GZMB/EZR/CDT1/NDC80/PRKCD/SESN2/AKT1/CENPQ/MARK4/CDK1/UBE2J2/ITGA3/CCT2/PRKCH/MCRS1/IFNG/YWHAZ/SQSTM1/VPS11/SMAD3/KAT7/CACNG2/EGFR/STK11/JAK2/RHOU/ZC3H12A/GNL3/CHP1/NMD3/BAG3/CEMIP/MIEF1/BAP1/ABHD17C/TCP1/SFN/PDZK1/EPHA2/CLN3/FLNA/MICALL2/EIF2AK3/NUP62/GSK3A/CCT6A/PSEN1/UBE2D3/CSNK2A2/CDK5R1/PRKCE/STOM/UBR5/ABHD17B/CCT3/AR…
GOBP_PROTEIN_LOCALIZATION_TO_CHROMOSOME_CENTROMERIC_REGION	GOBP_PROTEIN_LOCALIZATION_TO_CHROMOSOME_CENTROMERIC_REGION	24	0.537189110089763	1.8734510170479	0.0048	0.0415002262933155	0.0325702585632305	2429	tags=46%, list=16%, signal=39%	CENPA/AURKB/CDT1/NDC80/CENPQ/CDK1/SMC5/IK/MTBP/KNL1/TTK
GOBP_REGULATION_OF_RESPONSE_TO_INTERFERON_GAMMA	GOBP_REGULATION_OF_RESPONSE_TO_INTERFERON_GAMMA	24	0.521110086296445	1.81737530197301	0.0048	0.0415002262933155	0.0325702585632305	4140	tags=62%, list=27%, signal=46%	NR1H2/IFNGR1/TXK/IFNG/JAK2/PTPN2/SOCS3/HPX/SOCS1/JAK1/ARG1/OTOP1/NLRC5/PARP9/SUMO1
GOBP_NEGATIVE_REGULATION_OF_DEFENSE_RESPONSE_TO_VIRUS	GOBP_NEGATIVE_REGULATION_OF_DEFENSE_RESPONSE_TO_VIRUS	23	0.516435047570748	1.7798337477614	0.00481540930979133	0.0415002262933155	0.0325702585632305	4148	tags=61%, list=27%, signal=45%	NLRX1/RIOK3/UFD1/NPLOC4/RNF125/DHX58/GPATCH3/RNF26/ITCH/MUL1/FGL2/HTRA1/ILRUN/C1QBP
GOBP_RESPONSE_TO_ACIDIC_PH	GOBP_RESPONSE_TO_ACIDIC_PH	23	0.515441156576816	1.77640841723645	0.00481540930979133	0.0415002262933155	0.0325702585632305	4766	tags=70%, list=31%, signal=48%	GPR65/CTSS/ASIC2/PKD1L3/ASIC3/RAB11B/CHP1/SLC38A3/RAB11FIP5/IMPACT/TRPV1/SST/LGMN/SRC/SLC9A1/PCK1
GOBP_REGULATION_OF_CELL_GROWTH_INVOLVED_IN_CARDIAC_MUSCLE_CELL_DEVELOPMENT	GOBP_REGULATION_OF_CELL_GROWTH_INVOLVED_IN_CARDIAC_MUSCLE_CELL_DEVELOPMENT	19	0.556585191427514	1.82257797933936	0.00487012987012987	0.0418203450327186	0.0328214945454058	3864	tags=53%, list=25%, signal=40%	DDX39B/CTDP1/HAMP/GSK3A/RGS4/RGS2/PIN1/EDN1/YY1/MIR208A
GOBP_POSITIVE_REGULATION_OF_ACUTE_INFLAMMATORY_RESPONSE	GOBP_POSITIVE_REGULATION_OF_ACUTE_INFLAMMATORY_RESPONSE	22	0.51521902477974	1.74741374710471	0.0048780487804878	0.0418203450327186	0.0328214945454058	5711	tags=73%, list=37%, signal=46%	PIK3CG/ADAM8/BTK/OSM/CREB3L3/TNFSF11/IL1B/OSMR/CCR7/TNF/TNFRSF11A/TAC1/ZP3/PTGS2/IL6/C3
GOBP_POSITIVE_REGULATION_OF_INTERLEUKIN_4_PRODUCTION	GOBP_POSITIVE_REGULATION_OF_INTERLEUKIN_4_PRODUCTION	22	0.537184268264619	1.82191093485974	0.0048780487804878	0.0418203450327186	0.0328214945454058	2493	tags=45%, list=16%, signal=38%	FCER1G/IL20RB/SLC7A5/CEBPB/CD28/HAVCR2/SYK/RARA/CD86/NLRP3
GOBP_METHIONINE_BIOSYNTHETIC_PROCESS	GOBP_METHIONINE_BIOSYNTHETIC_PROCESS	12	-0.597422677579543	-1.83564973797608	0.00491400491400491	0.0419401026130533	0.0329154828366705	4792	tags=83%, list=31%, signal=58%	ENOPH1/BHMT2/APIP/MTAP/MTHFR/MTR/MRI1/MTRR/ADI1/MTHFD1
GOBP_NEUROTRANSMITTER_GATED_ION_CHANNEL_CLUSTERING	GOBP_NEUROTRANSMITTER_GATED_ION_CHANNEL_CLUSTERING	12	-0.596401256153348	-1.83251130342426	0.00491400491400491	0.0419401026130533	0.0329154828366705	1562	tags=42%, list=10%, signal=37%	APOE/ZDHHC2/DLG4/NLGN1/SHISA7
GOBP_NEGATIVE_REGULATION_OF_T_CELL_RECEPTOR_SIGNALING_PATHWAY	GOBP_NEGATIVE_REGULATION_OF_T_CELL_RECEPTOR_SIGNALING_PATHWAY	18	0.557323540115793	1.79120002726338	0.00492610837438424	0.0419401026130533	0.0329154828366705	2822	tags=50%, list=18%, signal=41%	PTPN6/LAPTM5/PTPN22/UBASH3A/PTPRJ/EZR/PTPN2/CBLB/PAWR
GOBP_REGULATION_OF_B_CELL_APOPTOTIC_PROCESS	GOBP_REGULATION_OF_B_CELL_APOPTOTIC_PROCESS	18	0.579378936746753	1.86208457493289	0.00492610837438424	0.0419401026130533	0.0329154828366705	3843	tags=56%, list=25%, signal=42%	LYN/BCL10/AURKB/BTK/IRS2/IL10/PTEN/ADA/FNIP1/BCL6
GOBP_MAINTENANCE_OF_SYNAPSE_STRUCTURE	GOBP_MAINTENANCE_OF_SYNAPSE_STRUCTURE	15	-0.5707841678762	-1.86956876218105	0.00493827160493827	0.0419710441587241	0.0329397664185411	3247	tags=53%, list=21%, signal=42%	RAB3A/BSN/ERC2/CHCHD10/OPHN1/CTBP2/SYNGAP1/PCLO
GOBP_POSITIVE_REGULATION_OF_INTRACELLULAR_TRANSPORT	GOBP_POSITIVE_REGULATION_OF_INTRACELLULAR_TRANSPORT	207	0.271100337301792	1.47202110440567	0.00495049504950495	0.0420023898941618	0.032964367217121	3686	tags=33%, list=24%, signal=26%	RAC2/HCLS1/ITGB2/ITGAM/PMAIP1/ARIH2/GTSE1/GZMB/EZR/PRKCD/EHD1/PLK3/SPAG5/UBE2J2/KIF20B/PPM1A/PDCD10/SAR1B/IFNG/YWHAZ/VPS11/SMAD3/SAR1A/STK11/JAK2/LDLRAP1/RHOU/ZC3H12A/CHP1/BAG3/CEMIP/MIEF1/BAP1/SFN/PDZK1/FLNA/MICALL2/TBC1D20/CDC42/ATP2A1/GSK3A/PSEN1/UBE2D3/IL1B/XPO4/CSNK2A2/ARF1/CDK5R1/STOM/UBR5/TMEM30B/ICE1/RBM22/ACTN2/EMD/BID/BORCS5/CASP8/PTPN23/FYN/CHRM1/MTMR2/AKT2/MFF/TFDP1/SREBF2/FIS1/USP36/…
GOBP_POSITIVE_REGULATION_OF_CYTOSKELETON_ORGANIZATION	GOBP_POSITIVE_REGULATION_OF_CYTOSKELETON_ORGANIZATION	208	0.273837310021699	1.48402944308044	0.00499375780274657	0.0420715155919379	0.0330186185321384	3333	tags=29%, list=22%, signal=23%	GMFG/HCLS1/VASP/CORO1A/NCKAP1L/WAS/ARPC3/ARPC5/ARPC1B/HCK/GPR65/ACTR3/ARPC2/NIN/WHAMM/HIP1R/FES/PTK2B/WNT11/GRB2/ID1/SPAG5/STAP1/WASF2/ANKRD53/TRPV4/RHOC/WNT4/PXN/SMAD3/VPS4B/CD47/LMOD2/PYCARD/ARPC4/CDC42EP4/PLK4/PLEK/ACTR2/RICTOR/TRIM27/CARMIL2/SYNPO/FLNA/ICAM1/CDC42/NUP62/PFN1/RAC1/ARF1/CDK5R1/PRKCE/ARF6/SDC4/ACTN2/CLIP1/EDN1/CCR7/LPAR1/SYNPO2L
GOBP_NEGATIVE_REGULATION_OF_INTERFERON_BETA_PRODUCTION	GOBP_NEGATIVE_REGULATION_OF_INTERFERON_BETA_PRODUCTION	13	0.60468841725682	1.76035381980037	0.00501672240802676	0.0420715155919379	0.0330186185321384	3723	tags=69%, list=24%, signal=53%	NLRX1/TRAIP/RELB/PYCARD/REL/NLRC3/CACTIN/SIRPA/YY1
GOBP_POSITIVE_REGULATION_OF_CHROMOSOME_SEGREGATION	GOBP_POSITIVE_REGULATION_OF_CHROMOSOME_SEGREGATION	13	0.611758053106455	1.7809347671401	0.00501672240802676	0.0420715155919379	0.0330186185321384	1467	tags=46%, list=10%, signal=42%	CCNB1/AURKB/CDT1/RAD18/BECN1/SMC5
GOBP_CD40_SIGNALING_PATHWAY	GOBP_CD40_SIGNALING_PATHWAY	15	0.601780187978266	1.83082582018848	0.0050251256281407	0.0420715155919379	0.0330186185321384	2375	tags=40%, list=15%, signal=34%	SHARPIN/ITGA5/TNIP2/CD86/PHB2/TNFAIP3
GOBP_ENDONUCLEOLYTIC_CLEAVAGE_INVOLVED_IN_RRNA_PROCESSING	GOBP_ENDONUCLEOLYTIC_CLEAVAGE_INVOLVED_IN_RRNA_PROCESSING	15	0.598217959422676	1.81998827493978	0.0050251256281407	0.0420715155919379	0.0330186185321384	3594	tags=53%, list=23%, signal=41%	KRI1/NOP9/RRS1/RCL1/NOP14/ABT1/TSR1/TBL3
GOBP_MIDBODY_ABSCISSION	GOBP_MIDBODY_ABSCISSION	15	0.598813465138026	1.82180001161957	0.0050251256281407	0.0420715155919379	0.0330186185321384	3284	tags=53%, list=21%, signal=42%	KIF20A/CEP55/CHMP4B/CHMP6/CHMP1A/VPS4B/CHMP2B/VPS4A
GOBP_RESPONSE_TO_STARVATION	GOBP_RESPONSE_TO_STARVATION	178	0.288390428363193	1.5294614539365	0.0050314465408805	0.0420715155919379	0.0330186185321384	3781	tags=33%, list=24%, signal=25%	NUAK2/PMAIP1/CDKN1A/BNIP1/SIK1/SLC2A1/SESN2/STK24/PRKAG1/KLF10/BECN1/INHBB/MFSD2A/HNRNPA1/UPP1/ULK1/RRAGC/CPEB4/WNT4/MTMR3/SLC38A2/HAMP/ZFP36/WDR45B/PDK4/WNT9B/EIF2AK1/JUN/ATF4/CARTPT/ZC3H12A/SLC38A3/MYBBP1A/FAS/MAX/RALB/ADM/EIF2AK3/WIPI1/SESN1/LAMP2/LARP1/FOXO1/STK26/FNIP1/PCSK9/UCP2/MIOS/WDR59/BHLHA15/ATF3/IMPACT/CBL/HSPA5/SREBF2/NIM1K/SLC39A5/SSTR3/EIF2S1
GOBP_POSITIVE_REGULATION_OF_PEPTIDASE_ACTIVITY	GOBP_POSITIVE_REGULATION_OF_PEPTIDASE_ACTIVITY	172	0.296927849725817	1.56708052986395	0.00503778337531486	0.0420715155919379	0.0330186185321384	3628	tags=34%, list=23%, signal=27%	S100A8/CYFIP2/LYN/AIM2/GRAMD4/LAPTM5/ADRM1/PMAIP1/CASP1/PICALM/BCL10/HIP1R/BCL2L11/PDCD6/TANK/PSMD14/MEFV/STAT3/PRR7/SYK/DDX3X/VSIR/CLPX/NCSTN/SMAD3/MBP/CARD9/DAPK1/JAK2/PERP/PYCARD/CTSH/ARL6IP5/FAS/CASP8AP2/CYCS/IFT57/MYC/EGLN3/NLRP3/F3/EIF2AK3/NLRC4/BAK1/RIPK1/APAF1/BID/CASP8/REST/TNFRSF10B/FYN/MALT1/PRSS22/FN1/MUL1/VCP/NGF/FIS1/CCN1
GOBP_REGULATION_OF_NUCLEOTIDE_BINDING_OLIGOMERIZATION_DOMAIN_CONTAINING_SIGNALING_PATHWAY	GOBP_REGULATION_OF_NUCLEOTIDE_BINDING_OLIGOMERIZATION_DOMAIN_CONTAINING_SIGNALING_PATHWAY	12	0.695299046933706	1.98110842110379	0.00504201680672269	0.0420715155919379	0.0330186185321384	2375	tags=50%, list=15%, signal=42%	PTPN22/SLC15A3/BIRC3/BIRC2/ERBIN/TNFAIP3
GOBP_POSITIVE_REGULATION_OF_PEPTIDYL_TYROSINE_PHOSPHORYLATION	GOBP_POSITIVE_REGULATION_OF_PEPTIDYL_TYROSINE_PHOSPHORYLATION	174	0.28860650275413	1.52427764019242	0.00504413619167718	0.0420715155919379	0.0330186185321384	1978	tags=22%, list=13%, signal=19%	HCLS1/EGF/ARRB2/NCF1/LYN/LILRA5/PTPRC/SEMA4D/PTPRJ/ALKAL2/ABI1/PTPN1/CLCF1/AGT/PTK2B/CD44/STAT3/TNFRSF14/STAP1/ISL1/SYK/CASS4/HTR2A/ITGA5/IFNG/UNC119/ADORA1/ARL2BP/CD80/TNFRSF1A/THBS4/CNTF/JAK2/DOK7/OSM/PTPN11/SOCS3/HPX
GOBP_JNK_CASCADE	GOBP_JNK_CASCADE	177	0.295767296960581	1.56676360093696	0.00505689001264223	0.0421065241154186	0.0330460939645281	3476	tags=36%, list=23%, signal=28%	NCF1/MMP8/PTPN22/FCGR2B/UBC/PTPN1/IRAK2/PTK2B/AMBP/AXIN1/MYD88/MAP3K6/AKT1/DAXX/MAP4K4/GPS2/TRIB1/WNT16/SYK/LTBR/CYLD/TIRAP/GADD45G/TAB2/CARD9/EGFR/PER1/TRAF6/UBA52/GADD45B/PDCD4/PYCARD/SDCBP/TNFSF11/MAPK8IP2/MAP2K4/TRAF3/TAOK1/MAP3K9/DUSP10/TAB3/COPS5/UBE2V1/CDC42/RIPK1/HIPK3/IL1B/SPAG9/GADD45A/NOD2/KLHL31/MAP4K5/MAP3K7/ADORA2B/RAPGEF1/MAPK9/ITCH/CCR7/IRAK1/FLT4/NPPA/PTGER4/MUL1
GOBP_REGULATION_OF_RAS_PROTEIN_SIGNAL_TRANSDUCTION	GOBP_REGULATION_OF_RAS_PROTEIN_SIGNAL_TRANSDUCTION	183	0.288185487832704	1.53028732659626	0.0050761421319797	0.0421260786193672	0.0330614407543307	3843	tags=34%, list=25%, signal=26%	VAV1/RIPOR2/CYTH1/LYN/ARHGDIB/RABL3/PIK3CG/GPR65/GPR35/RASGRP4/KRAS/DENND4A/FOXM1/CAVIN4/CYTH4/GPR55/RAF1/DENND3/DNM2/RASA3/SHC1/GRB2/ITGA3/MAP4K4/P2RY10/PSD4/STK19/SPRY4/IRS2/GPR20/PDGFRB/KIF14/SPRY1/SQSTM1/PSD/NOTCH2/LRRC59/ERBIN/JAK2/CDC42SE1/PPP2CB/ABL2/CUL3/RASA2/NUP62/RAC1/SPRY2/KCTD10/ARF6/RAPGEF1/AKAP13/FBP1/LPAR1/SYNPO2L/RASIP1/CYTH2/CBL/NGF/ARHGDIA/EPS8/CSF1/BCL6
GOBP_NEGATIVE_REGULATION_OF_LEUKOCYTE_MEDIATED_CYTOTOXICITY	GOBP_NEGATIVE_REGULATION_OF_LEUKOCYTE_MEDIATED_CYTOTOXICITY	11	0.672081159192323	1.87027754094206	0.00510204081632653	0.0421260786193672	0.0330614407543307	927	tags=36%, list=6%, signal=34%	ARRB2/PTPRC/FCGR2B/HAVCR2
GOBP_NEGATIVE_REGULATION_OF_VIRAL_INDUCED_CYTOPLASMIC_PATTERN_RECOGNITION_RECEPTOR_SIGNALING_PATHWAY	GOBP_NEGATIVE_REGULATION_OF_VIRAL_INDUCED_CYTOPLASMIC_PATTERN_RECOGNITION_RECEPTOR_SIGNALING_PATHWAY	11	0.658547351164205	1.83261545675445	0.00510204081632653	0.0421260786193672	0.0330614407543307	1996	tags=64%, list=13%, signal=55%	NLRX1/RIOK3/UFD1/NPLOC4/RNF125/DHX58/GPATCH3
GOBP_REGULATION_OF_TOLL_LIKE_RECEPTOR_2_SIGNALING_PATHWAY	GOBP_REGULATION_OF_TOLL_LIKE_RECEPTOR_2_SIGNALING_PATHWAY	11	0.654811109365152	1.82221818697724	0.00510204081632653	0.0421260786193672	0.0330614407543307	2836	tags=64%, list=18%, signal=52%	TLR6/LYN/CYBA/TIRAP/TNFAIP3/ACOD1/NOD2
GOBP_RESPONSE_TO_PEPTIDOGLYCAN	GOBP_RESPONSE_TO_PEPTIDOGLYCAN	11	0.71044560764714	1.97703870413536	0.00510204081632653	0.0421260786193672	0.0330614407543307	3031	tags=73%, list=20%, signal=58%	C5AR1/IRF5/IRAK3/MYD88/RELA/CARD9/NOD2/INAVA
GOBP_ORGANIC_ACID_CATABOLIC_PROCESS	GOBP_ORGANIC_ACID_CATABOLIC_PROCESS	246	-0.242691150881308	-1.56433445510226	0.00512820512820513	0.0422711849847528	0.0331753233102083	4113	tags=39%, list=27%, signal=29%	SLC25A17/ACSF3/GCSH/PCK2/SCP2/PCBD1/GLS2/AMDHD1/DECR1/ACOXL/HIBCH/CROT/ETFBKMT/PPAT/ALDH1L2/GCDH/CSAD/BDH2/ACMSD/ACOX2/OGDH/BCAT2/CYP2W1/HSD17B10/DDAH1/PPM1K/PCCB/HADH/RENBP/ACAT2/IDO2/HNMT/GSTZ1/THNSL2/AMDHD2/MMUT/LONP2/ABCD1/KYAT1/TYSND1/ACAT1/SHMT2/GPT2/GCAT/CARNMT1/GPT/IDNK/ECI1/MCEE/CRYL1/XYLB/PCCA/FAAH/ACAD11/CEL/IVD/MECR/DDAH2/NUDT7/MCCC2/ASPA/MCCC1/DDO/MPST/GNPDA2/MTRR/SARDH/BCKDK/QDPR/AL…
GOBP_REGULATION_OF_PROTEIN_LOCALIZATION_TO_CHROMOSOME_TELOMERIC_REGION	GOBP_REGULATION_OF_PROTEIN_LOCALIZATION_TO_CHROMOSOME_TELOMERIC_REGION	14	0.600280650061491	1.77083796572544	0.00513698630136986	0.0422727585101022	0.0331765582463053	3878	tags=50%, list=25%, signal=37%	CCT2/GNL3/TCP1/MACROH2A1/CCT6A/CCT3/CCT8
GOBP_NUCLEOSIDE_PHOSPHATE_BIOSYNTHETIC_PROCESS	GOBP_NUCLEOSIDE_PHOSPHATE_BIOSYNTHETIC_PROCESS	226	-0.25752823287987	-1.63546091810987	0.00520833333333333	0.0427883277685031	0.0335811879448203	4430	tags=44%, list=29%, signal=32%	AK8/HACD1/PPCS/DCTD/NAXD/DUT/ADSL/GART/PANK2/ADK/PRPSAP2/ASPDH/ACSF3/UMPS/NADK2/GUK1/ACSL5/PPT1/DIP2A/ELOVL5/PDP1/PPAT/ANTKMT/ELOVL1/ADCY4/GCDH/UQCC3/PTGIS/ACMSD/SLC26A2/GUCY1A2/IDO2/GSTZ1/DCAKD/ACLY/ACSL3/NAPRT/ELOVL7/FLAD1/ADCY2/TYMS/ACAT1/PAPSS1/SLC25A1/PRPSAP1/ADCY9/IMPDH1/NPR2/NME7/RRM2B/NME9/ADCY8/CAD/NME5/NME4/IDH2/NAXE/AK1/GUCY2D/TECR/DHODH/PDK2/NMNAT1/AK3/DMAC2L/DTYMK/NUDT12/ATIC/NMNAT2/…
GOBP_AMINE_METABOLIC_PROCESS	GOBP_AMINE_METABOLIC_PROCESS	151	0.305109649813096	1.57385514171444	0.00522193211488251	0.042828546562228	0.0336127525079016	3557	tags=36%, list=23%, signal=28%	ITGB2/ITGAM/PDE1B/PSMA6/PSMA2/SAT1/PSMC4/PSMD14/PSMD3/TRH/HDC/AZIN1/PSMD6/PSMB7/PSMD4/PSMD2/ABCC2/NR4A2/RNF180/SMOX/GCH1/PSMD9/PSMA3/PSMD12/AOC2/PSMD8/PSMB4/PSMC6/AADAT/PSMA7/CHRNB2/TPH1/PSMB3/PSMC1/PSMA5/TPH2/DRD1/OAZ3/PSMD11/PSMD1/PSMD13/CLN3/NQO1/TH/PSMB2/CHKA/SLC7A11/DBH/PNMT/DRD3/PSMA4/AFMID/PSMB5/ODC1
GOBP_BIOMINERALIZATION	GOBP_BIOMINERALIZATION	148	0.308364263510004	1.58694275897064	0.00524246395806029	0.0429253995634188	0.033688764799235	3893	tags=35%, list=25%, signal=27%	FGR/ALOX5/RFLNB/LTF/FZD9/CCR1/S1PR1/LGR4/SGMS2/SLC20A1/NOS3/CEBPB/PHOSPHO1/PTK2B/FAM20C/WNT11/KLF10/SNX10/SRGN/IFITM5/SLC24A3/CNNM4/TMEM38B/TFIP11/ALPL/HEY2/WNT4/UCMA/SMAD3/TCIRG1/ATF4/CYP27B1/PTHLH/SBNO2/LOX/TWIST1/HIF1A/ITGB6/EIF2AK3/BMP2K/FOXO1/MATN1/OTOP1/STIM1/TSPEAR/PTH/CCN1/ODAPH/SBDS/OC90/MIR208A/CCL3
GOBP_POSITIVE_REGULATION_OF_CANONICAL_WNT_SIGNALING_PATHWAY	GOBP_POSITIVE_REGULATION_OF_CANONICAL_WNT_SIGNALING_PATHWAY	143	0.306777632929683	1.57267831313496	0.00527009222661397	0.0430799399454607	0.03381005137165	3838	tags=36%, list=25%, signal=28%	EGF/FZD9/ARNTL/PSMA6/LGR4/PSMA2/PPM1N/PSMC4/RNF220/PSMD14/PSMD3/AXIN1/FRAT1/PSMD6/PSMB7/PSMD4/PSMD2/PPM1A/DDX3X/PSMD9/PSMA3/SMAD3/PSMD12/PSMD8/EGFR/PSMB4/DAAM2/CSNK1D/ATP6AP2/PSMC6/PSMA7/PSMB3/PSMC1/CCAR2/PSMA5/CSNK1G1/PSMD11/PSMD1/PSMD13/TNKS/PSMB2/UBR5/MIR222/PIN1/GPRC5B/PSMA4/VCP/PSMB5/CSNK1E/NLE1/TBL1XR1/PSMC3
GOBP_EPIDERMAL_GROWTH_FACTOR_RECEPTOR_SIGNALING_PATHWAY	GOBP_EPIDERMAL_GROWTH_FACTOR_RECEPTOR_SIGNALING_PATHWAY	114	0.332015816371859	1.64949891154632	0.00530503978779841	0.0432794209475563	0.0339666082966843	4836	tags=48%, list=31%, signal=33%	MMP9/EGF/NCF1/PTPRJ/MVP/HIP1R/AGT/PTK2B/RNF115/SHC1/AKT1/BCAR3/GRB2/RHBDF2/CHMP6/SPRY1/ADORA1/PTPN12/EGFR/ERBIN/PLAUR/PIGR/PTPN11/EPN1/ERRFI1/PTPN2/SHKBP1/CBLB/GPRC5A/ARF4/CDC42/NUP62/PSEN1/SPRY2/SOS1/BCAR1/DOK1/AGR2/CBL/GAB1/TSG101/ARHGEF7/DGKD/PIK3C2A/RHBDF1/ADRA2A/PDE6H/EPGN/EREG/SRC/CNOT9/BRAF/FBXW7/ADAM17/SOX9
GOBP_POSITIVE_REGULATION_OF_PROTEIN_POLYMERIZATION	GOBP_POSITIVE_REGULATION_OF_PROTEIN_POLYMERIZATION	123	0.316285813939165	1.5936247966464	0.00531208499335989	0.0432794209475563	0.0339666082966843	3078	tags=28%, list=20%, signal=23%	GMFG/VASP/CORO1A/NCKAP1L/WAS/ARPC3/ARPC5/ARPC1B/HCK/ACTR3/ARPC2/NIN/WHAMM/HIP1R/FES/PTK2B/GRB2/WASF2/ANKRD53/LMOD2/PYCARD/ARPC4/CDC42EP4/ACTR2/RICTOR/TRIM27/CARMIL2/ICAM1/PFN1/RAC1/ARF1/CDK5R1/PRKCE/ARF6/CLIP1
GOBP_REGULATION_OF_REGULATED_SECRETORY_PATHWAY	GOBP_REGULATION_OF_REGULATED_SECRETORY_PATHWAY	126	0.314919376317736	1.59377864811019	0.00533333333333333	0.0433807162534435	0.0340461070030448	3251	tags=32%, list=21%, signal=25%	RAC2/ITGB2/ITGAM/FGR/CD177/LYN/FCGR2B/RAP1A/SEPTIN5/RAP1B/FOXF1/PRKCB/FES/CACNA1H/GAB2/GIT1/ATP2A2/SYT12/PTAFR/P2RY4/SYK/MICAL1/ADORA2A/HTR2A/RAB5A/TRPV6/PRAM1/DTNBP1/GRIN3A/SYT4/HMOX1/STXBP5/GNAI2/ARF1/HYAL3/CHRNA5/DOC2B/PRKCG/FMR1/REST
GOBP_REGULATION_OF_ANIMAL_ORGAN_FORMATION	GOBP_REGULATION_OF_ANIMAL_ORGAN_FORMATION	25	-0.445135937283369	-1.7429154974002	0.0053475935828877	0.043424930728367	0.0340808074615511	2777	tags=52%, list=18%, signal=43%	ROBO2/MESP1/BMP4/CITED2/SULF1/ROBO1/SHH/WNT2/GATA5/BMP7/FGF1/WNT3A/AR
GOBP_BONE_REMODELING	GOBP_BONE_REMODELING	83	0.347634974751842	1.64309383840909	0.00554785020804438	0.0449209478949867	0.0352549134914183	2798	tags=33%, list=18%, signal=27%	RAC2/S1PR1/LGR4/ADAM8/DEF8/INPP5D/GPR55/PTK2B/SNX10/SUCO/WNT16/SYK/CALCA/HAMP/NOTCH2/PDK4/TCIRG1/ACP5/EGFR/TRAF6/CARTPT/TPH1/TNFSF11/TNFAIP3/EPHA2/NCDN/RAC1
GOBP_ANTIGEN_PROCESSING_AND_PRESENTATION_OF_PEPTIDE_OR_POLYSACCHARIDE_ANTIGEN_VIA_MHC_CLASS_II	GOBP_ANTIGEN_PROCESSING_AND_PRESENTATION_OF_PEPTIDE_OR_POLYSACCHARIDE_ANTIGEN_VIA_MHC_CLASS_II	82	0.352928151489324	1.66430720865995	0.00555555555555556	0.0449209478949867	0.0352549134914183	3056	tags=33%, list=20%, signal=27%	FCER1G/KIF2C/CENPE/RACGAP1/FCGR2B/CAPZA1/CTSS/KIF11/KIF22/DNM2/CAPZA2/MARCHF1/SAR1B/ACTR10/TRAF6/KIF23/DCTN3/CTSE/PYCARD/SEC24C/SEC13/KIF15/DYNC1LI1/KIF3B/CAPZB/ARF1/SEC24B
GOBP_GRANULOCYTE_CHEMOTAXIS	GOBP_GRANULOCYTE_CHEMOTAXIS	90	0.330481142580795	1.57573947250936	0.00557880055788006	0.0449209478949867	0.0352549134914183	1772	tags=23%, list=11%, signal=21%	RAC2/ITGB2/VAV1/C5AR1/S100A8/NCKAP1L/RIPOR2/FCER1G/BST1/PIK3CG/PIK3CD/CXCL9/CXCR2/ANXA1/AKIRIN1/VAV3/SYK/TIRAP/PDE4B/THBS4/CXCL13
GOBP_LYMPHOCYTE_MIGRATION	GOBP_LYMPHOCYTE_MIGRATION	91	0.324646678271656	1.54977077782708	0.00557880055788006	0.0449209478949867	0.0352549134914183	4973	tags=46%, list=32%, signal=31%	RIPOR2/MYO1G/STK10/SPN/PIK3CG/RIPK3/PIK3CD/S1PR1/CRTAM/ADAM8/PTK2B/AKT1/TNFRSF14/CXCL16/SELENOK/CXCL13/ITGAL/PYCARD/ICAM1/GPR15/CXCL14/CH25H/ARTN/STK39/SLC8B1/CCR7/CXCL10/APOD/CCL3/CCL17/RHOA/ADTRP/CYP7B1/MIA3/ITGA4/CCL19/MADCAM1/ZAP70/ADAM17/CCL20/CCL22/SLC12A2
GOBP_RESPONSE_TO_CAMP	GOBP_RESPONSE_TO_CAMP	90	0.340231108250657	1.62222746768402	0.00557880055788006	0.0449209478949867	0.0352549134914183	1754	tags=23%, list=11%, signal=21%	AGXT/DUSP1/PIK3CG/RAP1A/RAP1B/EZR/AQP9/PTK2B/ASS1/PDE2A/CNGA3/PTAFR/CITED1/RELA/AQP1/FOS/BIRC2/ZFP36L1/PER1/JUN/APEX1
GOBP_LAMELLIPODIUM_ORGANIZATION	GOBP_LAMELLIPODIUM_ORGANIZATION	84	0.345246936569325	1.63230039764266	0.00558659217877095	0.0449209478949867	0.0352549134914183	3053	tags=31%, list=20%, signal=25%	RAC2/WAS/ARPC5/ACTR3/S1PR1/ARPC2/WHAMM/AKIRIN1/VAV3/DNM2/CD44/SPATA13/HDAC4/WASF2/TWF1/GOLPH3/BIN3/FRMD7/ACTR2/CARMIL2/EPHA2/CDC42/CAPZB/RAC1/MSTN/ABLIM1
GOBP_POSITIVE_REGULATION_OF_LYMPHOCYTE_DIFFERENTIATION	GOBP_POSITIVE_REGULATION_OF_LYMPHOCYTE_DIFFERENTIATION	92	0.335385158323293	1.59900758062034	0.00561797752808989	0.0450996205803105	0.0353951396077304	4771	tags=50%, list=31%, signal=35%	NCKAP1L/PTPRC/PIK3R6/ANXA1/PPP2R3C/ADAM8/INPP5D/BTK/TOX/SYK/VSIR/MMP14/NFKBIZ/IFNG/RARA/CD80/ZMIZ1/IL10/TESPA1/SOCS1/CD86/TGFBR2/RUNX3/DUSP10/LEF1/NFKBID/HLX/NLRP3/RHOH/RUNX1/IL7R/ADA/CBFB/MALT1/SART1/PCID2/BCL6/TNFSF9/XBP1/CD83/ZBTB16/RIPK2/GLI3/CCL19/PCK1/ZAP70
GOBP_REGULATION_OF_CELLULAR_AMIDE_METABOLIC_PROCESS	GOBP_REGULATION_OF_CELLULAR_AMIDE_METABOLIC_PROCESS	403	0.236762034349742	1.38709327122153	0.00566893424036281	0.045389979338843	0.0356230193251724	4414	tags=34%, list=29%, signal=25%	ABCA7/MIR27A/PYM1/PKM/PIWIL2/MALSU1/PICALM/PGAM1/IFNGR1/GZMB/DPH3/EIF4H/EIF2B2/DDX39B/EIF6/PRKCD/EIF1/CIRBP/SESN2/TMED2/CD28/PCIF1/CNOT11/DIO2/PTK2B/HSPB1/ENC1/MAGOH/EIF4G3/EIF4ENIF1/STAT3/GAPDH/AKT1/RBM3/ZFP36L2/EIF4A3/PPP1R15B/PTAFR/PPP1R15A/HNRNPD/RCC1L/RELA/CPEB4/SPHK1/DDX3X/ZFP36/NGDN/IFNG/LIN28A/BCL3/PDK4/ZFP36L1/ETF1/SAMD8/MIF4GD/TNFRSF1A/EIF2AK1/PER1/DAPK1/DHX36/RBM24/ATF4/ZCCHC13/ZC3H12A…
GOBP_COTRANSLATIONAL_PROTEIN_TARGETING_TO_MEMBRANE	GOBP_COTRANSLATIONAL_PROTEIN_TARGETING_TO_MEMBRANE	79	0.358355840761715	1.66377888235863	0.00568181818181818	0.045389979338843	0.0356230193251724	6066	tags=58%, list=39%, signal=36%	SSR3/UBA52/RPL39/SRP19/SRP9/SEC61A1/RPS13/RPS9/RPS16/RPS27/RPS25/RPL34/RPS2/RPS14/RPS23/RPS29/RPL8/SSR1/RPL23/SEC63/RPL12/RPS11/SRP68/RPL24/RPS18/RPL4/RPL30/RPS7/RPS20/RPS4X/RPL27/RPS19/ZFAND2B/RPL6/RPL37A/RPSA/RPS5/RPS3/RPL14/RPL13/RPLP1/RPL19/RPL18/RPL15/RPL32/RPL3
GOBP_INTERLEUKIN_8_PRODUCTION	GOBP_INTERLEUKIN_8_PRODUCTION	77	0.35945296214026	1.65818596740437	0.00568181818181818	0.045389979338843	0.0356230193251724	2836	tags=32%, list=18%, signal=27%	TLR6/CD33/PTPRC/PTPN22/TLR7/ANXA1/BCL10/KLF4/MYD88/STAT3/SYK/RELA/BPI/TIRAP/BCL3/IL10/TLR2/PYCARD/NOS2/ELANE/F3/CD14/RIPK1/IL1B/NOD2
GOBP_NEGATIVE_REGULATION_OF_WOUND_HEALING	GOBP_NEGATIVE_REGULATION_OF_WOUND_HEALING	69	0.362358734434493	1.64802165856995	0.00577200577200577	0.0460357218866133	0.0361298117845077	4414	tags=49%, list=29%, signal=35%	ALOX5/NOS3/PRKCD/FAP/SH2B3/APCS/FGG/PLAT/F12/C1QTNF1/WNT4/CD34/MYOZ1/SMAD3/PLAUR/PDGFRA/FGF2/PTEN/EDN1/F2/KLKB1/UBASH3B/FGB/MIR15B/CPB2/CLDN3/CD9/F11/ADTRP/HRG/APOH/PLG/THBS1/TNF
GOBP_RIBONUCLEOSIDE_TRIPHOSPHATE_BIOSYNTHETIC_PROCESS	GOBP_RIBONUCLEOSIDE_TRIPHOSPHATE_BIOSYNTHETIC_PROCESS	47	-0.357194343327819	-1.70789037176657	0.00584795321637427	0.0465659834591873	0.0365459723230748	2285	tags=34%, list=15%, signal=29%	IMPDH1/NME7/NME9/CAD/NME5/NME4/DMAC2L/PRKAG2/DGUOK/PARP1/AK9/AK4/NUDT2/NME6/IL4/ATPSCKMT
GOBP_NEGATIVE_REGULATION_OF_ERBB_SIGNALING_PATHWAY	GOBP_NEGATIVE_REGULATION_OF_ERBB_SIGNALING_PATHWAY	50	0.406492276300524	1.71137923289524	0.00590841949778434	0.0469095554030352	0.0368156148779636	3978	tags=46%, list=26%, signal=34%	EGF/PTPRJ/MVP/RNF115/GRB2/CHMP6/SPRY1/PTPN12/EGFR/EPN1/ERRFI1/PTPN2/CBLB/GPRC5A/CDC42/NUP62/PSEN1/SPRY2/ACP4/CBL/TSG101/ARHGEF7/LGMN
GOBP_PEPTIDYL_SERINE_MODIFICATION	GOBP_PEPTIDYL_SERINE_MODIFICATION	306	0.254783317357031	1.44928616560183	0.00591016548463357	0.0469095554030352	0.0368156148779636	3710	tags=31%, list=24%, signal=24%	HCLS1/ARRB2/GRK2/IKBKE/DDIT4/CCNB1/SGK1/PLK1/MAPKAPK3/RAMP3/MAPK13/PLCL2/INPP5J/AURKA/AURKB/PRKCB/PRKCD/MAPKAPK2/RAF1/AXIN1/MASTL/CD44/AKT1/BCAR3/CDK1/TBK1/ULK1/SYK/GALNT16/PRKCH/IKBKB/PDCD10/TNKS1BP1/IFNG/TLK2/PDE4D/CAB39/TRIM6/EGFR/DYRK3/HIPK4/NEK6/CSNK1D/DYRK1A/MARK1/CLSPN/OSM/TGFBR2/HIPK1/EIF4G1/CSNK1G1/RICTOR/SPOCK3/PRKX/GGNBP2/IFNK/TTK/TNKS/EIF2AK3/NTMT1/BAK1/GSK3A/RIPK1/HIPK3/LATS1/FNIP2/G…
GOBP_MODULATION_BY_HOST_OF_SYMBIONT_PROCESS	GOBP_MODULATION_BY_HOST_OF_SYMBIONT_PROCESS	54	0.386927370882321	1.65335139355951	0.00595238095238095	0.0471685453569511	0.0370188756916446	4184	tags=50%, list=27%, signal=37%	LTF/CTDP1/CFL1/APCS/VAPA/AQP1/JUN/ZC3H12A/CHD1/NUCKS1/LEF1/CCNK/YTHDC2/TBC1D20/STOM/MIR222/FMR1/REST/CCNT1/HPN/LRRC19/PSMC3/CCL3/RRP1B/SFTPD/EIF2AK4/TAF11
GOBP_REGULATION_OF_CHROMOSOME_ORGANIZATION	GOBP_REGULATION_OF_CHROMOSOME_ORGANIZATION	255	0.261517672131625	1.46047378966536	0.0060313630880579	0.0477175848172555	0.0374497735151201	2983	tags=27%, list=19%, signal=22%	CDC20/CENPE/TACC3/CENPF/ESPL1/DUSP1/CCNB1/PIWIL2/PLK1/JDP2/FBXO4/AURKB/CDT1/NDC80/RNF40/PIF1/FEN1/XRCC3/DLGAP5/TRIP13/TOP2A/TADA2B/BECN1/TINF2/GLYR1/HNRNPA1/ISL1/HNRNPD/CCT2/CDK9/PNKP/RNF4/NSMCE2/SMC5/KAT7/IK/UBE2C/CDCA5/SENP6/WAPL/NEK2/NEK6/DHX36/SETDB2/SMAD4/PAXIP1/GNL3/SART3/ZWINT/TCP1/CHFR/MACROH2A1/CUL3/USP7/NSD3/MYC/SFPQ/RESF1/TTK/TNKS/DYNC1LI1/BRD4/CCT6A/IL1B/SMG1/WDR5/RTF1/ANAPC7/CCT3
GOBP_POSITIVE_REGULATION_OF_ALPHA_BETA_T_CELL_DIFFERENTIATION	GOBP_POSITIVE_REGULATION_OF_ALPHA_BETA_T_CELL_DIFFERENTIATION	43	0.414926016869717	1.69594626733479	0.00604229607250755	0.0477229527910315	0.0374539864148909	4771	tags=56%, list=31%, signal=39%	NCKAP1L/ANXA1/SYK/NFKBIZ/IFNG/RARA/CD80/SOCS1/CD86/TGFBR2/RUNX3/NFKBID/HLX/NLRP3/RUNX1/ADA/CBFB/MALT1/CD83/ZBTB16/RIPK2/GLI3/CCL19/ZAP70
GOBP_POSITIVE_REGULATION_OF_ESTABLISHMENT_OF_PROTEIN_LOCALIZATION_TO_MITOCHONDRION	GOBP_POSITIVE_REGULATION_OF_ESTABLISHMENT_OF_PROTEIN_LOCALIZATION_TO_MITOCHONDRION	53	0.395643562429199	1.66996431951177	0.00605143721633888	0.0477229527910315	0.0374539864148909	4792	tags=49%, list=31%, signal=34%	RAC2/PMAIP1/ARIH2/GZMB/UBE2J2/YWHAZ/VPS11/RHOU/BAP1/SFN/MICALL2/GSK3A/UBE2D3/CSNK2A2/BID/CASP8/TFDP1/SREBF2/USP36/PPP3R1/PDCD5/BBC3/LEPROT/NPEPPS/FBXW7/MAPK8
GOBP_POSITIVE_REGULATION_OF_CELL_KILLING	GOBP_POSITIVE_REGULATION_OF_CELL_KILLING	46	0.406260611943884	1.67421951904093	0.00609756097560976	0.048009756097561	0.0376790757381258	1984	tags=26%, list=13%, signal=23%	TYROBP/ITGAM/VAV1/IL18RAP/PTPRC/CRTAM/BCL2L11/STAP1/SYK/IFNG/PVR/NOS2
GOBP_REGULATION_OF_CARBOHYDRATE_METABOLIC_PROCESS	GOBP_REGULATION_OF_CARBOHYDRATE_METABOLIC_PROCESS	194	0.279085257920031	1.50233328312357	0.00619578686493185	0.0486041972850393	0.0381456058008768	3631	tags=32%, list=24%, signal=25%	EGF/RUBCNL/DDIT4/PMAIP1/SLC2A6/DGAT2/PGAM1/SIK1/EIF6/SESN2/PRKAG1/PTK2B/MIDN/AKT1/IGFBP3/HDAC4/PHKG2/PPP1R3D/GIT1/PTAFR/C1QTNF1/NUP93/HTR2A/NUP88/IRS2/IFNG/ADIPOR1/PDK4/SCARB2/GCKR/AVPR1B/PTPN2/ENTPD5/NUP160/ESRRB/PLEK/PPP1R3A/POM121/COX11/USP7/NUP54/GNB3/SEC13/HIF1A/SELENOS/PFKFB3/NUP62/GSK3A/NUP107/PSEN1/NUP98/PRKCE/WDR5/CRY1/NKX1-1/NUP50/FBP1/AKT2/PTH/SLC45A3/PPP1R3B/IGFBP4/MST1
GOBP_REGULATION_OF_MAST_CELL_ACTIVATION	GOBP_REGULATION_OF_MAST_CELL_ACTIVATION	35	0.463610990129717	1.77587695170813	0.0062111801242236	0.0486041972850393	0.0381456058008768	1144	tags=29%, list=7%, signal=27%	RAC2/FGR/CD300LF/MILR1/LYN/CRLF2/FOXF1/FES/GAB2/SYK
GOBP_TRNA_TRANSPORT	GOBP_TRNA_TRANSPORT	33	0.456978573350924	1.74248183092952	0.0062111801242236	0.0486041972850393	0.0381456058008768	4517	tags=52%, list=29%, signal=37%	TOMM20/NUP93/NUP88/NUP160/POM121/NUP54/SEC13/NUP62/NUP107/NUP98/NOL6/SSB/NUP50/RANBP2/NUP155/NUP214/NUP153
GOBP_CYTOKINETIC_PROCESS	GOBP_CYTOKINETIC_PROCESS	36	0.463217885845013	1.79138954090707	0.00623052959501558	0.0486041972850393	0.0381456058008768	3284	tags=47%, list=21%, signal=37%	KIF20A/RACGAP1/ANXA11/SNX18/CEP55/AURKB/CHMP4B/KIF20B/CHMP6/ANLN/CHMP1A/VPS4B/BIN3/NUP62/ARF1/CHMP2B/VPS4A
GOBP_PROTEIN_DNA_COMPLEX_SUBUNIT_ORGANIZATION	GOBP_PROTEIN_DNA_COMPLEX_SUBUNIT_ORGANIZATION	203	0.275918095452473	1.49045728688924	0.00623441396508728	0.0486041972850393	0.0381456058008768	4307	tags=36%, list=28%, signal=27%	HMGB2/NFE2/CENPE/CENPF/PADI4/CENPA/RNF8/MIS18BP1/TSPYL2/CDT1/UBC/PSMC4/CHAF1B/CENPI/DLGAP5/RPA2/CENPL/CENPQ/DAXX/CENPW/CENPN/CDC45/LIN54/HEY2/TAF7/HIRA/CENPM/RNF4/DR1/SENP6/ASF1A/MCM3/UBA52/ASF1B/PSMC6/MCMDC2/SART3/KNL1/RBX1/NASP/TAF8/RAD23B/MACROH2A1/MYC/SPTY2D1/TBP/POLE3/BAZ2A/HAT1/XPA/BRD2/SMARCD1/MCM4/ORC3/MCM5/HMGA1/GTF2A2/SMARCE1/HELLS/GTF2H1/SMARCA5/SETD2/OIP5/PSMC3/UBB/SRCAP/TAF7L/UBN1/IN…
GOBP_ADENYLATE_CYCLASE_MODULATING_G_PROTEIN_COUPLED_RECEPTOR_SIGNALING_PATHWAY	GOBP_ADENYLATE_CYCLASE_MODULATING_G_PROTEIN_COUPLED_RECEPTOR_SIGNALING_PATHWAY	204	0.271570529137249	1.46747679979986	0.00624219725343321	0.0486041972850393	0.0381456058008768	4805	tags=41%, list=31%, signal=29%	FPR2/GPR65/S1PR1/CXCL9/LGR4/RAMP3/OPRL1/SLC9A3R1/GNAI3/PDE2A/GNAL/ADGRG3/GALR2/WASF2/PTGIR/NPR3/LPAR2/CHRM3/RIC8A/ADORA2A/CALCA/GNAT1/PDE4B/PDE4D/ADORA1/MRAP/FPR1/GNA13/DRD5/GPR119/GPR37L1/MARCO/RGS1/PTHLH/GPR3/GPHB5/ADGRB1/DRD1/S1PR3/GHRHR/FLNA/ADM/GLP2R/GSK3A/RGS2/GNAI2/CHRM4/NPY2R/ADRA1B/GPHA2/DRD3/AKAP13/UCN2/MC2R/EDN1/CXCL10/LPAR1/CHRM1/PTGER4/PTH/CASR/MC1R/CRHR2/AKAP12/SSTR4/GPR37/ADRA2A/S1…
GOBP_RESPONSE_TO_TEMPERATURE_STIMULUS	GOBP_RESPONSE_TO_TEMPERATURE_STIMULUS	204	0.272925942477584	1.47480100260418	0.00624219725343321	0.0486041972850393	0.0381456058008768	4303	tags=38%, list=28%, signal=28%	ARRB2/TRPV2/LYN/PLAC8/METRNL/CDKN1A/EIF2B2/NOS3/CIRBP/PDCD6/NFKBIA/MAPKAPK2/TRH/RPA2/AKT1/DAXX/ATP2A2/ABCC2/TRPV4/ASIC3/NUP93/CD34/FOS/CALCA/HTR2A/NUP88/SOD2/ADORA1/TRPM2/DHX36/IER5/BAG3/CCAR2/NUP160/POM121/NUP54/HMOX1/VGF/GCLC/SEC13/HSPB8/ADM/EIF2AK3/NUP62/CD14/NUP107/SCARA5/NUP98/FOXO1/MSTN/CDH8/DNAJA2/NUP50/IGFBP7/UCP2/CASP8/CXCL10/IRAK1/UCP3/DNAJB4/VCP/DNAJB6/TRPV1/CPB2/SST/EIF2S1/MMP24/RANBP…
GOBP_CHROMOSOME_CONDENSATION	GOBP_CHROMOSOME_CONDENSATION	31	0.468508492645416	1.76852517556455	0.00625978090766823	0.0486635087962185	0.0381921547339171	3034	tags=42%, list=20%, signal=34%	CCNB1/INCENP/TOP2A/NCAPG/SMC5/CHMP1A/CDCA5/WAPL/PHF13/NUSAP1/NCAPH/PRM2/TTN
GOBP_POSITIVE_REGULATION_OF_CYTOSOLIC_CALCIUM_ION_CONCENTRATION_INVOLVED_IN_PHOSPHOLIPASE_C_ACTIVATING_G_PROTEIN_COUPLED_SIGNALING_PATHWAY	GOBP_POSITIVE_REGULATION_OF_CYTOSOLIC_CALCIUM_ION_CONCENTRATION_INVOLVED_IN_PHOSPHOLIPASE_C_ACTIVATING_G_PROTEIN_COUPLED_SIGNALING_PATHWAY	30	0.474067080429517	1.76757560671491	0.00626959247648903	0.0486635087962185	0.0381921547339171	3724	tags=50%, list=24%, signal=38%	GPR65/S1PR1/GPR35/GPR157/OPRL1/GPR55/P2RY10/CALCA/GPR20/DRD1/TGM2/DRD3/EDN1/LPAR1/C3AR1
GOBP_MUSCLE_CELL_PROLIFERATION	GOBP_MUSCLE_CELL_PROLIFERATION	187	0.283295481650662	1.51043187043826	0.00629722921914358	0.0488010472242607	0.0383000978119151	3067	tags=30%, list=20%, signal=24%	MMP9/MIR27A/CCNB1/S1PR1/CDKN1A/KLF4/DDX39B/CCN3/AKIRIN1/GNAI3/MYD88/FOXC1/AKT1/IGFBP3/PIM1/MEF2D/HDAC4/TRIB1/PTAFR/ELN/PTGIR/NPR3/HEY2/ID2/SMAD1/IFNG/PDGFRB/SOD2/KPNA1/ABCC4/PRKAR1A/MIR143/EGFR/IL10/TRAF6/JUN/JAK2/LDLRAP1/PDCD4/ADAMTS1/TBX5/MMP2/ELANE/TGFBR2/TNFAIP3/HMOX1/PPARD/GNAI2/TGM2/FGF2/MSTN/MIR222/RUNX1/PTEN/JARID2/TGFBR3
GOBP_REGULATION_OF_LEUKOCYTE_MIGRATION	GOBP_REGULATION_OF_LEUKOCYTE_MIGRATION	180	0.28097937879219	1.48914327830808	0.00635324015247776	0.0491576962112312	0.0385800035078466	4345	tags=37%, list=28%, signal=27%	RAC2/C5AR1/PLA2G7/NCKAP1L/RIPOR2/RHOG/LYN/FPR2/STK10/BST1/SPN/DUSP1/RIPK3/CCR1/ANXA1/GPSM3/ADAM8/FUT4/CCN3/AKIRIN1/ST3GAL4/PTK2B/MYD88/AKT1/IL1R1/TNFRSF14/STAP1/PTAFR/BDKRB1/MMP14/TIRAP/ADORA1/SELENOK/RIN3/THBS4/PGF/CXCL13/PYCARD/ELANE/HMOX1/ICAM1/CXCL14/RAC1/NOD2/RHOH/MSTN/ADA/STK39/SLC8B1/EDN1/CCR7/CXCL10/PTGER4/CREB3/MST1/C3AR1/APOD/CSF1/CCL3/LGMN/RHOA/ADTRP/IL12A/C1QBP/THBS1/CCL28/EMILIN1
GOBP_INACTIVATION_OF_MAPK_ACTIVITY	GOBP_INACTIVATION_OF_MAPK_ACTIVITY	23	0.510300313987728	1.75869109697512	0.00642054574638844	0.0496004797770448	0.0389275094497219	2755	tags=61%, list=18%, signal=50%	DUSP1/DUSP4/GPS2/DUSP5/DUSP16/PPP2R1A/DUSP8/PPP2CA/DUSP2/DUSP10/LAX1/SPRED3/RGS4/SPRED2
GOBP_EXTRACELLULAR_VESICLE_BIOGENESIS	GOBP_EXTRACELLULAR_VESICLE_BIOGENESIS	20	0.548429036455434	1.82379579878853	0.00646203554119548	0.0496188594014681	0.0389419341691326	4211	tags=55%, list=27%, signal=40%	SNF8/CD34/IFNG/VPS4B/SDCBP/COPS5/SDC4/VPS4A/TSG101/ARRDC4/RAB11A
GOBP_NEGATIVE_REGULATION_OF_NIK_NF_KAPPAB_SIGNALING	GOBP_NEGATIVE_REGULATION_OF_NIK_NF_KAPPAB_SIGNALING	26	0.498092615890181	1.76858615668142	0.00647249190938511	0.0496188594014681	0.0389419341691326	2575	tags=42%, list=17%, signal=35%	CCN3/ADGRG3/PPM1A/RELA/DDX3X/LITAF/CYLD/ADIPOR1/ZC3H12A/NLRP3/NLRC3
GOBP_REPRODUCTIVE_BEHAVIOR	GOBP_REPRODUCTIVE_BEHAVIOR	26	0.487085568167099	1.72950323995481	0.00647249190938511	0.0496188594014681	0.0389419341691326	3019	tags=46%, list=20%, signal=37%	AVPR1A/PPP1R1B/HDAC4/KALRN/DRD5/MAPK8IP2/MBD2/OXTR/DRD1/TH/PTEN/DBH
GOBP_STEROL_BIOSYNTHETIC_PROCESS	GOBP_STEROL_BIOSYNTHETIC_PROCESS	67	-0.30345319669832	-1.54619450107331	0.00647249190938511	0.0496188594014681	0.0389419341691326	3971	tags=42%, list=26%, signal=31%	GGPS1/PRKAA2/SQLE/CYB5R2/EBP/SOD1/ACAT2/ACLY/ABCG1/SC5D/FDFT1/MBTPS1/CYB5R1/IDI1/CYB5R3/DHCR24/APOE/NSDHL/PRKAG2/ERG28/FGF1/MVK/NFYA/DHCR7/ACACB/ARV1/APOA1/SEC14L2
GOBP_DNA_PACKAGING	GOBP_DNA_PACKAGING	162	0.288599833921686	1.50419714687887	0.00647668393782383	0.0496188594014681	0.0389419341691326	5017	tags=44%, list=32%, signal=30%	HMGB2/PADI4/CENPA/CCNB1/PARP10/RNF8/MIS18BP1/TSPYL2/INCENP/CHAF1B/CENPI/TOP2A/CENPL/CENPQ/DAXX/CENPW/CENPN/LIN54/NCAPG/HIRA/CENPM/SUV39H1/SMC5/CHMP1A/CDCA5/ASF1A/WAPL/ASF1B/SETDB2/PHF13/SART3/KNL1/MBD2/NASP/NUSAP1/MACROH2A1/RESF1/SPTY2D1/POLE3/BAZ2A/HAT1/BRD2/NCAPH/PRM2/TTN/HMGA1/TSSK6/HELLS/APOBEC1/SMARCA5/BEND3/BAHD1/OIP5/UBN1/NCAPD2/H4C3/ATRX/H3C13/NAP1L5/PHF2/SYCP1/NRDE2/DFFB/PSME4/MIS18A/ERN…
GOBP_MICROTUBULE_BASED_MOVEMENT	GOBP_MICROTUBULE_BASED_MOVEMENT	322	-0.261596113855621	-1.72399869408763	0.00649350649350649	0.0496188594014681	0.0389419341691326	3050	tags=34%, list=20%, signal=28%	KIF27/SPG11/CATSPERD/FYCO1/BBS2/KLC2/APBA1/CEP131/NPHP4/ENKUR/DYNC2LI1/IFT52/KIF13B/TEKT3/DYNLL2/TTC21A/CFAP61/LRPPRC/DYNC1LI2/IFT81/SPEF2/CFAP100/IFT43/IQCG/LCA5L/FMN2/TRAF3IP1/DRC1/DYNC2H1/TTC30B/SLC9B1/KIF3A/BLOC1S1/CCDC65/DNAH10/CATSPER3/NME5/ROPN1L/DNAI2/DNAH1/TCTE1/MAP1A/KIF9/SPA17/BLOC1S5/DYNLRB2/ARL3/GAS8/TTC29/HSPB11/TTLL6/DNAH11/HYDIN/TTC26/IFT27/CLUAP1/SPEF1/MAK/CCDC103/IFT140/KIFAP3/D…
GOBP_MYELOID_DENDRITIC_CELL_DIFFERENTIATION	GOBP_MYELOID_DENDRITIC_CELL_DIFFERENTIATION	19	0.542240734246072	1.77560602933576	0.00649350649350649	0.0496188594014681	0.0389419341691326	3318	tags=53%, list=21%, signal=41%	SPI1/BATF/RELB/LTBR/NOTCH2/TRAF6/TGFBR2/ITGB6/PSEN1/ITGB8
GOBP_REGULATION_OF_UBIQUITIN_DEPENDENT_PROTEIN_CATABOLIC_PROCESS	GOBP_REGULATION_OF_UBIQUITIN_DEPENDENT_PROTEIN_CATABOLIC_PROCESS	151	0.302059464453106	1.55812129024516	0.00652741514360313	0.0498006355374744	0.0390845959394205	4538	tags=42%, list=29%, signal=30%	EGF/CDC20/LAPTM5/ARIH2/PLK1/AURKA/PTK2B/AXIN1/PLK3/AKT1/DDA1/TRIB1/RCHY1/RNF180/TRIB2/MDM2/HECTD1/TLK2/HERPUD1/CSNK1D/SDCBP/RNF19B/RBX1/CCAR2/RAD23B/RNF19A/CHFR/USP7/NOP53/N4BP1/UBE2K/GSK3A/LATS1/WAC/PSEN1/SMURF1/KLHL40/KEAP1/CSNK2A2/PBK/PTEN/PLK2/ARIH1/MAPK9/UBXN1/RNF139/ELOB/ZYG11B/VCP/CSNK1A1/CSNK1E/RNF144B/USP14/ANKIB1/FBXW8/DESI1/WNT1/SUMO1/RPL23/NUB1/UCHL5/RYBP/DAB2/BAG5
GOBP_POSITIVE_REGULATION_OF_CELLULAR_AMIDE_METABOLIC_PROCESS	GOBP_POSITIVE_REGULATION_OF_CELLULAR_AMIDE_METABOLIC_PROCESS	148	0.297849283539279	1.53282925328964	0.00655307994757536	0.0498418955518058	0.0391169776745367	4414	tags=41%, list=29%, signal=29%	PYM1/PKM/PIWIL2/PICALM/IFNGR1/DDX39B/EIF6/PRKCD/CIRBP/CD28/PCIF1/PTK2B/RBM3/EIF4A3/PTAFR/PPP1R15A/HNRNPD/RCC1L/RELA/DDX3X/IFNG/LIN28A/BCL3/MIF4GD/TNFRSF1A/DHX36/ZCCHC13/LARP4/USP16/CASP3/EIF5A/EIF4G1/YTHDF1/EIF4G2/POLDIP3/YBX3/GSK3A/CHRNA7/CNBP/NOD2/LARP1/RPS9/FMR1/NAT10/IMPACT/CCN1/DHX9/FXR1/MIR15B/YTHDF2/EIF3E/C1QBP/LARP4B/EIF2AK4/POLR2D/THBS1/EIF3C/AGO2/YTHDF3/TNF
GOBP_REGULATION_OF_LIPID_LOCALIZATION	GOBP_REGULATION_OF_LIPID_LOCALIZATION	157	0.295220339308331	1.52533964977935	0.00655307994757536	0.0498418955518058	0.0391169776745367	4535	tags=43%, list=29%, signal=31%	EGF/ABCA7/MIR27A/IKBKE/NR1H2/PRKCD/EHD1/NFKBIA/TRH/AGT/AVPR1A/AKT1/PNPLA2/PLIN2/GPS2/OSBPL11/SYK/MSR1/C1QTNF1/ADORA2A/TTC39B/EEPD1/IRS2/NUS1/ADORA1/FURIN/AVPR1B/APOA5/LDLRAP1/ZC3H12A/PTPN11/PTPN2/ARL6IP5/TNFSF11/ASXL1/TMF1/PPARD/PLIN5/ABCG5/PSEN1/IL1B/DISP3/CRY1/PCSK9/ITGAV/PTGES/OSBPL8/EDN1/LIPG/LRP1/AKT2/APOA2/SREBF2/FIS1/FITM1/NFKB1/DBI/LPL/LEP/SSTR4/FABP3/GRM7/GHRL/THBS1/TNF/PLA2G10/SCARB1/AVP
