# Supplementary material for: Identification of ferroptosis-related genes in male mice with sepsis-induced acute lung injury based on transcriptome sequencing
Source: BMC Pulm Med. 2023 Apr 20;23:133. doi: 10.1186/s12890-023-02361-3 (PMC10116744; doi:10.1186/s12890-023-02361-3)
Supplement: Supplementary file 9 — Additional file 9. Table of KEGG pathways of Steap3. [file 12890_2023_2361_MOESM9_ESM.csv]

ID	Description	setSize	enrichmentScore	NES	pvalue	p.adjust	qvalues	rank	leading_edge	core_enrichment
KEGG_PATHWAYS_IN_CANCER	KEGG_PATHWAYS_IN_CANCER	312	0.270954242488528	1.56560825804596	0.00122100122100122	0.0109659635666347	0.00756925871726295	3240	tags=30%, list=21%, signal=24%	RAC2/CSF2RA/MMP9/EGF/SPI1/RASSF5/PIK3R5/FZD9/BIRC5/PIK3CG/PIK3CD/CDKN1A/KRAS/PRKCB/EGLN2/SLC2A1/NFKBIA/RAF1/AXIN1/WNT11/STAT3/COL4A1/AKT1/GRB2/PLCG2/FGFR1/ITGA3/BIRC3/WNT16/NFKB2/RELA/RASSF1/WNT4/IKBKB/FOS/BIRC2/COL4A2/MDM2/TPM3/PDGFRB/WNT3/LAMC2/SOS2/RARA/WNT9B/SMAD3/EGFR/DAPK1/TRAF6/JUN/PGF/FGF6/SMAD4/NOS2/FAS/CDKN2B/TCF7/BCL2L1/RBX1/MMP2/TGFBR2/PDGFRA/TRAF3/MAX/CASP3/CBLB/CYCS/MYC/MAP2K1/EGLN3…
KEGG_MAPK_SIGNALING_PATHWAY	KEGG_MAPK_SIGNALING_PATHWAY	255	0.317212202455163	1.79186335089246	0.00125944584382872	0.0109659635666347	0.00756925871726295	2954	tags=32%, list=19%, signal=26%	RAC2/EGF/ARRB2/IL1R2/JUND/DUSP1/RAP1A/DUSP4/MAPKAPK3/RASGRP4/MAPK13/RAP1B/KRAS/PRKCB/CACNA1H/MAPKAPK2/RAF1/HSPB1/PLA2G12A/MAP3K6/RELB/AKT1/GRB2/IL1R1/DAXX/FGFR1/MAP4K4/DUSP5/DUSP16/PPM1A/NFKB2/RELA/NR4A1/IKBKB/FOS/CACNG1/DUSP8/ELK4/PDGFRB/GADD45G/SOS2/TAB2/TNFRSF1A/CACNG2/EGFR/TRAF6/JUN/ATF4/FGF6/GNG12/GADD45B/CHP1/FAS/MAPK8IP2/MAP2K3/MAP2K4/DUSP2/MAP3K8/TGFBR2/PDGFRA/TAOK1/MAX/CASP3/RASA2/DUSP10…
KEGG_REGULATION_OF_ACTIN_CYTOSKELETON	KEGG_REGULATION_OF_ACTIN_CYTOSKELETON	202	0.358043531251466	1.98036401481173	0.00132100396301189	0.0109659635666347	0.00756925871726295	3515	tags=37%, list=23%, signal=29%	RAC2/ITGB2/ITGAM/VAV1/EGF/CYFIP2/NCKAP1L/WAS/FGD3/PIK3R5/ARPC3/ARPC5/ARPC1B/TIAM2/PIK3CG/PIK3CD/ARPC2/KRAS/EZR/RAF1/VAV3/PAK3/IQGAP3/CFL1/ACTG1/WASF2/FGFR1/ITGA3/GIT1/PIP5K1A/BDKRB1/SSH2/CHRM3/ITGA7/PXN/ITGA5/ACTN1/PDGFRB/SOS2/PAK6/EGFR/SSH3/GNA13/ITGAL/FGF6/GNG12/PPP1CC/ARPC4/PDGFRA/ARHGEF1/PIP5K1B/MAP2K1/PDGFC/ITGB6/CDC42/CD14/MYL2/DIAPH1/PFN1/RAC1/CHRM4/SOS1/FGF2/PPP1R12A/ACTN2/BCAR1/ITGAV/ITG…
KEGG_FOCAL_ADHESION	KEGG_FOCAL_ADHESION	194	0.295596698649835	1.62631125766571	0.00132978723404255	0.0109659635666347	0.00756925871726295	3531	tags=34%, list=23%, signal=27%	RAC2/VASP/VAV1/EGF/PIK3R5/PARVG/PIK3CG/PIK3CD/RAP1A/RAP1B/PRKCB/RAF1/VAV3/PAK3/SHC1/COL4A1/AKT1/ACTG1/GRB2/ITGA3/BIRC3/COL11A2/BIRC2/COL4A2/ITGA7/PXN/ITGA5/ACTN1/PDGFRB/LAMC2/SOS2/PAK6/EGFR/THBS4/JUN/PGF/FLT1/PPP1CC/PDGFRA/MAP2K1/CCND3/FLNA/PDGFC/ITGB6/LAMA5/SHC4/CDC42/MYL2/DIAPH1/RAC1/SOS1/PPP1R12A/PTEN/RAPGEF1/ACTN2/BCAR1/ITGAV/MAPK9/PRKCG/FYN/ITGB8/FN1/FLT4/AKT2/MYL10/COL2A1
KEGG_ENDOCYTOSIS	KEGG_ENDOCYTOSIS	168	0.297617753548617	1.61679464322869	0.00135135135135135	0.0109659635666347	0.00756925871726295	3284	tags=30%, list=21%, signal=24%	EGF/GRK6/ARRB2/GRK2/RAB31/GRK1/SMAP2/CXCR2/ACAP1/PARD6B/EHD1/CHMP4B/VPS37C/DNM2/RAB5C/ACAP2/SNF8/VTA1/GIT1/PIP5K1A/PSD4/CHMP6/VPS37B/MDM2/RAB5A/PSD/RAB11FIP4/EGFR/IL2RB/VPS4B/TRAF6/RAB11B/LDLRAP1/FLT1/EPN1/PDGFRA/EPN3/CBLB/PIP5K1B/AGAP2/RAB11FIP5/CDC42/RBSN/SMURF1/CHMP2B/ARF6/CLTB/SH3GL1/ITCH/VPS4A
KEGG_CHEMOKINE_SIGNALING_PATHWAY	KEGG_CHEMOKINE_SIGNALING_PATHWAY	158	0.379505384379795	2.04566934935637	0.00136798905608755	0.0109659635666347	0.00756925871726295	2864	tags=37%, list=19%, signal=30%	RAC2/VAV1/FGR/GRK6/ARRB2/WAS/NCF1/PIK3R5/GRK2/LYN/TIAM2/PIK3CG/HCK/PIK3CD/CCR1/RAP1A/CXCL9/GRK1/CXCR2/RAP1B/KRAS/PRKCB/ITK/PRKCD/GNAI3/NFKBIA/RAF1/PTK2B/VAV3/NFKBIB/GNG3/STAT3/SHC1/AKT1/GRB2/CXCL16/RELA/IKBKB/PXN/SOS2/JAK2/CXCL13/GNG12/PREX1/PRKX/MAP2K1/CCR8/GNB3/GNB2/SHC4/CDC42/GSK3A/CXCL14/CHUK/RAC1/GNAI2/DOCK2/SOS1
KEGG_JAK_STAT_SIGNALING_PATHWAY	KEGG_JAK_STAT_SIGNALING_PATHWAY	127	0.390372579155482	2.03555240221642	0.00140056022408964	0.0109659635666347	0.00756925871726295	4110	tags=46%, list=27%, signal=34%	CSF2RA/PIK3R5/PTPN6/CSF2RB/CRLF2/IL20RB/PIK3CG/PIK3CD/IFNGR1/CLCF1/CISH/STAT3/IL10RA/AKT1/STAT4/GRB2/IL13RA1/PIM1/SPRY4/IFNG/SPRY1/SOS2/IL2RB/IL10/CNTF/JAK2/OSM/PTPN11/SOCS3/SOCS1/BCL2L1/CBLB/MYC/CCND3/IFNK/JAK1/SPRED2/SPRY2/IFNA1/SOS1/SOCS7/IL7R/OSMR/IFNAR1/SOCS2/IL22/STAT2/SPRED1/AKT2/STAT5A/CBL/IL19/IL15RA/PRLR/CREBBP/IL21R/IFNAR2/IL12A/LEP
KEGG_INSULIN_SIGNALING_PATHWAY	KEGG_INSULIN_SIGNALING_PATHWAY	130	0.358158186148875	1.86889001071703	0.00140845070422535	0.0109659635666347	0.00756925871726295	3699	tags=38%, list=24%, signal=29%	PYGL/PIK3R5/PIK3CG/PRKAB1/PIK3CD/KRAS/FLOT2/PTPN1/PDE3B/FBP2/INPP5D/PRKAG1/RAF1/CALM2/SH2B2/SHC1/AKT1/GRB2/PHKG2/PPP1R3D/HK3/IKBKB/IRS2/SOS2/PRKAR1A/PPP1CC/SOCS3/SOCS1/PPP1R3A/CBLB/PRKX/MAP2K1/SHC4/HK2/SOS1/IRS4/TRIP10/FOXO1/RAPGEF1/SOCS2/MAPK9/FBP1/PHKA1/AKT2/CBL/PDE3A/SLC2A4/PPP1R3B/HK1
KEGG_SPLICEOSOME	KEGG_SPLICEOSOME	118	0.424560195243403	2.17372427748899	0.00143472022955524	0.0109659635666347	0.00756925871726295	4143	tags=46%, list=27%, signal=34%	CTNNBL1/SRSF4/DDX39B/MAGOH/LSM5/ALYREF/DHX38/EIF4A3/HNRNPA1/SRSF5/SF3B6/SNRNP40/XAB2/SF3B1/SMNDC1/HNRNPA3/U2AF1/PRPF38A/DHX15/HNRNPK/RBM17/CWC15/RBM25/SNRPB2/SNRPE/PRPF40A/TCERG1/HNRNPM/LSM4/SYF2/DHX8/SRSF3/THOC3/SNRPD1/RBM22/TRA2B/BUD31/USP39/DDX42/RBM8A/SART1/SNRPD3/SRSF6/SF3B4/SF3B3/PHF5A/SNRPA1/PRPF4/PLRG1/DDX23/SNRPC/LSM8/PRPF18/CDC40
KEGG_NEUROTROPHIN_SIGNALING_PATHWAY	KEGG_NEUROTROPHIN_SIGNALING_PATHWAY	117	0.431508141078516	2.20518646777666	0.0014367816091954	0.0109659635666347	0.00756925871726295	4070	tags=45%, list=26%, signal=34%	PIK3R5/ARHGDIB/NFKBIE/PIK3CG/PIK3CD/RAP1A/MAPK13/RAP1B/KRAS/IRAK3/PRKCD/NFKBIA/MAPKAPK2/IRAK2/RAF1/NFKBIB/CALM2/SH2B2/SH2B3/SHC1/AKT1/GRB2/PLCG2/PRDM4/RELA/IKBKB/IRS2/SOS2/YWHAZ/TRAF6/JUN/ATF4/PTPN11/MAP2K1/SHC4/CDC42/PSEN1/RAC1/SOS1/IRS4/MAP3K3/RAPGEF1/MAPK9/IRAK1/AKT2/RPS6KA3/NGF/GAB1/RPS6KA4/ARHGDIA/NFKB1/MAPK10/RHOA
KEGG_LEUKOCYTE_TRANSENDOTHELIAL_MIGRATION	KEGG_LEUKOCYTE_TRANSENDOTHELIAL_MIGRATION	109	0.447195355791593	2.26375700952663	0.00144092219020173	0.0109659635666347	0.00756925871726295	3352	tags=41%, list=22%, signal=33%	NCF2/RAC2/NCF4/VASP/ITGB2/MMP9/ITGAM/VAV1/RASSF5/NCF1/PIK3R5/CLDN5/PIK3CG/PIK3CD/RAP1A/CYBA/MAPK13/CYBB/RAP1B/EZR/PRKCB/ITK/GNAI3/PTK2B/VAV3/ACTG1/TXK/PLCG2/PXN/ACTN1/ITGAL/PTPN11/MMP2/ICAM1/CDC42/ESAM/MYL2/RAC1/GNAI2/RHOH/ACTN2/BCAR1/PRKCG/AFDN/NOX3
KEGG_T_CELL_RECEPTOR_SIGNALING_PATHWAY	KEGG_T_CELL_RECEPTOR_SIGNALING_PATHWAY	107	0.447557402486063	2.26042314987506	0.00144508670520231	0.0109659635666347	0.00756925871726295	3521	tags=43%, list=23%, signal=33%	VAV1/PIK3R5/PTPN6/PTPRC/NFKBIE/PIK3CG/PIK3CD/MAPK13/KRAS/LCP2/BCL10/ITK/NFKBIA/CD28/RAF1/VAV3/NFKBIB/PAK3/CTLA4/AKT1/GRB2/RELA/IKBKB/FOS/ICOS/IFNG/SOS2/CD3D/PAK6/IL10/JUN/CHP1/MAP3K8/CBLB/MAP2K1/CDC42/CHUK/SOS1/MAP3K7/MAPK9/LAT/FYN/MALT1/MAP3K14/AKT2/CBL
KEGG_TOLL_LIKE_RECEPTOR_SIGNALING_PATHWAY	KEGG_TOLL_LIKE_RECEPTOR_SIGNALING_PATHWAY	87	0.489191712196697	2.36298123335398	0.00147058823529412	0.0109659635666347	0.00756925871726295	4104	tags=57%, list=27%, signal=42%	TLR6/PIK3R5/IRF5/IKBKE/TLR7/PIK3CG/PIK3CD/CXCL9/MAPK13/NFKBIA/MYD88/AKT1/TBK1/RELA/IKBKB/FOS/TICAM1/TIRAP/TAB2/CD80/TLR2/TRAF6/JUN/MAP2K3/MAP2K4/CD86/MAP3K8/TRAF3/MAP2K1/TOLLIP/IRF7/CTSK/CD14/RIPK1/IL1B/CHUK/RAC1/IFNA1/MAP3K7/IFNAR1/MAPK9/CASP8/CXCL10/IRAK1/AKT2/CCL3/NFKB1/IFNAR2/MAPK10/IL12A
KEGG_PROSTATE_CANCER	KEGG_PROSTATE_CANCER	86	0.394431776152611	1.9006275990758	0.00148148148148148	0.0109659635666347	0.00756925871726295	3465	tags=40%, list=22%, signal=31%	EGF/PIK3R5/PIK3CG/PIK3CD/CDKN1A/KRAS/NFKBIA/RAF1/AKT1/GRB2/FGFR1/RELA/IKBKB/MDM2/PDGFRB/SOS2/EGFR/ATF4/CREB3L3/TCF7/PDGFRA/CREB5/MAP2K1/LEF1/PDGFC/CREB3L1/CHUK/SOS1/FOXO1/PTEN/CCNE2/CDK2/AKT2/CREB3
KEGG_FC_GAMMA_R_MEDIATED_PHAGOCYTOSIS	KEGG_FC_GAMMA_R_MEDIATED_PHAGOCYTOSIS	92	0.484845686623882	2.36522788974543	0.0014903129657228	0.0109659635666347	0.00756925871726295	3234	tags=47%, list=21%, signal=37%	RAC2/VASP/VAV1/WAS/NCF1/PIK3R5/LYN/ARPC3/ARPC5/PTPRC/ARPC1B/PIK3CG/HCK/PIK3CD/FCGR2B/ARPC2/PLPP1/PRKCB/PRKCD/INPP5D/RAF1/VAV3/GAB2/DNM2/CFL1/AKT1/PLCG2/WASF2/PIP5K1A/SYK/SPHK1/MARCKS/ARPC4/PIP5K1B/MAP2K1/CDC42/MARCKSL1/RAC1/DOCK2/PRKCE/ARF6/LAT/PRKCG
KEGG_NATURAL_KILLER_CELL_MEDIATED_CYTOTOXICITY	KEGG_NATURAL_KILLER_CELL_MEDIATED_CYTOTOXICITY	91	0.503900079311747	2.44977025089733	0.0014903129657228	0.0109659635666347	0.00756925871726295	3260	tags=47%, list=21%, signal=37%	RAC2/TYROBP/ITGB2/VAV1/FCER1G/PIK3R5/PTPN6/HCST/PIK3CG/PIK3CD/KRAS/IFNGR1/GZMB/SH3BP2/LCP2/PRKCB/RAF1/PTK2B/VAV3/SHC1/GRB2/PLCG2/SYK/IFNG/SOS2/ITGAL/CHP1/PTPN11/FAS/CASP3/KIR3DL2/MAP2K1/ICAM1/SHC4/RAC1/IFNA1/SOS1/IFNAR1/BID/LAT/PRKCG/TNFRSF10B/FYN
KEGG_ERBB_SIGNALING_PATHWAY	KEGG_ERBB_SIGNALING_PATHWAY	85	0.366419490561885	1.75573559798627	0.0015015015015015	0.0109659635666347	0.00756925871726295	4944	tags=47%, list=32%, signal=32%	EGF/PIK3R5/PIK3CG/PIK3CD/CDKN1A/KRAS/PRKCB/RAF1/PAK3/SHC1/AKT1/GRB2/PLCG2/SOS2/PAK6/EGFR/JUN/MAP2K4/ABL2/CBLB/MYC/MAP2K1/SHC4/SOS1/MAPK9/PRKCG/AKT2/STAT5A/CBL/GAB1/NRG4/ELK1/MAPK10/EREG/SRC/BRAF/GSK3B/MAPK8/NRG1/SHC3
KEGG_APOPTOSIS	KEGG_APOPTOSIS	78	0.402067114708038	1.89644427974191	0.00151745068285281	0.0109659635666347	0.00756925871726295	3598	tags=44%, list=23%, signal=34%	PIK3R5/CSF2RB/PIK3CG/PIK3CD/IRAK3/NFKBIA/IRAK2/MYD88/AKT1/IL1R1/BIRC3/RELA/IKBKB/BIRC2/PRKAR1A/TNFRSF1A/CHP1/FAS/BCL2L1/IL1RAP/CASP3/CYCS/PRKX/RIPK1/APAF1/IL1B/CHUK/BID/CASP8/TNFRSF10B/IRAK1/MAP3K14/AKT2/NGF
KEGG_FC_EPSILON_RI_SIGNALING_PATHWAY	KEGG_FC_EPSILON_RI_SIGNALING_PATHWAY	76	0.442425925001141	2.07792922827373	0.00152439024390244	0.0109659635666347	0.00756925871726295	3697	tags=47%, list=24%, signal=36%	RAC2/VAV1/FCER1G/PIK3R5/LYN/PIK3CG/PIK3CD/MAPK13/KRAS/LCP2/PRKCB/PRKCD/INPP5D/RAF1/VAV3/GAB2/PLA2G12A/BTK/AKT1/GRB2/PLCG2/SYK/SOS2/MAP2K3/MAP2K4/MAP2K1/RAC1/SOS1/PLA2G5/PRKCE/MAPK9/LAT/FYN/AKT2/FCER1A/PLA2G2E
KEGG_RIBOSOME	KEGG_RIBOSOME	67	0.455187859486928	2.09563488840456	0.00153609831029186	0.0109659635666347	0.00756925871726295	6340	tags=69%, list=41%, signal=41%	RPL3L/RPL10L/RPL22L1/UBA52/RPL39/RPS13/FAU/RPS9/RPS16/RPS27/RPS25/RPL34/RPS2/RPS23/RPS29/RSL24D1/RPL8/RPL23/RPL12/RPS11/RPL24/RPS18/RPL4/RPL30/RPS7/RPS20/RPS4X/RPL27/RPS19/RPL6/RPL37A/RPSA/RPS5/RPS3/RPL14/RPL13/RPLP1/RPL19/RPL18/RPL15/RPS27L/RPL32/RPL3/RPL27A/RPL38/RPS6
KEGG_B_CELL_RECEPTOR_SIGNALING_PATHWAY	KEGG_B_CELL_RECEPTOR_SIGNALING_PATHWAY	73	0.543366997853748	2.52738041645042	0.00154320987654321	0.0109659635666347	0.00756925871726295	1886	tags=42%, list=12%, signal=37%	RAC2/VAV1/PIK3R5/PTPN6/LYN/NFKBIE/PIK3CG/PIK3CD/FCGR2B/DAPP1/CD72/KRAS/BCL10/PRKCB/INPP5D/NFKBIA/RAF1/VAV3/NFKBIB/BTK/AKT1/GRB2/PLCG2/PIK3AP1/SYK/RELA/IKBKB/FOS/SOS2/JUN/CHP1
KEGG_P53_SIGNALING_PATHWAY	KEGG_P53_SIGNALING_PATHWAY	62	0.451531205173426	2.04854997471104	0.0015552099533437	0.0109659635666347	0.00756925871726295	3258	tags=50%, list=21%, signal=40%	CCNB2/CCNB1/PMAIP1/CDKN1A/GTSE1/SESN2/IGFBP3/CDK1/RCHY1/MDM2/GADD45G/SHISA5/PERP/GADD45B/FAS/CASP3/ADGRB1/CYCS/SFN/CCND3/CHEK1/APAF1/SESN1/CCNB3/GADD45A/PTEN/BID/CCNE2/CDK2/CASP8/TNFRSF10B
KEGG_EPITHELIAL_CELL_SIGNALING_IN_HELICOBACTER_PYLORI_INFECTION	KEGG_EPITHELIAL_CELL_SIGNALING_IN_HELICOBACTER_PYLORI_INFECTION	61	0.465613303745244	2.09982405415955	0.00157232704402516	0.0109659635666347	0.00756925871726295	4792	tags=49%, list=31%, signal=34%	LYN/ATP6V0C/CXCR2/MAPK13/NFKBIA/PLCG2/GIT1/RELA/IKBKB/ATP6V1H/TCIRG1/EGFR/JUN/PTPN11/MAP2K4/CASP3/ATP6V0A4/CDC42/CHUK/RAC1/MAPK9/MAP3K14/NFKB1/ATP6V0D1/MAPK10/ATP6V1G1/SRC/ATP6V0A2/ADAM17/MAPK8
KEGG_RIG_I_LIKE_RECEPTOR_SIGNALING_PATHWAY	KEGG_RIG_I_LIKE_RECEPTOR_SIGNALING_PATHWAY	56	0.510038403546638	2.23564257961664	0.0016	0.0109659635666347	0.00756925871726295	4414	tags=61%, list=29%, signal=44%	NLRX1/IKBKE/MAPK13/TANK/NFKBIA/NFKBIB/DDX3Y/TBK1/TRIM25/RELA/DDX3X/IKBKB/CYLD/AZI2/RNF125/TRAF6/DHX58/TRAF3/IFNK/IRF7/RIPK1/CHUK/IFNA1/MAP3K7/MAPK9/PIN1/CASP8/CXCL10/OTUD5/NFKB1/MAPK10/IL12A/IFNB1/TNF
KEGG_LEISHMANIA_INFECTION	KEGG_LEISHMANIA_INFECTION	52	0.566863585099171	2.42892441855552	0.0016025641025641	0.0109659635666347	0.00756925871726295	2954	tags=52%, list=19%, signal=42%	NCF2/NCF4/ITGB2/ITGAM/NCF1/PTPN6/CYBA/MAPK13/IFNGR1/PRKCB/NFKBIA/NFKBIB/MYD88/RELA/FOS/IFNG/TAB2/IL10/TLR2/TRAF6/JUN/JAK2/NOS2/JAK1/MARCKSL1/IL1B/MAP3K7
KEGG_NOD_LIKE_RECEPTOR_SIGNALING_PATHWAY	KEGG_NOD_LIKE_RECEPTOR_SIGNALING_PATHWAY	50	0.559806867338371	2.38807317053787	0.00160513643659711	0.0109659635666347	0.00756925871726295	3240	tags=52%, list=21%, signal=41%	PSTPIP1/MAPK13/CASP1/MEFV/NFKBIA/NFKBIB/BIRC3/RELA/IKBKB/BIRC2/TAB2/CARD9/TRAF6/ERBIN/TRIP6/PYCARD/TNFAIP3/TAB3/NLRP3/NLRC4/IL1B/CHUK/NOD2/MAP3K7/MAPK9/CASP8
KEGG_PROTEASOME	KEGG_PROTEASOME	44	0.585447444034692	2.41198670013786	0.00164203612479475	0.0109659635666347	0.00756925871726295	4731	tags=75%, list=31%, signal=52%	PSMA6/PSMA2/PSMC4/PSMD14/PSMD3/PSMD6/PSMB7/PSMD4/SEM1/PSMD2/IFNG/PSMA3/PSMD12/PSMD8/PSMB4/PSMC6/PSMA7/PSMB3/PSMC1/PSMA5/PSMD11/PSMD1/PSMD13/PSMB2/PSMA4/PSMB5/PSMC3/PSMB6/PSMB1/PSME3/POMP/PSME4/PSMB8
KEGG_CYTOSOLIC_DNA_SENSING_PATHWAY	KEGG_CYTOSOLIC_DNA_SENSING_PATHWAY	38	0.487944814768869	1.96312305438561	0.00167785234899329	0.0109659635666347	0.00756925871726295	3489	tags=53%, list=23%, signal=41%	AIM2/IKBKE/RIPK3/CASP1/POLR3C/NFKBIA/NFKBIB/TBK1/RELA/IKBKB/PYCARD/ZBP1/IRF7/RIPK1/POLR1D/IL1B/CHUK/IFNA1/CXCL10/POLR3F
KEGG_CHRONIC_MYELOID_LEUKEMIA	KEGG_CHRONIC_MYELOID_LEUKEMIA	70	0.40415276804126	1.87101217316679	0.00309119010819165	0.0188854489164087	0.0130356851882027	3710	tags=44%, list=24%, signal=34%	PIK3R5/PIK3CG/PIK3CD/CDKN1A/KRAS/NFKBIA/RAF1/GAB2/SHC1/AKT1/GRB2/RELA/IKBKB/MDM2/SOS2/SMAD3/SMAD4/PTPN11/BCL2L1/TGFBR2/CBLB/MYC/MAP2K1/SHC4/CHUK/SOS1/RUNX1/AKT2/STAT5A/CBL/TGFBR1
KEGG_ADIPOCYTOKINE_SIGNALING_PATHWAY	KEGG_ADIPOCYTOKINE_SIGNALING_PATHWAY	66	0.40523785308506	1.85446706503785	0.00309597523219814	0.0188854489164087	0.0130356851882027	4414	tags=48%, list=29%, signal=35%	ACSL6/NFKBIE/TNFRSF1B/PRKAB1/SLC2A1/NFKBIA/PRKAG1/NFKBIB/STAT3/AKT1/RELA/IKBKB/IRS2/ADIPOR1/TNFRSF1A/STK11/JAK2/NPY/PTPN11/SOCS3/CPT1B/CHUK/IRS4/MAPK9/AKT2/SLC2A4/NFKB1/MAPK10/LEP/RXRB/G6PC2/TNF
KEGG_ACUTE_MYELOID_LEUKEMIA	KEGG_ACUTE_MYELOID_LEUKEMIA	57	0.407477295618668	1.79669100241136	0.00320512820512821	0.0189205955334988	0.0130599451482304	3460	tags=42%, list=22%, signal=33%	SPI1/PIK3R5/PIK3CG/PIK3CD/KRAS/RAF1/STAT3/AKT1/GRB2/PIM1/RELA/IKBKB/SOS2/RARA/TCF7/MYC/MAP2K1/LEF1/PPARD/CHUK/SOS1/RUNX1/AKT2/STAT5A
KEGG_RENAL_CELL_CARCINOMA	KEGG_RENAL_CELL_CARCINOMA	68	0.386034928626233	1.77592018620461	0.00462962962962963	0.0259182324615239	0.0178900655472124	3648	tags=44%, list=24%, signal=34%	PIK3R5/PIK3CG/PIK3CD/RAP1A/RAP1B/KRAS/EGLN2/SLC2A1/RAF1/PAK3/AKT1/GRB2/SOS2/PAK6/JUN/PGF/PTPN11/RBX1/MAP2K1/EGLN3/HIF1A/CDC42/RAC1/SOS1/VHL/RAPGEF1/ELOB/AKT2/GAB1/HGF
KEGG_GLIOMA	KEGG_GLIOMA	59	0.388918740801449	1.73094782533671	0.00478468899521531	0.0259182324615239	0.0178900655472124	3458	tags=41%, list=22%, signal=32%	EGF/PIK3R5/PIK3CG/PIK3CD/CDKN1A/KRAS/PRKCB/RAF1/CALM2/SHC1/AKT1/GRB2/PLCG2/MDM2/PDGFRB/SOS2/EGFR/PDGFRA/MAP2K1/SHC4/SOS1/PTEN/PRKCG/AKT2
KEGG_PATHOGENIC_ESCHERICHIA_COLI_INFECTION	KEGG_PATHOGENIC_ESCHERICHIA_COLI_INFECTION	50	0.433678996603866	1.85002585148617	0.00481540930979133	0.0259182324615239	0.0178900655472124	2621	tags=32%, list=17%, signal=27%	HCLS1/WAS/ARPC3/TUBB3/ARPC5/ARPC1B/ARPC2/EZR/ACTG1/TUBA4A/YWHAZ/TUBA1C/ARPC4/TUBB6/CDC42/CD14
KEGG_CELL_CYCLE	KEGG_CELL_CYCLE	120	0.314647513400907	1.62316463218219	0.00567375886524823	0.0296656534954407	0.0204767237242041	3194	tags=32%, list=21%, signal=26%	CCNB2/CDC20/CDC25C/ESPL1/CDKN2D/CCNB1/CCNA2/CDKN1A/PLK1/DBF4/CDK1/CDC45/ZBTB17/MDM2/GADD45G/YWHAZ/WEE2/SMAD3/MCM3/GADD45B/SMAD4/CDKN2B/RBX1/ORC1/MYC/SFN/CCND3/TTK/CUL1/CHEK1/ORC6/CCNB3/GADD45A/ANAPC7/MCM4/ORC3/MCM5/CCNE2/CDK2
KEGG_TYPE_I_DIABETES_MELLITUS	KEGG_TYPE_I_DIABETES_MELLITUS	20	0.536046497166742	1.82881740313414	0.0070298769771529	0.0335164835164835	0.0231347599768652	5214	tags=80%, list=34%, signal=53%	GZMB/CD28/IFNG/CD80/FAS/CD86/PTPRN2/IL1B/GAD1/ICA1/IL12A/TNF/LTA/CPE/IL1A/PRF1
KEGG_GRAFT_VERSUS_HOST_DISEASE	KEGG_GRAFT_VERSUS_HOST_DISEASE	15	0.575035743762832	1.81223437660435	0.00709219858156028	0.0335164835164835	0.0231347599768652	5579	tags=87%, list=36%, signal=55%	GZMB/CD28/IFNG/CD80/FAS/CD86/KIR3DL2/IL1B/TNF/KLRC1/IL1A/PRF1/IL6
KEGG_AMINOACYL_TRNA_BIOSYNTHESIS	KEGG_AMINOACYL_TRNA_BIOSYNTHESIS	23	-0.491600114333871	-1.89548596503467	0.00714285714285714	0.0335164835164835	0.0231347599768652	4543	tags=52%, list=29%, signal=37%	TARS2/FARSB/RARS2/NARS2/DARS2/MARS2/AARS2/SEPSECS/WARS2/PSTK/VARS2/CARS2
KEGG_GLYCOSYLPHOSPHATIDYLINOSITOL_GPI_ANCHOR_BIOSYNTHESIS	KEGG_GLYCOSYLPHOSPHATIDYLINOSITOL_GPI_ANCHOR_BIOSYNTHESIS	23	-0.484265402098666	-1.86720516587693	0.00714285714285714	0.0335164835164835	0.0231347599768652	4054	tags=57%, list=26%, signal=42%	PIGF/PIGW/PIGL/GPLD1/PIGK/PIGC/PIGP/PIGB/PIGG/PIGV/PIGU/PIGQ/PIGH
KEGG_VEGF_SIGNALING_PATHWAY	KEGG_VEGF_SIGNALING_PATHWAY	73	0.361303337778534	1.68054185091568	0.00771604938271605	0.0353009259259259	0.0243664717348928	1357	tags=25%, list=9%, signal=23%	RAC2/PIK3R5/PIK3CG/PIK3CD/MAPKAPK3/MAPK13/KRAS/PRKCB/NOS3/MAPKAPK2/RAF1/HSPB1/PLA2G12A/AKT1/PLCG2/SH2D2A/SPHK1/PXN
KEGG_DORSO_VENTRAL_AXIS_FORMATION	KEGG_DORSO_VENTRAL_AXIS_FORMATION	21	0.506218338763783	1.75633106356667	0.00862068965517241	0.0384777123633305	0.0265592492585543	2864	tags=48%, list=19%, signal=39%	PIWIL2/KRAS/GRB2/ETV6/SOS2/NOTCH2/EGFR/ETS2/MAP2K1/SOS1
KEGG_NON_SMALL_CELL_LUNG_CANCER	KEGG_NON_SMALL_CELL_LUNG_CANCER	52	0.383029497484744	1.64122325709982	0.00961538461538462	0.0418261813610651	0.028870530706516	1647	tags=27%, list=11%, signal=24%	EGF/RASSF5/PIK3R5/PIK3CG/PIK3CD/KRAS/PRKCB/RAF1/AKT1/GRB2/PLCG2/RASSF1/SOS2/EGFR
KEGG_DRUG_METABOLISM_CYTOCHROME_P450	KEGG_DRUG_METABOLISM_CYTOCHROME_P450	35	-0.400465075378011	-1.70096635765088	0.00982800982800983	0.0418261813610651	0.028870530706516	1971	tags=29%, list=13%, signal=25%	GSTT2/GSTM4/MAOA/FMO2/GSTM1/MGST3/FMO1/MAOB/GSTK1/FMO5
