# Supplementary material for: Identification of ferroptosis-related genes in male mice with sepsis-induced acute lung injury based on transcriptome sequencing
Source: BMC Pulm Med. 2023 Apr 20;23:133. doi: 10.1186/s12890-023-02361-3 (PMC10116744; doi:10.1186/s12890-023-02361-3)
Supplement: Supplementary file 10 — Additional file 10. Table of biological processes of Gclc. [file 12890_2023_2361_MOESM10_ESM.csv]

ID	Description	setSize	enrichmentScore	NES	pvalue	p.adjust	qvalues	rank	leading_edge	core_enrichment
GOBP_MITOCHONDRION_ORGANIZATION	GOBP_MITOCHONDRION_ORGANIZATION	483	-0.243764738409093	-1.52912652525451	0.00113636363636364	0.0451219512195122	0.0338780198249153	6156	tags=50%, list=40%, signal=31%	FBXO7/PPARGC1A/BCAP31/NDUFA11/BNIP3/NDUFS6/EYA2/TFRC/HEBP2/OPA1/UBE2L3/TOMM20L/NDUFA7/YWHAB/MAP1LC3A/NAIF1/TMEM126A/YWHAE/BID/NDUFAF1/NDUFC2/GHITM/PLD6/DCN/BNIP3L/ABLIM3/SPIRE1/AIFM2/SPG7/PID1/PYROXD2/NDUFB5/GABARAPL2/NDUFB11/NDUFB4/MTM1/NDUFAF8/SLC25A4/SLC4A5/HIGD2A/PRELID1/ATG12/EPAS1/NDUFB8/SLC25A36/SIRT7/SPATA18/IMMP2L/GPX1/ACAD9/DMAC2/TMEM14A/ATG7/ATG5/TIMM22/CHCHD4/POLG2/PTCD2/HSPA1L/ARMC1/…
GOBP_SMALL_MOLECULE_CATABOLIC_PROCESS	GOBP_SMALL_MOLECULE_CATABOLIC_PROCESS	391	-0.345859472986243	-2.12270332853924	0.00116144018583043	0.0451219512195122	0.0338780198249153	4968	tags=50%, list=32%, signal=35%	GCK/GLDC/BCKDHA/ADO/RIDA/ALDH6A1/AIG1/OTC/CBS/MLYCD/XDH/ADPRM/NUDT1/IL4I1/ACADVL/GALE/CDO1/ENTPD8/PFKFB2/IRS1/PDXP/DCXR/XYLB/BDH2/KHK/DERA/ABHD3/ETFA/LPIN1/UPP2/ALDOA/NUDT3/PEX7/ACOX2/APOE/PCBD1/CTH/SDSL/TXN2/CARNMT1/FAAH/PARK7/FAH/CRYM/TIGAR/ALDH7A1/GALT/ENO2/GCSH/ENPP4/FOXK2/PON3/MCAT/ALDH1A1/HMGCL/NT5M/KYNU/ECHDC1/MTRR/GPT2/CRAT/PHYH/NUDT9/KMO/INPP5E/HSD17B10/SCP2/NT5C/TPI1/ASPA/DDAH1/OCRL/ACA…
GOBP_PURINE_CONTAINING_COMPOUND_METABOLIC_PROCESS	GOBP_PURINE_CONTAINING_COMPOUND_METABOLIC_PROCESS	398	-0.251572825034872	-1.54423963409036	0.00116959064327485	0.0451219512195122	0.0338780198249153	5691	tags=48%, list=37%, signal=31%	ATP6V1A/HMGCS2/VPS9D1/HACD2/AK4/RHOQ/PKLR/NUDT11/TDO2/PID1/AMD1/SLC35B2/NT5C1B/ELOVL1/PDPR/SHMT2/SPHK2/MACROD2/PDE7B/ADK/ADCY1/EFL1/NPR2/GPX1/GCK/MACROD1/INSR/HACD1/MPC2/FITM2/TREM2/MLYCD/PEMT/XDH/HMGCS1/PRKAA2/PDE1A/DNPH1/NUDT1/ACSL1/PAICS/PDE7A/ELOVL7/GPAM/PFKFB2/MAGI3/ACSM1/ACSL5/RAB23/P2RX7/DNAJC30/ALDOA/PAPSS2/NUDT3/NME4/AK5/GUCY2D/PINK1/ZBTB20/NUP133/CARD11/GUCY1A1/NUP43/GUCY1B1/IMPDH1/TPST…
GOBP_CILIUM_ORGANIZATION	GOBP_CILIUM_ORGANIZATION	370	-0.427587345388009	-2.60612088188796	0.00117647058823529	0.0451219512195122	0.0338780198249153	5106	tags=61%, list=33%, signal=42%	CDK5RAP2/MAPK15/BBIP1/CFAP20/LIMK2/ATG5/RSPH9/KIF24/SSNA1/TEKT5/PLA2G3/VDAC3/CDKL1/CDC14A/ARMC9/TMEM237/CKAP5/ATP6V1D/TTC36/HYLS1/DYNLRB1/DCTN1/NINL/RILPL1/PCM1/SPAG17/HYDIN/TEKT2/RAB8A/B9D1/RAB23/CFAP61/CFAP54/DNAAF5/DNAH1/SEPTIN6/SPAG1/CFAP43/BBS5/PKD2/DNAH5/MAP4/CEP19/BBS4/CCDC13/DNAAF3/BBOF1/FOXJ1/CFAP44/HAP1/EHD2/CFAP65/TEKT3/MAK/NPHP3/MNS1/CFAP52/TTC26/RPGR/GMNC/DYNLL1/DYNC2H1/KIF27/ARL6/GA…
GOBP_SULFUR_COMPOUND_METABOLIC_PROCESS	GOBP_SULFUR_COMPOUND_METABOLIC_PROCESS	337	-0.310638814817521	-1.87622912270555	0.00117785630153121	0.0451219512195122	0.0338780198249153	5970	tags=54%, list=39%, signal=34%	BCAN/GSTM2/ACSM5/GALNS/GNMT/B4GALT2/GLRX3/PDK3/B3GNT3/DCN/HMGCS2/HACD2/AHCYL1/PRELP/NDST3/TDO2/AMD1/SLC35B2/IDH1/ELOVL1/PDPR/CTNS/EGFLAM/BTD/AHCYL2/GPX1/GSTT4/HEXA/MAT2A/HACD1/MPC2/ADO/FITM2/CBS/MLYCD/ST3GAL2/CHAC1/PEMT/HMGCS1/CIAO1/ACSL1/ELOVL7/GPAM/B4GAT1/SLC19A3/CDO1/NFS1/ACSM1/ACSL5/CHST1/NDST4/METTL16/TSTD1/GGT6/NUBP1/ANGPT1/PAPSS2/GSTM3/XYLT2/IBA57/OPLAH/GGT5/EEF1G/CTH/TXN2/DSEL/CHST2/OMD/G…
GOBP_FATTY_ACID_METABOLIC_PROCESS	GOBP_FATTY_ACID_METABOLIC_PROCESS	334	-0.343506544640668	-2.06948396544433	0.00118906064209275	0.0451219512195122	0.0338780198249153	5456	tags=52%, list=35%, signal=35%	MIF/C3/EPHX2/ATP6V1B1/ETFB/ADIPOR2/ELOVL1/PDPR/PIBF1/ADH7/PLA2G4B/CNR1/GPX1/ACAD9/CPT1A/HACD1/PNPLA3/ALOXE3/PLA2G3/AIG1/MLYCD/PRKAA2/TECRL/ACSL1/ELOVL7/ACADVL/GPAM/TRIB3/IRS1/FADS2/ACSM1/ACSL5/BDH2/CYP2E1/NAAA/ABHD3/MAPK14/CYP2S1/PAM/ETFA/LPIN1/PLA2G4C/FADS3/PEX7/ACOX2/ZADH2/ERLIN1/GGT5/GPX4/ASAH2/FAAH/PLA2G4F/ALOX12/PRKAA1/MID1IP1/ACLY/TBXAS1/ELOVL5/NDUFAB1/SLC27A6/PON3/INSIG1/MCAT/ECHDC1/GSTM4/…
GOBP_MICROTUBULE_BASED_MOVEMENT	GOBP_MICROTUBULE_BASED_MOVEMENT	322	-0.31868894872096	-1.90725223607515	0.001194743130227	0.0451219512195122	0.0338780198249153	5020	tags=51%, list=33%, signal=35%	CFAP20/RSPH9/KIF24/SLC9B1/SSNA1/EPPIN/TEKT5/PLA2G3/DNAH9/BICD2/CATSPER2/RAB27B/DNAH12/NEK10/DYNLRB1/HNRNPU/PCM1/SPAG17/BLOC1S6/KIF5A/HYDIN/TEKT2/BICD1/CFAP61/CFAP54/DNAAF5/DNAH1/CFAP43/LRPPRC/DNAH5/SPG11/MAP4/ASH1L/DRC7/BBS4/KLC3/IGBP1/CATSPERZ/FEZ1/CFAP44/HAP1/SOD1/CATSPERD/CFAP65/DNAH3/TEKT3/MAK/NPHP3/TACR2/TTC26/DNAH10/RPGR/FMN2/DYNLL1/DYNC2H1/KIF27/TERF2/GAS8/CFAP206/DNAH6/TTC21A/DYNLL2/TPGS1…
GOBP_LIPID_CATABOLIC_PROCESS	GOBP_LIPID_CATABOLIC_PROCESS	305	-0.306155072910713	-1.82433526229642	0.00119617224880383	0.0451219512195122	0.0338780198249153	4618	tags=42%, list=30%, signal=30%	PLCD3/SPP1/ACADVL/PDXDC1/ACER2/PLA2G6/NCEH1/IRS1/HSD11B1/BDH2/FUCA1/PLA2G2C/NAAA/ABHD3/ETFA/LPIN1/HSD17B11/PLA2G4C/SMPD2/PEX7/ACOX2/APOE/LIPE/SMPD3/ABHD12/ASAH2/GDPD1/SMPD1/FAAH/PLA2G4F/RARRES2/PRKAA1/LIPA/MCAT/ECHDC1/NEU3/DDHD1/ABHD12B/PLA2G4A/GPLD1/CRAT/PHYH/HEXB/HSD17B10/SCP2/NAPEPLD/MGST2/PLD1/HACL1/ALDH3A2/SIRT2/ECH1/PAFAH1B3/GM2A/CYP39A1/ABHD5/PCCA/MGLL/ACAA2/HSD17B4/EHHADH/PLCH1/MECR/CYP27…
GOBP_ALCOHOL_METABOLIC_PROCESS	GOBP_ALCOHOL_METABOLIC_PROCESS	318	-0.264117873990747	-1.57775503750779	0.00119904076738609	0.0451219512195122	0.0338780198249153	4693	tags=41%, list=30%, signal=29%	HMGCS1/PRKAA2/PLCD3/ACADVL/PLPP3/ITPKA/GPAM/ACER2/NR1H4/PDXP/LRAT/NAAA/P2RY1/MBTPS1/PIP4P1/NUDT3/APOE/INSIG2/LIPE/ERLIN1/PGP/IDI1/ASAH2/GGPS1/PCBD1/ISYNA1/IDH3B/MINPP1/GDPD1/MAS1/SMPD1/VLDLR/PARK7/SOD1/RBP4/NFYA/PRKAA1/ACLY/CYP2R1/INSIG1/SQLE/ALDH1A1/AWAT2/FDFT1/PPIP5K2/PLA2G4A/MSMO1/ACSS1/RDH14/DHCR7/SPR/ALDH1A2/INPP5E/ARV1/TPI1/NAPEPLD/SPTLC3/ABCG1/SC5D/OCRL/ERLIN2/ACACA/ALDH3A2/DGKQ/INPP5B/DHD…
GOBP_CELLULAR_AMINO_ACID_METABOLIC_PROCESS	GOBP_CELLULAR_AMINO_ACID_METABOLIC_PROCESS	297	-0.265405875707571	-1.57556591046054	0.00120336943441637	0.0451219512195122	0.0338780198249153	4971	tags=42%, list=32%, signal=29%	NOXRED1/GLDC/GOT1L1/RIDA/ALDH6A1/OTC/CBS/PEMT/TTC36/IL4I1/NAT8L/NR1H4/CDO1/ACCS/GATC/PYCR2/RIMKLB/AIMP2/PSMB10/DIO1/EARS2/MARS2/GGT5/PCBD1/CTH/SDSL/PSMD10/CARNMT1/PARK7/IARS2/AASDHPPT/OAZ2/FAH/CRYM/MARS1/ALDH7A1/RIMKLA/DPEP1/GCSH/SEPHS1/ASL/HMGCL/PSPH/KYNU/PPA2/FARSB/SLC7A7/FARS2/MTRR/SEPSECS/GPT2/NAGS/PSMD5/NIT2/KMO/PEPD/HSD17B10/ART4/ASPA/DDAH1/KYAT3/IYD/ACADSB/DDAH2/HNMT/CAD/GART/SARDH/NOX4/AL…
GOBP_GLYCOPROTEIN_BIOSYNTHETIC_PROCESS	GOBP_GLYCOPROTEIN_BIOSYNTHETIC_PROCESS	309	-0.252618040466662	-1.49971310746436	0.00120918984280532	0.0451219512195122	0.0338780198249153	5982	tags=49%, list=39%, signal=31%	CRPPA/TMEM59/PLOD3/BCAN/TMTC3/RPN2/B4GALT2/BMPR2/MGAT1/ALG3/B3GNT3/DCN/MAN1C1/DPY19L1/NDST3/SDF2L1/DPY19L2/EXTL2/FUT7/ST8SIA4/TUSC3/ST6GALNAC3/ASGR1/GATA1/MUC20/EDEM3/POGLUT3/ST8SIA2/ITM2B/DDOST/ABCA2/FUT11/ST3GAL2/MUC19/C1GALT1C1/DPY19L3/B3GNT9/UGGT2/BMPR1B/TET3/IL15/GALNT7/ACER2/B4GAT1/MPDU1/POGLUT1/TMTC2/HS6ST2/B4GALNT2/NECAB3/NDST4/GALNT5/MUC1/POMT1/RAMP1/C1GALT1/OSTC/CYTL1/MOGS/EOGT/B4GALT7/…
GOBP_ORGANIC_ACID_BIOSYNTHETIC_PROCESS	GOBP_ORGANIC_ACID_BIOSYNTHETIC_PROCESS	289	-0.290752009273113	-1.71893152560553	0.00121951219512195	0.0451219512195122	0.0338780198249153	6174	tags=52%, list=40%, signal=32%	OAT/SCAP/CYP8B1/FOLH1/GLS2/PLOD2/PLOD3/GSTM2/RGN/ACSM5/PLA2G1B/NANP/LTA4H/PRKAG3/ACMSD/HACD2/STAR/FABP5/PKLR/MIF/EPHX2/ADIPOR2/ELOVL1/PIBF1/OSBPL3/SHMT2/OSBP/UGP2/NOXRED1/GOT1L1/HACD1/ALOXE3/PLA2G3/OTC/CBS/MLYCD/PRKAA2/TECRL/ELOVL7/ACADVL/NAT8L/NR1H4/TRIB3/CDO1/ACCS/RBP1/FADS2/ACSM1/CYP2E1/ABHD3/PYCR2/GGT6/RIMKLB/FADS3/ACOX2/ERLIN1/GGT5/GPX4/ASAH2/CTH/SDSL/PARK7/GAMT/AASDHPPT/PLA2G4F/ALOX12/RIMKL…
GOBP_PHOSPHOLIPID_BIOSYNTHETIC_PROCESS	GOBP_PHOSPHOLIPID_BIOSYNTHETIC_PROCESS	258	-0.275411148599581	-1.60819588838036	0.00123915737298637	0.0451219512195122	0.0338780198249153	5719	tags=50%, list=37%, signal=32%	FDPS/PLD6/CDIPT/HMGCS2/SLC44A1/FABP5/SLC44A2/DGKG/MTMR9/MTM1/ARF3/IDH1/LCAT/PLA2G4B/SPHK2/PIK3C3/PI4KA/STARD10/ABCA2/PNPLA3/FITM2/BMX/PEMT/HMGCS1/PIGT/PDGFB/PIGX/GPAM/NR1H4/PLA2G6/PTDSS1/FIG4/CSNK2A1/PIGF/AGPAT3/CEPT1/SLC44A5/ABHD3/CRLS1/ORMDL3/LPIN1/PLA2G4C/IDI1/PIGK/GGPS1/ISYNA1/PGAP3/SLC44A4/PIGS/CPNE3/LPCAT1/PTPN13/FAR1/PCYT1B/DDHD1/PIK3R3/PLA2G4A/HDHD5/PIK3C2B/MBOAT2/PITPNM3/HEXB/AJUBA/SLC27…
GOBP_MONOCARBOXYLIC_ACID_BIOSYNTHETIC_PROCESS	GOBP_MONOCARBOXYLIC_ACID_BIOSYNTHETIC_PROCESS	194	-0.302704974082632	-1.70933371232428	0.00125944584382872	0.0451219512195122	0.0338780198249153	5958	tags=53%, list=39%, signal=33%	GSTM2/RGN/ACSM5/PLA2G1B/LTA4H/PRKAG3/ACMSD/HACD2/STAR/FABP5/PKLR/MIF/EPHX2/ADIPOR2/ELOVL1/PIBF1/OSBPL3/OSBP/HACD1/ALOXE3/PLA2G3/MLYCD/PRKAA2/TECRL/ELOVL7/ACADVL/NR1H4/TRIB3/RBP1/FADS2/ACSM1/CYP2E1/ABHD3/FADS3/ACOX2/ERLIN1/GPX4/ASAH2/PARK7/GAMT/PLA2G4F/ALOX12/PRKAA1/MID1IP1/ACLY/TBXAS1/ELOVL5/NDUFAB1/STARD4/INSIG1/MCAT/GSTM4/PLA2G4A/ACSS1/TECR/KMO/ALDH1A2/HSD17B10/SCP2/ERLIN2/ACACA/HACD3/HACD4/CYP…
GOBP_ORGANIC_ACID_CATABOLIC_PROCESS	GOBP_ORGANIC_ACID_CATABOLIC_PROCESS	246	-0.381732636407423	-2.21177064665361	0.00125944584382872	0.0451219512195122	0.0338780198249153	5229	tags=55%, list=34%, signal=37%	SHMT2/ADHFE1/CNR1/GAD2/CPT1A/GLDC/BCKDHA/ADO/RIDA/ALDH6A1/AIG1/OTC/CBS/MLYCD/IL4I1/ACADVL/CDO1/IRS1/DCXR/XYLB/BDH2/ABHD3/ETFA/LPIN1/PEX7/ACOX2/PCBD1/CTH/SDSL/TXN2/CARNMT1/FAAH/FAH/CRYM/ALDH7A1/GCSH/PON3/MCAT/HMGCL/KYNU/ECHDC1/MTRR/GPT2/CRAT/PHYH/KMO/HSD17B10/SCP2/ASPA/DDAH1/ACADSB/HACL1/DDAH2/HNMT/ALDH3A2/ECH1/SARDH/ALDH5A1/PCCA/ACAA2/ACAD8/PRODH/HSD17B4/EHHADH/MECR/MMAA/AMACR/GCAT/GCDH/NPL/PPARA…
GOBP_MEMBRANE_LIPID_METABOLIC_PROCESS	GOBP_MEMBRANE_LIPID_METABOLIC_PROCESS	199	-0.304355592864011	-1.72064162314521	0.00126103404791929	0.0451219512195122	0.0338780198249153	5708	tags=56%, list=37%, signal=36%	CSNK1G2/HACD2/NAGA/SPNS2/SCCPDH/SPTSSB/ORMDL2/FUT7/ST8SIA4/ST6GALNAC3/ELOVL1/ST8SIA2/SPHK2/NSMAF/HEXA/ABCA2/HACD1/ALOXE3/ZPBP2/ST3GAL2/PEMT/KIT/PIGT/ELOVL7/PLPP3/PDXDC1/PIGX/ACER2/PIGF/FUCA1/NAAA/PPM1L/SFTPB/ORMDL3/SMPD2/FADS3/AGMO/SPTSSA/ORMDL1/SMPD3/ESYT1/PIGK/ASAH2/PGAP3/PIGS/SMPD1/CERS2/PRKAA1/B4GALT4/CERS5/ELOVL5/B3GALNT1/ST3GAL5/CTSA/NEU3/GAL3ST2/GPLD1/HEXB/TECR/PIGW/ARV1/GAL3ST1/SPTLC3/MGS…
GOBP_GLYCOSYLATION	GOBP_GLYCOSYLATION	239	-0.305912175272317	-1.76630361146866	0.00126742712294043	0.0451219512195122	0.0338780198249153	6034	tags=54%, list=39%, signal=34%	EXTL3/CRPPA/TMEM59/PLOD3/TMTC3/RPN2/B4GALT2/MGAT1/ALG3/B3GNT3/MAN1C1/DPY19L1/SDF2L1/DPY19L2/EXTL2/FUT7/ST8SIA4/TUSC3/ST6GALNAC3/ASGR1/MUC20/EDEM3/POGLUT3/ST8SIA2/DDOST/ABCA2/FUT11/ST3GAL2/MUC19/C1GALT1C1/DPY19L3/B3GNT9/UGGT2/TET3/IL15/GALNT7/ACER2/B4GAT1/MPDU1/POGLUT1/TMTC2/B4GALNT2/GALNT5/MUC1/POMT1/RAMP1/C1GALT1/OSTC/MOGS/EOGT/B4GALT7/GALNT4/MAGT1/GALNT13/GALNT9/OST4/TMTC4/DPY19L4/PMM1/B4GALT4/…
GOBP_CELLULAR_LIPID_CATABOLIC_PROCESS	GOBP_CELLULAR_LIPID_CATABOLIC_PROCESS	218	-0.334200252306602	-1.90981161591828	0.00126903553299492	0.0451219512195122	0.0338780198249153	4571	tags=46%, list=30%, signal=33%	AIG1/ZPBP2/MLYCD/ACADVL/PDXDC1/ACER2/PLA2G6/IRS1/BDH2/FUCA1/ABHD3/ETFA/LPIN1/PLA2G4C/SMPD2/PEX7/ACOX2/LIPE/SMPD3/ABHD12/ASAH2/GDPD1/SMPD1/FAAH/PLA2G4F/MCAT/ECHDC1/NEU3/ABHD12B/PLA2G4A/GPLD1/CRAT/PHYH/HEXB/HSD17B10/SCP2/NAPEPLD/MGST2/HACL1/ALDH3A2/SIRT2/ECH1/GM2A/ABHD5/PCCA/MGLL/ACAA2/HSD17B4/EHHADH/MECR/NEU2/MMAA/AMACR/LIPH/GCDH/PPARA/ABHD16A/PCCB/GBA2/ACAT2/LONP2/PNPLA6/PLCG1/ACOT8/APOC1/PNPLA5/…
GOBP_NUCLEOSIDE_PHOSPHATE_BIOSYNTHETIC_PROCESS	GOBP_NUCLEOSIDE_PHOSPHATE_BIOSYNTHETIC_PROCESS	226	-0.341976603855744	-1.96181747231669	0.00126903553299492	0.0451219512195122	0.0338780198249153	5699	tags=57%, list=37%, signal=36%	RRM1/ATP6V1A/VPS9D1/ACMSD/HACD2/AK4/IDO2/PKLR/PID1/SLC35B2/ELOVL1/PDPR/SPHK2/ADK/ADCY1/UMPS/NPR2/HACD1/MPC2/UPRT/TREM2/MLYCD/NMRK1/ACSL1/PAICS/ELOVL7/ENTPD8/ACSL5/DNAJC30/TYMS/UPP2/ALDOA/PAPSS2/NME4/AK5/GUCY2D/PINK1/GUCY1A1/GUCY1B1/DUT/IMPDH1/SLC26A1/ADSL/DLAT/AK9/ACLY/ELOVL5/RAD50/STOML2/KYNU/ADCY9/ACSS1/PRPS2/AK7/TECR/KMO/TK2/NAXE/GUK1/DIP2A/FLCN/ATIC/AK8/SLC25A1/CAD/ACACA/NME5/GART/SLC26A2/IL4…
GOBP_ALPHA_AMINO_ACID_METABOLIC_PROCESS	GOBP_ALPHA_AMINO_ACID_METABOLIC_PROCESS	177	-0.287561747367897	-1.58891875428858	0.00129366106080207	0.0451219512195122	0.0338780198249153	4971	tags=46%, list=32%, signal=32%	SHMT2/ADHFE1/GAD2/NOXRED1/GLDC/GOT1L1/RIDA/OTC/CBS/PEMT/TTC36/IL4I1/NR1H4/CDO1/ACCS/PYCR2/PCBD1/CTH/SDSL/PARK7/AASDHPPT/FAH/CRYM/ALDH7A1/DPEP1/GCSH/SEPHS1/ASL/PSPH/KYNU/SLC7A7/MTRR/SEPSECS/GPT2/NAGS/NIT2/KMO/HSD17B10/ART4/ASPA/DDAH1/KYAT3/IYD/ACADSB/DDAH2/CAD/GART/SARDH/NOX4/ALDH5A1/MTR/SRR/PRODH/GCAT/GCDH/HYKK/AZIN2/OGDH/CSAD/DHFR/TST/ADI1/MTHFR/GPT/PFAS/ASRGL1/KYAT1/GSTZ1/AMT/DGLUCY/APIP/MMUT/A…
GOBP_MICROTUBULE_BASED_TRANSPORT	GOBP_MICROTUBULE_BASED_TRANSPORT	173	-0.337156839123446	-1.85406992490912	0.0012970168612192	0.0451219512195122	0.0338780198249153	4748	tags=51%, list=31%, signal=36%	BICD2/RAB27B/NEK10/DYNLRB1/HNRNPU/PCM1/SPAG17/BLOC1S6/KIF5A/BICD1/CFAP43/LRPPRC/DNAH5/SPG11/KLC3/FEZ1/HAP1/SOD1/MAK/NPHP3/TTC26/RPGR/DYNLL1/DYNC2H1/KIF27/TERF2/TTC21A/DYNLL2/WASF1/MAP1A/IFT74/NDE1/FYCO1/RFX3/SPAG16/ROPN1L/NME5/SYNE2/DAW1/IFT80/CCDC39/TTLL1/CCDC40/APBA1/SPEF2/SNAPIN/AP3M1/IFT46/MAPT/DNAAF1/DYNC2LI1/PURA/SPA17/IFT20/HSPB11/STK36/LCA5/MAP1S/KIF3A/CCDC103/ARMCX3/LCA5L/IFT22/IFT88/ARL…
GOBP_MITOCHONDRIAL_GENE_EXPRESSION	GOBP_MITOCHONDRIAL_GENE_EXPRESSION	161	-0.405570811073335	-2.21077881442676	0.00130039011703511	0.0451219512195122	0.0338780198249153	6008	tags=62%, list=39%, signal=38%	MRPS26/PPARGC1B/MRPL54/NDUFA7/MPV17L2/PTCD3/FASTKD2/QRSL1/MRPL17/MRPL44/MRPL18/SHMT2/CHCHD1/TRMT5/MRPS27/TRIT1/GADD45GIP1/MRPL57/MTRES1/OXA1L/MRPL16/MRPL19/MRPS11/MTIF3/GATC/MRPL45/MRPL32/EARS2/GFM1/LRPPRC/MRPS14/MRPS6/MRPL39/MRPS10/TEFM/IARS2/NSUN3/MRPL27/CDK5RAP1/PRKAA1/MRPL23/NOA1/MRPL15/FASTKD5/MRPL38/MRPS33/RPUSD4/HSD17B10/MRPL42/TRMT10B/UQCC2/MRPS25/MRPL28/MRPL48/TUFM/RPUSD3/MRPS12/METTL4/F…
GOBP_PURINE_CONTAINING_COMPOUND_BIOSYNTHETIC_PROCESS	GOBP_PURINE_CONTAINING_COMPOUND_BIOSYNTHETIC_PROCESS	170	-0.338601503101683	-1.85805637038585	0.00130378096479791	0.0451219512195122	0.0338780198249153	5691	tags=57%, list=37%, signal=36%	ATP6V1A/VPS9D1/HACD2/AK4/PKLR/PID1/AMD1/SLC35B2/ELOVL1/PDPR/SHMT2/SPHK2/ADK/ADCY1/NPR2/HACD1/MPC2/TREM2/MLYCD/ACSL1/PAICS/ELOVL7/ACSL5/DNAJC30/ALDOA/PAPSS2/NME4/AK5/GUCY2D/PINK1/GUCY1A1/GUCY1B1/IMPDH1/SLC26A1/ADSL/DLAT/AK9/ACLY/ELOVL5/STOML2/ADCY9/ACSS1/PRPS2/TECR/GUK1/DIP2A/FLCN/ATIC/SLC25A1/ACACA/NME5/GART/SLC26A2/IL4/PPCS/PAPSS1/ADCY7/ADCY6/PRPSAP1/GCDH/PPARA/NME9/PANK2/DMAC2L/ACSL3/PARP1/ADAL…
GOBP_RIBOSE_PHOSPHATE_BIOSYNTHETIC_PROCESS	GOBP_RIBOSE_PHOSPHATE_BIOSYNTHETIC_PROCESS	160	-0.369807519997038	-2.01147591978285	0.00130718954248366	0.0451219512195122	0.0338780198249153	5769	tags=61%, list=37%, signal=38%	PDK3/ATP6V1A/VPS9D1/HACD2/AK4/PKLR/PID1/SLC35B2/ELOVL1/PDPR/SPHK2/ADK/ADCY1/UMPS/NPR2/HACD1/MPC2/UPRT/TREM2/MLYCD/ACSL1/PAICS/ELOVL7/ACSL5/DNAJC30/UPP2/ALDOA/PAPSS2/NME4/AK5/GUCY2D/PINK1/GUCY1A1/GUCY1B1/IMPDH1/SLC26A1/ADSL/DLAT/AK9/ACLY/ELOVL5/STOML2/ADCY9/ACSS1/PRPS2/TECR/DIP2A/FLCN/ATIC/SLC25A1/CAD/ACACA/NME5/GART/SLC26A2/IL4/PPCS/PAPSS1/ADCY7/ADCY6/PRPSAP1/GCDH/PPARA/NME9/PANK2/DMAC2L/ACSL3/PA…
GOBP_SULFUR_COMPOUND_BIOSYNTHETIC_PROCESS	GOBP_SULFUR_COMPOUND_BIOSYNTHETIC_PROCESS	169	-0.293566453077801	-1.60767454102248	0.00131578947368421	0.0451219512195122	0.0338780198249153	6075	tags=56%, list=39%, signal=34%	PDP1/GSTO1/BCAN/GSTM2/B4GALT2/PDK3/B3GNT3/DCN/HACD2/PRELP/NDST3/AMD1/SLC35B2/ELOVL1/PDPR/MAT2A/HACD1/MPC2/CBS/MLYCD/ST3GAL2/CHAC1/ACSL1/ELOVL7/B4GAT1/CDO1/ACSL5/CHST1/NDST4/METTL16/GGT6/ANGPT1/PAPSS2/GSTM3/XYLT2/OPLAH/GGT5/CTH/DSEL/CHST2/OMD/NCAN/SLC26A1/DLAT/ACLY/B4GALT4/ELOVL5/GSTM4/UST/MTRR/ACSS1/B3GALT6/TECR/DIP2A/TPK1/MGST2/SLC25A1/ACACA/CSGALNACT1/SLC26A2/PPCS/MTR/PAPSS1/GLCE/HAGH/CHST14/GC…
GOBP_CELLULAR_RESPIRATION	GOBP_CELLULAR_RESPIRATION	163	-0.308753330138696	-1.68089953551708	0.0013262599469496	0.0451219512195122	0.0338780198249153	7235	tags=67%, list=47%, signal=36%	COX6B1/NDUFS4/NDUFS1/PDHA1/NDUFA10/UQCRC1/NDUFA8/NDUFB9/MTFR1L/NDUFV1/NFATC4/SNCA/COX6A1/NDUFA5/COX7A2L/NDUFA2/UQCRH/SLC25A22/SLC25A12/NDUFV2/MTFR1/UQCR10/ACO2/PPARGC1A/NDUFA11/BNIP3/NDUFS6/PIK3CA/CS/NDUFA7/BID/NDUFAF1/NDUFC2/GHITM/BLOC1S1/AIFM2/NDUFB5/NDUFB11/NDUFB4/ETFB/IDH1/PRELID1/SHMT2/NDUFB8/SUCLG1/MDH1/IMMP2L/COX4I2/POLG2/NDUFB2/NDUFA13/OXA1L/NDUFA12/NDUFA3/ETFA/ME3/NDUFC1/NNT/NDUFS7/COX6A…
GOBP_TRNA_METABOLIC_PROCESS	GOBP_TRNA_METABOLIC_PROCESS	149	-0.33813008293803	-1.81818967838426	0.0013262599469496	0.0451219512195122	0.0338780198249153	5022	tags=51%, list=33%, signal=35%	LSM6/TRMT5/TRMT112/TRIT1/POP1/MOCS3/QTRT2/THUMPD2/PUSL1/THG1L/TARBP1/GATC/ELP4/AIMP2/EARS2/MARS2/OSGEP/TSEN54/TRMT11/IARS2/NSUN3/CDK5RAP1/MARS1/RPP25L/PPA2/FARSB/FARS2/SEPSECS/TSEN34/RPUSD4/TRUB1/OSGEPL1/HSD17B10/DTWD2/TRMT10B/TSEN15/ADAT1/THADA/RPP38/TRDMT1/POLR3K/TRMO/ZBTB8OS/BCDIN3D/DTD1/TRMT1L/ELP6/NARS2/DTWD1/WARS2/METTL8/LCMT2/PSTK/PARS2/TPRKB/TRMU/RARS2/CDKAL1/RPP40/TRMT2B/MTO1/FTSJ1/VARS2…
GOBP_CILIUM_MOVEMENT	GOBP_CILIUM_MOVEMENT	132	-0.398817161831085	-2.10364794332988	0.00132802124833997	0.0451219512195122	0.0338780198249153	5082	tags=60%, list=33%, signal=40%	AQP4/CFAP20/RSPH9/SLC9B1/EPPIN/TEKT5/PLA2G3/DNAH9/CATSPER2/NEK10/SPAG17/HYDIN/TEKT2/CFAP61/CFAP54/DNAAF5/DNAH1/CFAP43/DNAH5/ASH1L/DRC7/BBS4/CATSPERZ/CFAP44/CATSPERD/CFAP65/TEKT3/NPHP3/TACR2/KIF27/GAS8/CFAP206/TTC21A/TPGS1/RFX3/SPAG16/ROPN1L/CFAP46/MEIG1/NPHP4/NME5/INPP5B/CFAP70/DAW1/CCDC39/TTLL1/CCDC40/SPEF2/SLC9B2/DNAAF1/SPA17/MKKS/STK36/RSPH4A/CFAP221/GAPDHS/DRC1/CCDC65/CFAP73/CCDC103/CFAP157/D…
GOBP_MITOCHONDRIAL_TRANSLATION	GOBP_MITOCHONDRIAL_TRANSLATION	132	-0.421059032759048	-2.22096753363687	0.00132802124833997	0.0451219512195122	0.0338780198249153	6008	tags=63%, list=39%, signal=39%	MRPS26/MRPL54/NDUFA7/MPV17L2/PTCD3/FASTKD2/QRSL1/MRPL17/MRPL44/MRPL18/SHMT2/CHCHD1/MRPS27/GADD45GIP1/MRPL57/OXA1L/MRPL16/MRPL19/MRPS11/MTIF3/GATC/MRPL45/MRPL32/EARS2/GFM1/LRPPRC/MRPS14/MRPS6/MRPL39/MRPS10/IARS2/NSUN3/MRPL27/CDK5RAP1/MRPL23/NOA1/MRPL15/MRPL38/MRPS33/RPUSD4/MRPL42/UQCC2/MRPS25/MRPL28/MRPL48/TUFM/RPUSD3/MRPS12/FASTKD3/MRPS15/MRPS35/MRPS17/MTRF1L/MRPS21/MRPL40/UQCC1/TSFM/MRPL51/WARS2…
GOBP_FATTY_ACID_BIOSYNTHETIC_PROCESS	GOBP_FATTY_ACID_BIOSYNTHETIC_PROCESS	142	-0.311439732352695	-1.66342836465974	0.00133155792276964	0.0451219512195122	0.0338780198249153	5958	tags=54%, list=39%, signal=34%	GSTM2/RGN/ACSM5/PLA2G1B/LTA4H/PRKAG3/HACD2/FABP5/MIF/EPHX2/ADIPOR2/ELOVL1/PIBF1/HACD1/ALOXE3/PLA2G3/MLYCD/PRKAA2/TECRL/ELOVL7/ACADVL/TRIB3/FADS2/ACSM1/CYP2E1/ABHD3/FADS3/ERLIN1/GPX4/ASAH2/PLA2G4F/ALOX12/PRKAA1/MID1IP1/ACLY/TBXAS1/ELOVL5/NDUFAB1/INSIG1/MCAT/GSTM4/PLA2G4A/ACSS1/TECR/ERLIN2/ACACA/HACD3/HACD4/MLXIPL/MGLL/MECR/HPGD/LIPH/ACSL3/PTGIS/PLP1/APOC1/PRXL2B/ACSM3/GSTM1/CBR1/WDTC1/CBR4/OXSM/PE…
GOBP_ORGANOPHOSPHATE_CATABOLIC_PROCESS	GOBP_ORGANOPHOSPHATE_CATABOLIC_PROCESS	147	-0.290464842859716	-1.55408732462943	0.00133155792276964	0.0451219512195122	0.0338780198249153	5360	tags=48%, list=35%, signal=32%	NT5C1B/IDH1/ENTPD2/PLA2G4B/PDE7B/GPX1/FITM2/MLYCD/XDH/PDE1A/DNPH1/NUDT1/PDE7A/PLA2G6/ENTPD8/PDXP/DERA/UPP2/PLA2G4C/SMPD2/NUDT3/SMPD3/ABHD12/GDPD1/DUT/SMPD1/PLA2G4F/PDE4A/NT5M/ABHD12B/PLA2G4A/NUDT9/INPP5E/MBD4/NT5C/NAPEPLD/NTHL1/OCRL/NUDT18/INPP5B/SYNJ2/GPD1/DCTPP1/SMUG1/PDE8B/NUDT12/SARM1/NUDT5/BPNT1/OGG1/NUDT16/ABHD16A/NUDT15/FHIT/PNPLA6/NEIL2/PLCG1/APOC1/TYMP/CNP/ABHD6/IMPA1/PLA2G15/GPD1L/GDPD3…
GOBP_TRANSPORT_ALONG_MICROTUBULE	GOBP_TRANSPORT_ALONG_MICROTUBULE	147	-0.311921891408762	-1.6688899521892	0.00133155792276964	0.0451219512195122	0.0338780198249153	3549	tags=40%, list=23%, signal=31%	FEZ1/HAP1/SOD1/MAK/TTC26/RPGR/DYNLL1/DYNC2H1/TERF2/TTC21A/DYNLL2/WASF1/MAP1A/IFT74/NDE1/FYCO1/SYNE2/IFT80/APBA1/SNAPIN/AP3M1/IFT46/MAPT/DYNC2LI1/PURA/IFT20/HSPB11/LCA5/MAP1S/KIF3A/ARMCX3/LCA5L/IFT22/IFT88/ARL3/KIFAP3/WDR35/AP3S2/COPG2/TTC21B/KIF3C/DYNLRB2/IFT122/TRAF3IP1/CLUAP1/IFT140/AP3M2/IFT43/BLOC1S5/RHOT2/WDR19/IFT81/BBS12/TTC30B/IFT172/IFT27/IFT52/PRKCZ/CEP131
GOBP_MONOCARBOXYLIC_ACID_CATABOLIC_PROCESS	GOBP_MONOCARBOXYLIC_ACID_CATABOLIC_PROCESS	124	-0.432200818140601	-2.26009051119306	0.00134408602150538	0.0451219512195122	0.0338780198249153	4792	tags=56%, list=31%, signal=39%	AIG1/MLYCD/ACADVL/IRS1/DCXR/XYLB/BDH2/ABHD3/ETFA/LPIN1/PEX7/ACOX2/FAAH/FAH/PON3/MCAT/ECHDC1/CRAT/PHYH/HSD17B10/SCP2/HACL1/ALDH3A2/ECH1/PCCA/ACAA2/HSD17B4/EHHADH/MECR/MMAA/AMACR/GCDH/PPARA/PCCB/ACAT2/LONP2/ACOT8/CROT/ACADM/HADHA/SORD/DECR1/ECI1/ACAD11/PECR/TYSND1/PLA2G15/ABCD2/DECR2/MCEE/ETFBKMT/CPT2/ACOX3/SLC25A17/MMUT/IDNK/PCK2/IVD/ACAT1/CRYL1/ECHDC2/NUDT7/ACADS/CPT1C/ACAD10/ABCD4/ACACB/HADH/ABC…
GOBP_SMOOTHENED_SIGNALING_PATHWAY	GOBP_SMOOTHENED_SIGNALING_PATHWAY	124	-0.400677408602969	-2.09524640219075	0.00134408602150538	0.0451219512195122	0.0338780198249153	4953	tags=55%, list=32%, signal=38%	SCUBE1/SSNA1/HHIP/SHH/ARMC9/MOSMO/HHAT/TEDC2/IHH/B9D1/SFRP1/PDCL/PRRX1/BOC/GLI1/GPR161/FKBP8/KCTD21/TTC26/DYNC2H1/DHH/GAS8/GLI2/INTU/ULK3/PTCH2/MEGF8/GAS1/DZIP1L/SMO/DZIP1/TBC1D32/IFT80/IQUB/C2CD3/PTCH1/NSDHL/CC2D2A/RO60/TMEM17/RPGRIP1L/IFT20/STK36/GLIS2/MAP3K10/CDON/ARL3/EVC2/BBS7/IFT122/WDPCP/TCTN2/TXNDC15/EVC/IFT140/TUBD1/TCTN1/TMEM231/WDR11/TULP3/WDR19/IFT81/IFT172/IFT27/BTRC/IFT52/TTC23/PRKA…
GOBP_NUCLEOSIDE_BISPHOSPHATE_METABOLIC_PROCESS	GOBP_NUCLEOSIDE_BISPHOSPHATE_METABOLIC_PROCESS	125	-0.38959653572265	-2.03467670784679	0.00134952766531714	0.0451219512195122	0.0338780198249153	4887	tags=52%, list=32%, signal=36%	HACD1/MPC2/FITM2/MLYCD/HMGCS1/ACSL1/ELOVL7/GPAM/ACSM1/ACSL5/PAPSS2/TPST1/SLC26A1/DLAT/ACLY/FAR1/ELOVL5/SUCLG2/HMGCL/KYNU/ACSS1/TECR/DIP2A/SLC25A1/ACACA/THEM4/SLC26A2/PPCS/PAPSS1/HSD17B4/SULT1A1/BPNT1/GCDH/PANK2/OGDH/ACSL3/ACOT6/ACOT8/COASY/PDK1/ACSM3/CROT/CBR4/MVK/OXSM/DCAKD/PPT2/ACSF2/ACOT13/MCEE/PANK1/GSTZ1/ACOT11/PDP2/ACSF3/ACAT1/NUDT7/AASS/ABHD14B/PPCDC/ACACB/MCCC2/ACSS2/PDK2/ABCD1
GOBP_PEROXISOME_ORGANIZATION	GOBP_PEROXISOME_ORGANIZATION	80	-0.424190875269806	-2.05100031831296	0.00134952766531714	0.0451219512195122	0.0338780198249153	3129	tags=45%, list=20%, signal=36%	HMGCL/PAOX/CRAT/PHYH/SCP2/PEX11G/HACL1/ECH1/DHRS4/PEX11A/MPV17/HSD17B4/EHHADH/GNPAT/PLAAT3/IDE/AMACR/PEX26/LONP2/PEX19/PEX10/ACOT8/GSTK1/CAT/CROT/PECR/TYSND1/ABCD2/DECR2/ACOX3/NUDT7/DDO/ABCD4/MAVS/ABCD1/PEX6
GOBP_SPERM_MOTILITY	GOBP_SPERM_MOTILITY	80	-0.371370634098456	-1.7956097906716	0.00134952766531714	0.0451219512195122	0.0338780198249153	4967	tags=54%, list=32%, signal=37%	SLC9B1/EPPIN/PLA2G3/CATSPER2/TEKT2/DNAH1/CFAP43/DNAH5/ASH1L/DRC7/CATSPERZ/CFAP44/CATSPERD/CFAP65/TEKT3/TACR2/GAS8/CFAP206/TTC21A/TPGS1/SPAG16/ROPN1L/MEIG1/NPHP4/INPP5B/CCDC39/TTLL1/CCDC40/SPEF2/SLC9B2/GAPDHS/CFAP157/SORD/ENKUR/IQCG/TSSK4/DNAI1/TTC12/TCTE1/TTLL9/ARMC2/BBS2/CEP131
GOBP_LIPID_OXIDATION	GOBP_LIPID_OXIDATION	107	-0.409233696149512	-2.08882211569844	0.0013531799729364	0.0451219512195122	0.0338780198249153	4571	tags=54%, list=30%, signal=38%	ACADVL/IRS1/ACSM1/BDH2/MAPK14/ETFA/PEX7/ACOX2/ALOX12/PRKAA1/MCAT/ECHDC1/CRAT/PHYH/HSD17B10/SCP2/PPARG/HACL1/ALDH3A2/ECH1/APPL2/ACAA2/HSD17B4/EHHADH/MECR/AMACR/ADH5/GCDH/PPARA/ACAT2/LONP2/ACOT8/CROT/ACADM/HADHA/DECR1/ECI1/ACAD11/PECR/TYSND1/ABCD2/DECR2/ETFBKMT/CPT2/ACOX3/SLC25A17/IVD/ACAT1/ECHDC2/ACADS/CPT1C/ACAD10/ABCD4/ACACB/PRKAG2/HADH/ABCD1/SIRT4
GOBP_OXIDATIVE_PHOSPHORYLATION	GOBP_OXIDATIVE_PHOSPHORYLATION	111	-0.351386098372083	-1.80108792551639	0.0013550135501355	0.0451219512195122	0.0338780198249153	7235	tags=67%, list=47%, signal=36%	COX6B1/NDUFS4/NDUFS1/NDUFA10/UQCRC1/NDUFA8/NDUFB9/NDUFV1/SNCA/COX6A1/NDUFA5/COX7A2L/NDUFA2/UQCRH/NIPSNAP2/NDUFV2/UQCR10/NDUFA11/NDUFS6/NDUFA7/BID/NDUFAF1/NDUFC2/GHITM/AK4/NDUFB5/NDUFB11/NDUFB4/SHMT2/NDUFB8/COX4I2/NDUFB2/NDUFA13/NDUFA12/DNAJC30/NDUFA3/NDUFC1/NDUFS7/COX6A2/PINK1/UQCR11/TEFM/PARK7/SDHC/NDUFB10/NDUFA9/NDUFAB1/STOML2/FXN/DNAJC15/UQCC2/COX6B2/MLXIPL/NDUFS8/SLC25A23/SDHAF2/NDUFS5/NDUFA6…
GOBP_RESPONSE_TO_XENOBIOTIC_STIMULUS	GOBP_RESPONSE_TO_XENOBIOTIC_STIMULUS	84	-0.389871200969905	-1.91055705311717	0.0013550135501355	0.0451219512195122	0.0338780198249153	6747	tags=64%, list=44%, signal=36%	AHRR/E2F1/ALDH3A1/GSTP1/LPO/MGST1/CYP26B1/AOC1/GSTO1/GSTM2/STAR/AHR/GRIN1/RB1/GPX1/UGT1A1/N6AMT1/FMO3/ACSL1/MCM7/RHBDD3/NR1I2/ACSM1/CYP2E1/CYP2S1/RORC/GSTM3/CYB5B/TIGAR/DPEP1/PON3/CYP2R1/GSTM4/EPHX1/GUK1/NAT2/MGST2/CYB5R3/SULT1A1/AS3MT/NQO2/CYP46A1/MGST3/CYP2U1/GSTA5/ACY1/CRYZ/GSTM1/FMO2/CMBL/FMO1/AIP/ACY3/BPHL
GOBP_FATTY_ACID_BETA_OXIDATION	GOBP_FATTY_ACID_BETA_OXIDATION	74	-0.47740933174827	-2.27797369286751	0.00135685210312076	0.0451219512195122	0.0338780198249153	3181	tags=53%, list=21%, signal=42%	MCAT/ECHDC1/CRAT/HSD17B10/SCP2/ECH1/ACAA2/HSD17B4/EHHADH/MECR/AMACR/GCDH/PPARA/ACAT2/LONP2/ACOT8/CROT/ACADM/HADHA/DECR1/ECI1/ACAD11/TYSND1/ABCD2/DECR2/ETFBKMT/CPT2/ACOX3/SLC25A17/IVD/ACAT1/ECHDC2/ACADS/CPT1C/ACAD10/ABCD4/ACACB/HADH/ABCD1
GOBP_ATP_SYNTHESIS_COUPLED_ELECTRON_TRANSPORT	GOBP_ATP_SYNTHESIS_COUPLED_ELECTRON_TRANSPORT	81	-0.359923491722908	-1.74173843970418	0.00136054421768707	0.0451219512195122	0.0338780198249153	7235	tags=69%, list=47%, signal=37%	COX6B1/NDUFS4/NDUFS1/NDUFA10/UQCRC1/NDUFA8/NDUFB9/NDUFV1/SNCA/COX6A1/NDUFA5/COX7A2L/NDUFA2/UQCRH/NDUFV2/UQCR10/NDUFA11/NDUFS6/NDUFA7/BID/NDUFAF1/NDUFC2/GHITM/NDUFB5/NDUFB11/NDUFB4/NDUFB8/COX4I2/NDUFB2/NDUFA13/NDUFA12/NDUFA3/NDUFC1/NDUFS7/COX6A2/PINK1/UQCR11/PARK7/SDHC/NDUFB10/NDUFA9/NDUFAB1/DNAJC15/NDUFS8/SDHAF2/NDUFS5/NDUFA6/NDUFV3/COX15/SDHA/NDUFB3/UQCC3/COQ9/AFG1L/COA6/DGUOK
GOBP_NUCLEOSIDE_TRIPHOSPHATE_METABOLIC_PROCESS	GOBP_NUCLEOSIDE_TRIPHOSPHATE_METABOLIC_PROCESS	81	-0.365976786684655	-1.77103148882213	0.00136054421768707	0.0451219512195122	0.0338780198249153	6659	tags=68%, list=43%, signal=39%	MFN1/CMPK2/GIMAP7/ENTPD7/SLC25A12/PPARGC1A/SMPDL3A/OPA1/ATP6V1A/VPS9D1/AK4/RHOQ/PKLR/PID1/SPHK2/ADK/EFL1/TREM2/NUDT1/RAB23/DNAJC30/TYMS/ALDOA/NME4/AK5/PINK1/DUT/IMPDH1/AK9/STOML2/AK7/FLCN/AK8/CAD/NME5/IL4/DCTPP1/PPARA/NME9/NUDT16/DMAC2L/NUDT15/PARP1/NME6/AK3/DTYMK/NME7/AK1/UQCC3/ATPSCKMT/NUDT2/ANTKMT/UCKL1/PRKAG2/DGUOK
GOBP_CILIUM_OR_FLAGELLUM_DEPENDENT_CELL_MOTILITY	GOBP_CILIUM_OR_FLAGELLUM_DEPENDENT_CELL_MOTILITY	105	-0.375991209661533	-1.91162136056145	0.00136612021857923	0.0451219512195122	0.0338780198249153	5258	tags=58%, list=34%, signal=39%	DNAH11/DNAH8/CFAP20/RSPH9/SLC9B1/EPPIN/TEKT5/PLA2G3/EFHC2/CATSPER2/TEKT2/CFAP54/DNAH1/CFAP43/DNAH5/ASH1L/DRC7/BBS4/CATSPERZ/CFAP44/CATSPERD/CFAP65/DNAH3/TEKT3/TACR2/GAS8/CFAP206/DNAH6/TTC21A/TPGS1/RFX3/SPAG16/ROPN1L/CFAP46/MEIG1/NPHP4/INPP5B/CCDC39/TTLL1/CCDC40/SPEF2/SLC9B2/MKKS/EFHC1/RSPH4A/GAPDHS/DRC1/CCDC65/CFAP157/SORD/ENKUR/IQCG/TSSK4/DNAI1/TEKT4/TTC12/TCTE1/TTLL9/ARMC2/BBS2/CEP131
GOBP_LIPOSACCHARIDE_METABOLIC_PROCESS	GOBP_LIPOSACCHARIDE_METABOLIC_PROCESS	105	-0.342964817380797	-1.74370797502521	0.00136612021857923	0.0451219512195122	0.0338780198249153	4961	tags=53%, list=32%, signal=36%	HEXA/ABCA2/ST3GAL2/KIT/PIGT/PIGX/PIGF/FUCA1/SMPD2/SMPD3/ESYT1/PIGK/PGAP3/PIGS/SMPD1/PRKAA1/B3GALNT1/ST3GAL5/CTSA/NEU3/GAL3ST2/GPLD1/HEXB/PIGW/GAL3ST1/MPPE1/GM2A/DPM2/CPTP/NEU2/DPM3/PIGL/PIGH/ESYT3/PIGU/ST6GALNAC6/GAL3ST3/GPAA1/GBA2/PIGB/PIGG/B3GALT4/GLB1/PGAP4/GBGT1/GLTP/PIGQ/PGAP2/A4GALT/PIGP/SUMF2/ARSA/PIGC/PYURF/CLN6/PIGV
GOBP_MITOCHONDRIAL_TRANSLATIONAL_TERMINATION	GOBP_MITOCHONDRIAL_TRANSLATIONAL_TERMINATION	89	-0.396553056513846	-1.95393637943085	0.00136612021857923	0.0451219512195122	0.0338780198249153	6411	tags=61%, list=42%, signal=36%	MRPL35/MRPS28/MRPL13/MRPS24/MRPS26/MRPL54/PTCD3/MRPL17/MRPL44/MRPL18/CHCHD1/MRPS27/GADD45GIP1/MRPL57/OXA1L/MRPL16/MRPL19/MRPS11/MRPL45/MRPL32/MRPS14/MRPS6/MRPL39/MRPS10/MRPL27/MRPL23/MRPL15/MRPL38/MRPS33/MRPL42/MRPS25/MRPL28/MRPL48/MRPS12/MRPS15/MRPS35/MRPS17/MTRF1L/MRPS21/MRPL40/MRPL51/MRPS16/MRPL34/MRPS36/MRPL49/MRPL47/MRPS5/MRPL14/MRPL10/MTRF1/MRPL36/MRPL24/MRPL58/GFM2
GOBP_FATTY_ACID_CATABOLIC_PROCESS	GOBP_FATTY_ACID_CATABOLIC_PROCESS	104	-0.455001103447283	-2.30456781519303	0.00137174211248285	0.0451219512195122	0.0338780198249153	4792	tags=60%, list=31%, signal=41%	AIG1/MLYCD/ACADVL/IRS1/BDH2/ABHD3/ETFA/LPIN1/PEX7/ACOX2/FAAH/MCAT/ECHDC1/CRAT/PHYH/HSD17B10/SCP2/HACL1/ALDH3A2/ECH1/PCCA/ACAA2/HSD17B4/EHHADH/MECR/MMAA/AMACR/GCDH/PPARA/PCCB/ACAT2/LONP2/ACOT8/CROT/ACADM/HADHA/DECR1/ECI1/ACAD11/PECR/TYSND1/PLA2G15/ABCD2/DECR2/MCEE/ETFBKMT/CPT2/ACOX3/SLC25A17/MMUT/PCK2/IVD/ACAT1/ECHDC2/NUDT7/ACADS/CPT1C/ACAD10/ABCD4/ACACB/HADH/ABCD1
GOBP_MICROTUBULE_BUNDLE_FORMATION	GOBP_MICROTUBULE_BUNDLE_FORMATION	92	-0.451299468019368	-2.24116341782947	0.00137174211248285	0.0451219512195122	0.0338780198249153	5544	tags=70%, list=36%, signal=45%	NCKAP5/TRIM46/DNAAF2/DNAH8/TPPP3/CDK5RAP2/RSPH9/PLA2G3/SPAG17/HYDIN/TEKT2/DNAAF5/DNAH1/SPAG1/CFAP43/DNAH5/DNAAF3/FOXJ1/CFAP44/CFAP65/TTC26/GAS8/CFAP206/TPGS1/GAS2L1/SPAG16/CFAP46/MEIG1/DAW1/CCDC39/TTLL1/CCDC40/SPEF2/RSPH1/CCDC66/LRRC49/LRGUK/MTCL1/DNAAF1/CFAP74/AAAS/RSPH4A/MAP1S/PSRC1/RP1/DRC1/CCDC65/CFAP73/TPPP/CCDC103/CFAP157/DNAI2/IQCG/TTLL6/SPEF1/CFAP100/DNAL1/ZMYND10/DNAI1/NUMA1/TTC12/ARMC2/…
GOBP_MITOCHONDRIAL_RESPIRATORY_CHAIN_COMPLEX_ASSEMBLY	GOBP_MITOCHONDRIAL_RESPIRATORY_CHAIN_COMPLEX_ASSEMBLY	90	-0.447957872842356	-2.20842557612437	0.00137174211248285	0.0451219512195122	0.0338780198249153	7206	tags=80%, list=47%, signal=43%	NDUFS4/NDUFS1/NDUFA10/NDUFA8/NDUFB9/NDUFV1/FOXRED1/NDUFA5/NDUFA2/NDUFV2/NDUFA11/NDUFS6/NDUFA7/TMEM126A/NDUFAF1/NDUFC2/NDUFB5/NDUFB11/NDUFB4/NDUFAF8/NDUFB8/IMMP2L/ACAD9/DMAC2/CHCHD4/NDUFB2/NDUFA13/OXA1L/BCS1L/NDUFA12/PET100/NDUFA3/SAMM50/NDUFC1/NDUFS7/COX17/NDUFB10/NDUFAF5/NDUFA9/NDUFAB1/LYRM7/UQCC2/COX16/FASTKD3/COA5/NDUFS8/COA4/SDHAF2/NDUFS5/AIFM1/SDHAF4/NDUFA6/ECSIT/UQCC1/NDUFAF3/NDUFV3/DMAC1/C…
GOBP_TRANSLATIONAL_TERMINATION	GOBP_TRANSLATIONAL_TERMINATION	103	-0.358342685446025	-1.81304628111038	0.00137174211248285	0.0451219512195122	0.0338780198249153	5447	tags=51%, list=35%, signal=34%	MRPL17/MRPL44/MRPL18/SHFL/CHCHD1/MRPS27/TRMT112/GADD45GIP1/MRPL57/N6AMT1/OXA1L/MRPL16/MRPL19/MRPS11/MRPL45/MRPL32/MRPS14/MRPS6/MRPL39/MRPS10/MRPL27/MRPL23/MRPL15/JMJD4/MRPL38/MRPS33/OGFOD1/MRPL42/MRPS25/MRPL28/MRPL48/MRPS12/MRPS15/MRPS35/MRPS17/MTRF1L/MRPS21/MRPL40/MRPL51/MRPS16/MRPL34/MRPS36/MRPL49/MRPL47/MRPS5/MRPL14/MRPL10/MTRF1/MRPL36/MRPL24/APEH/MRPL58/GFM2
GOBP_LONG_CHAIN_FATTY_ACID_METABOLIC_PROCESS	GOBP_LONG_CHAIN_FATTY_ACID_METABOLIC_PROCESS	87	-0.376331321812715	-1.84822764950381	0.00137362637362637	0.0451219512195122	0.0338780198249153	5449	tags=55%, list=35%, signal=36%	EPHX2/ELOVL1/PLA2G4B/GPX1/ACAD9/CPT1A/PNPLA3/ALOXE3/AIG1/ACSL1/FADS2/ACSM1/ACSL5/CYP2E1/CYP2S1/PAM/PLA2G4C/GPX4/ASAH2/FAAH/ALOX12/TBXAS1/ELOVL5/SLC27A6/GSTM4/PLA2G4A/SLC27A1/EPHX1/SCP2/HACL1/SLC27A3/MGLL/HSD17B4/HPGD/CYP2U1/ACSL3/PTGIS/ACOT8/PLP1/MAPK3/ACSM3/GSTM1/CBR1/FADS1/DAGLA/CPT2/DAGLB/ABCD1
GOBP_PEROXISOMAL_TRANSPORT	GOBP_PEROXISOMAL_TRANSPORT	69	-0.434688649211587	-2.0492540654852	0.00137741046831956	0.0451219512195122	0.0338780198249153	3129	tags=46%, list=20%, signal=37%	HMGCL/PAOX/CRAT/PHYH/SCP2/HACL1/ECH1/DHRS4/MPV17/HSD17B4/EHHADH/GNPAT/IDE/AMACR/PEX26/LONP2/PEX19/PEX10/ACOT8/GSTK1/CAT/CROT/PECR/TYSND1/ABCD2/DECR2/ACOX3/NUDT7/DDO/ABCD4/ABCD1/PEX6
GOBP_REGULATION_OF_SMOOTHENED_SIGNALING_PATHWAY	GOBP_REGULATION_OF_SMOOTHENED_SIGNALING_PATHWAY	73	-0.425859372682642	-2.01696695094829	0.00137741046831956	0.0451219512195122	0.0338780198249153	5286	tags=58%, list=34%, signal=38%	GPC3/RB1/SCUBE1/HHIP/SHH/ARMC9/MOSMO/TEDC2/IHH/SFRP1/PDCL/PRRX1/GLI1/GPR161/KCTD21/DYNC2H1/GAS8/GLI2/INTU/ULK3/PTCH2/MEGF8/GAS1/SMO/C2CD3/PTCH1/RPGRIP1L/STK36/GLIS2/IFT122/TXNDC15/EVC/IFT140/TUBD1/TCTN1/WDR11/TULP3/IFT81/IFT172/BTRC/TTC23/PRKACA
GOBP_WATER_SOLUBLE_VITAMIN_METABOLIC_PROCESS	GOBP_WATER_SOLUBLE_VITAMIN_METABOLIC_PROCESS	73	-0.381820639585513	-1.80838948402769	0.00137741046831956	0.0451219512195122	0.0338780198249153	3512	tags=48%, list=23%, signal=37%	AASDHPPT/PDXK/SLC46A1/SLC25A32/MTRR/SLC19A1/TPK1/SLC5A6/CD320/FOLR2/PNPO/CYB5R3/PCCA/MTR/CLYBL/SLC25A19/MMAA/SLC23A1/PANK2/PCCB/DHFR/MTHFR/HLCS/MMACHC/SLC52A3/MMAB/MMUT/PDZD11/THTPA/MTHFD1/SLC52A2/ABCD4/MCCC1/MCCC2/FLAD1
GOBP_THIOESTER_METABOLIC_PROCESS	GOBP_THIOESTER_METABOLIC_PROCESS	96	-0.395164930727765	-1.9686274900788	0.00139664804469274	0.0451219512195122	0.0338780198249153	4887	tags=58%, list=32%, signal=40%	PDK3/HMGCS2/HACD2/TDO2/ELOVL1/PDPR/HACD1/MPC2/FITM2/MLYCD/HMGCS1/ACSL1/ELOVL7/GPAM/ACSM1/ACSL5/DLAT/ACLY/FAR1/ELOVL5/SUCLG2/HMGCL/KYNU/ACSS1/TECR/DIP2A/SLC25A1/ACACA/THEM4/PPCS/HSD17B4/GCDH/OGDH/ACSL3/ACOT6/ACOT8/PDK1/ACSM3/CBR4/MVK/OXSM/PPT2/ACSF2/ACOT13/MCEE/GSTZ1/ACOT11/PDP2/ACSF3/ACAT1/NUDT7/AASS/ACACB/ACSS2/PDK2/ABCD1
GOBP_NADH_DEHYDROGENASE_COMPLEX_ASSEMBLY	GOBP_NADH_DEHYDROGENASE_COMPLEX_ASSEMBLY	57	-0.503307448584473	-2.29192815844376	0.00141043723554302	0.0451219512195122	0.0338780198249153	7206	tags=86%, list=47%, signal=46%	NDUFS4/NDUFS1/NDUFA10/NDUFA8/NDUFB9/NDUFV1/FOXRED1/NDUFA5/NDUFA2/NDUFV2/NDUFA11/NDUFS6/NDUFA7/TMEM126A/NDUFAF1/NDUFC2/NDUFB5/NDUFB11/NDUFB4/NDUFAF8/NDUFB8/ACAD9/DMAC2/NDUFB2/NDUFA13/OXA1L/BCS1L/NDUFA12/NDUFA3/NDUFC1/NDUFS7/NDUFB10/NDUFAF5/NDUFA9/NDUFAB1/NDUFS8/NDUFS5/NDUFA6/ECSIT/NDUFAF3/NDUFV3/DMAC1/NDUFAF2/NDUFAF7/NDUFB3/TIMMDC1/TMEM126B/TIMM21/NUBPL
GOBP_NUCLEOSIDE_TRIPHOSPHATE_BIOSYNTHETIC_PROCESS	GOBP_NUCLEOSIDE_TRIPHOSPHATE_BIOSYNTHETIC_PROCESS	58	-0.432625901511986	-1.97471666097071	0.00141043723554302	0.0451219512195122	0.0338780198249153	5691	tags=67%, list=37%, signal=43%	ATP6V1A/VPS9D1/AK4/PKLR/PID1/SPHK2/ADK/TREM2/DNAJC30/TYMS/ALDOA/NME4/AK5/PINK1/IMPDH1/AK9/STOML2/AK7/FLCN/AK8/CAD/NME5/IL4/PPARA/NME9/DMAC2L/PARP1/NME6/AK3/DTYMK/NME7/AK1/UQCC3/ATPSCKMT/NUDT2/ANTKMT/UCKL1/PRKAG2/DGUOK
GOBP_FATTY_ACID_DERIVATIVE_METABOLIC_PROCESS	GOBP_FATTY_ACID_DERIVATIVE_METABOLIC_PROCESS	63	-0.403719188354056	-1.86385403526482	0.00141643059490085	0.0451219512195122	0.0338780198249153	5679	tags=59%, list=37%, signal=37%	HMGCS2/HACD2/ELOVL1/BDH1/HACD1/FITM2/ACSL1/ELOVL7/ACSL5/BDH2/GGT6/PAM/GGT5/ALOX12/ACLY/FAR1/ELOVL5/HMGCL/AWAT2/TECR/SLC25A1/ACACA/OXCT1/HSD17B4/HPGD/GCDH/ABHD16A/ACSL3/HMGCLL1/CBR4/PPT2/ACSS3/AACS/ACSF3/ACAT1/NUDT7/ABCD1
GOBP_PROTEIN_LOCALIZATION_TO_CILIUM	GOBP_PROTEIN_LOCALIZATION_TO_CILIUM	55	-0.504721992388422	-2.28422301059438	0.00141643059490085	0.0451219512195122	0.0338780198249153	3254	tags=62%, list=21%, signal=49%	TTC26/DYNC2H1/ARL6/GAS8/TTC21A/INPP5E/DZIP1L/NPHP4/BBS1/DZIP1/TBC1D32/IFT80/CCDC39/INVS/LZTFL1/CCDC66/BBS9/IFT20/GGA1/EFCAB7/ARL3/TMEM107/WDR35/TTC21B/IFT122/TCTN2/ZMYND10/RAB11FIP3/IFT140/TCTN1/CROCC/TULP3/WDR19/RAB29
GOBP_AXONEME_ASSEMBLY	GOBP_AXONEME_ASSEMBLY	62	-0.554205066103484	-2.54652361464478	0.00142247510668563	0.0451219512195122	0.0338780198249153	4461	tags=76%, list=29%, signal=54%	SPAG17/HYDIN/TEKT2/DNAAF5/DNAH1/SPAG1/CFAP43/DNAH5/DNAAF3/FOXJ1/CFAP44/CFAP65/TTC26/GAS8/CFAP206/TPGS1/SPAG16/CFAP46/MEIG1/DAW1/CCDC39/TTLL1/CCDC40/SPEF2/RSPH1/LRRC49/LRGUK/DNAAF1/CFAP74/RSPH4A/RP1/DRC1/CCDC65/CFAP73/CCDC103/CFAP157/DNAI2/IQCG/SPEF1/CFAP100/DNAL1/ZMYND10/DNAI1/TTC12/ARMC2/BBS2/CEP131
GOBP_NUCLEOSIDE_BISPHOSPHATE_BIOSYNTHETIC_PROCESS	GOBP_NUCLEOSIDE_BISPHOSPHATE_BIOSYNTHETIC_PROCESS	62	-0.446839862629041	-2.05318993229306	0.00142247510668563	0.0451219512195122	0.0338780198249153	5769	tags=66%, list=37%, signal=42%	PDK3/HACD2/SLC35B2/ELOVL1/PDPR/HACD1/MPC2/MLYCD/ACSL1/ELOVL7/ACSL5/PAPSS2/SLC26A1/DLAT/ACLY/ELOVL5/ACSS1/TECR/DIP2A/SLC25A1/ACACA/SLC26A2/PPCS/PAPSS1/GCDH/PANK2/ACSL3/COASY/PDK1/CBR4/DCAKD/PPT2/PANK1/GSTZ1/PDP2/ACSF3/ACAT1/PPCDC/ACACB/ACSS2/PDK2
GOBP_PROTEIN_TRANSPORT_ALONG_MICROTUBULE	GOBP_PROTEIN_TRANSPORT_ALONG_MICROTUBULE	62	-0.537815047174163	-2.471212916853	0.00142247510668563	0.0451219512195122	0.0338780198249153	3318	tags=65%, list=21%, signal=51%	MAK/TTC26/RPGR/DYNLL1/DYNC2H1/TERF2/TTC21A/DYNLL2/MAP1A/IFT74/IFT80/IFT46/DYNC2LI1/PURA/IFT20/HSPB11/LCA5/KIF3A/LCA5L/IFT22/IFT88/ARL3/KIFAP3/WDR35/TTC21B/KIF3C/DYNLRB2/IFT122/TRAF3IP1/CLUAP1/IFT140/IFT43/WDR19/IFT81/BBS12/TTC30B/IFT172/IFT27/IFT52/CEP131
GOBP_FATTY_ACID_DERIVATIVE_BIOSYNTHETIC_PROCESS	GOBP_FATTY_ACID_DERIVATIVE_BIOSYNTHETIC_PROCESS	50	-0.436668689780335	-1.92728052989123	0.00144092219020173	0.0451219512195122	0.0338780198249153	5679	tags=62%, list=37%, signal=39%	HMGCS2/HACD2/ELOVL1/BDH1/HACD1/ACSL1/ELOVL7/ACSL5/BDH2/GGT6/PAM/GGT5/ALOX12/ACLY/FAR1/ELOVL5/HMGCL/AWAT2/TECR/SLC25A1/ACACA/HPGD/GCDH/ACSL3/HMGCLL1/CBR4/PPT2/ACSS3/AACS/ACSF3/ACAT1
GOBP_NON_MOTILE_CILIUM_ASSEMBLY	GOBP_NON_MOTILE_CILIUM_ASSEMBLY	54	-0.539861278774871	-2.42100433468971	0.00145348837209302	0.0451219512195122	0.0338780198249153	3809	tags=63%, list=25%, signal=48%	MAP4/BBS4/CCDC13/HAP1/MAK/DYNLL1/DYNC2H1/INTU/IFT74/VANGL2/BBS1/TBC1D32/IFT80/C2CD3/TMEM17/RPGRIP1L/MKKS/CEP250/RP1/BBS10/TTC8/IFT88/TMEM107/BBS7/IFT122/WRAP73/TMEM216/IFT140/IFT172/CEP89/BBS2/IFT52/TMEM80/CEP131
GOBP_REGULATION_OF_CILIUM_ASSEMBLY	GOBP_REGULATION_OF_CILIUM_ASSEMBLY	54	-0.480158803659019	-2.15326897983116	0.00145348837209302	0.0451219512195122	0.0338780198249153	5333	tags=63%, list=35%, signal=41%	CCDC88A/MAPK15/LIMK2/ATG5/VDAC3/CDKL1/MAP4/BBS4/HAP1/MAK/MNS1/DYNLL1/CCP110/MCIDAS/ODF2L/SYNE2/DZIP1/CDKL5/DYNC2LI1/KCTD17/IFT20/RP1/EVI5L/IFT88/ZMYND10/TBC1D30/WRAP73/IFT140/CROCC/TBC1D7/SDCCAG8/CDK10/CNTROB/RABEP2
GOBP_MITOCHONDRIAL_ELECTRON_TRANSPORT_NADH_TO_UBIQUINONE	GOBP_MITOCHONDRIAL_ELECTRON_TRANSPORT_NADH_TO_UBIQUINONE	45	-0.446823621966277	-1.91070673229414	0.00147275405007364	0.0451219512195122	0.0338780198249153	7206	tags=82%, list=47%, signal=44%	NDUFS4/NDUFS1/NDUFA10/NDUFA8/NDUFB9/NDUFV1/SNCA/NDUFA5/NDUFA2/NDUFV2/NDUFA11/NDUFS6/NDUFA7/NDUFAF1/NDUFC2/NDUFB5/NDUFB11/NDUFB4/NDUFB8/NDUFB2/NDUFA13/NDUFA12/NDUFA3/NDUFC1/NDUFS7/PINK1/PARK7/NDUFB10/NDUFA9/NDUFAB1/DNAJC15/NDUFS8/NDUFS5/NDUFA6/NDUFV3/NDUFB3/COQ9
GOBP_INTRACILIARY_TRANSPORT	GOBP_INTRACILIARY_TRANSPORT	47	-0.669163379307081	-2.88231663452025	0.00148148148148148	0.0451219512195122	0.0338780198249153	3318	tags=79%, list=21%, signal=62%	MAK/TTC26/RPGR/DYNLL1/DYNC2H1/TTC21A/DYNLL2/IFT74/IFT80/IFT46/DYNC2LI1/IFT20/HSPB11/LCA5/KIF3A/LCA5L/IFT22/IFT88/ARL3/KIFAP3/WDR35/TTC21B/KIF3C/DYNLRB2/IFT122/TRAF3IP1/CLUAP1/IFT140/IFT43/WDR19/IFT81/BBS12/TTC30B/IFT172/IFT27/IFT52/CEP131
GOBP_THIOESTER_BIOSYNTHETIC_PROCESS	GOBP_THIOESTER_BIOSYNTHETIC_PROCESS	48	-0.436823012919173	-1.89275816649759	0.00148367952522255	0.0451219512195122	0.0338780198249153	5769	tags=65%, list=37%, signal=41%	PDK3/HACD2/ELOVL1/PDPR/HACD1/MPC2/MLYCD/ACSL1/ELOVL7/ACSL5/DLAT/ACLY/ELOVL5/ACSS1/TECR/DIP2A/SLC25A1/ACACA/PPCS/GCDH/ACSL3/PDK1/CBR4/PPT2/GSTZ1/PDP2/ACSF3/ACAT1/ACACB/ACSS2/PDK2
GOBP_INTRACILIARY_TRANSPORT_INVOLVED_IN_CILIUM_ASSEMBLY	GOBP_INTRACILIARY_TRANSPORT_INVOLVED_IN_CILIUM_ASSEMBLY	38	-0.671726639032053	-2.76217805627809	0.00149700598802395	0.0451219512195122	0.0338780198249153	3254	tags=79%, list=21%, signal=62%	TTC26/DYNLL1/DYNC2H1/DYNLL2/IFT74/IFT80/IFT46/DYNC2LI1/IFT20/HSPB11/KIF3A/IFT22/IFT88/KIFAP3/WDR35/TTC21B/KIF3C/DYNLRB2/IFT122/TRAF3IP1/CLUAP1/IFT140/IFT43/WDR19/IFT81/TTC30B/IFT172/IFT27/IFT52/CEP131
GOBP_EXTRACELLULAR_TRANSPORT	GOBP_EXTRACELLULAR_TRANSPORT	29	-0.483464787999633	-1.85252108608029	0.00151285930408472	0.0451219512195122	0.0338780198249153	5411	tags=76%, list=35%, signal=49%	DNAAF2/AQP4/NEK10/SPAG17/CFAP43/DNAH5/NPHP3/KIF27/RFX3/SPAG16/ROPN1L/NME5/DAW1/CCDC39/TTLL1/CCDC40/SPEF2/DNAAF1/SPA17/STK36/CCDC103/ARRDC1
GOBP_MISMATCH_REPAIR	GOBP_MISMATCH_REPAIR	29	-0.494148414715384	-1.89345818068987	0.00151285930408472	0.0451219512195122	0.0338780198249153	2070	tags=48%, list=13%, signal=42%	MSH3/PMS1/ERCC1/POLD2/MUTYH/RNASEH2A/MSH2/POLD1/LIG1/RPA3/MLH3/MSH5/POLD4/MLH1
GOBP_REGULATION_OF_MITOCHONDRIAL_GENE_EXPRESSION	GOBP_REGULATION_OF_MITOCHONDRIAL_GENE_EXPRESSION	29	-0.503333093563901	-1.92865166666463	0.00151285930408472	0.0451219512195122	0.0338780198249153	5805	tags=83%, list=38%, signal=52%	MPV17L2/FASTKD2/SHMT2/MRPS27/MTRES1/LRPPRC/NSUN3/CDK5RAP1/PRKAA1/RPUSD4/UQCC2/RPUSD3/METTL4/FASTKD3/CHCHD10/UQCC1/TSFM/TRUB2/RMND1/COA3/MTG1/NGRN/MTG2/TACO1
GOBP_POSITIVE_REGULATION_OF_SMOOTHENED_SIGNALING_PATHWAY	GOBP_POSITIVE_REGULATION_OF_SMOOTHENED_SIGNALING_PATHWAY	32	-0.504337884272047	-1.97930321060055	0.00151975683890578	0.0451219512195122	0.0338780198249153	5286	tags=66%, list=34%, signal=43%	GPC3/SCUBE1/SHH/ARMC9/TEDC2/IHH/SFRP1/PDCL/PRRX1/GLI1/DYNC2H1/GAS8/INTU/ULK3/SMO/STK36/TXNDC15/EVC/TUBD1/IFT172/TTC23
GOBP_NUCLEOTIDE_SUGAR_METABOLIC_PROCESS	GOBP_NUCLEOTIDE_SUGAR_METABOLIC_PROCESS	36	-0.47751216109072	-1.9265814399014	0.0015220700152207	0.0451219512195122	0.0338780198249153	3574	tags=56%, list=23%, signal=43%	GMPPB/GALT/PMM1/NANS/PMM2/GMDS/PGM3/CSGALNACT1/FUT8/GNPDA2/RENBP/FCSK/GNPDA1/MPI/UAP1L1/TGDS/DPAGT1/NAGK/GNE/AMDHD2
GOBP_MITOCHONDRIAL_CYTOCHROME_C_OXIDASE_ASSEMBLY	GOBP_MITOCHONDRIAL_CYTOCHROME_C_OXIDASE_ASSEMBLY	19	-0.600458514183818	-2.06188650220604	0.00152671755725191	0.0451219512195122	0.0338780198249153	4614	tags=74%, list=30%, signal=52%	OXA1L/BCS1L/PET100/COX17/COX16/FASTKD3/COA5/COA4/COX14/SURF1/COA3/TIMM21/COA8/TACO1
GOBP_AMINO_ACID_ACTIVATION	GOBP_AMINO_ACID_ACTIVATION	31	-0.531757445241547	-2.06194097016664	0.00153374233128834	0.0451219512195122	0.0338780198249153	4226	tags=61%, list=27%, signal=45%	GATC/AIMP2/EARS2/MARS2/IARS2/MARS1/PPA2/FARSB/FARS2/NARS2/WARS2/PARS2/RARS2/VARS2/AARS2/DALRD3/AASDH/DARS2/CARS2
GOBP_CYTOCHROME_COMPLEX_ASSEMBLY	GOBP_CYTOCHROME_COMPLEX_ASSEMBLY	31	-0.493551271778677	-1.91379283405432	0.00153374233128834	0.0451219512195122	0.0338780198249153	4614	tags=65%, list=30%, signal=45%	OXA1L/BCS1L/PET100/COX17/LYRM7/UQCC2/COX16/FASTKD3/COA5/COA4/UQCC1/COX15/COX14/SURF1/UQCC3/COA6/COA3/TIMM21/COA8/TACO1
GOBP_GPI_ANCHOR_METABOLIC_PROCESS	GOBP_GPI_ANCHOR_METABOLIC_PROCESS	31	-0.598575694497144	-2.32103519992836	0.00153374233128834	0.0451219512195122	0.0338780198249153	4660	tags=77%, list=30%, signal=54%	PIGT/PIGX/PIGF/PIGK/PGAP3/PIGS/GPLD1/PIGW/MPPE1/DPM2/DPM3/PIGL/PIGH/PIGU/GPAA1/PIGB/PIGG/PGAP4/PIGQ/PGAP2/PIGP/PIGC/PYURF/PIGV
GOBP_OLIGOSACCHARIDE_LIPID_INTERMEDIATE_BIOSYNTHETIC_PROCESS	GOBP_OLIGOSACCHARIDE_LIPID_INTERMEDIATE_BIOSYNTHETIC_PROCESS	20	-0.572392062431408	-1.9906948461615	0.00153609831029186	0.0451219512195122	0.0338780198249153	3298	tags=65%, list=21%, signal=51%	ALG8/RFT1/DHDDS/ALG14/ALG1/ALG2/ALG9/DOLPP1/SRD5A3/ALG6/DPAGT1/ALG12/DOLK
GOBP_SPERM_AXONEME_ASSEMBLY	GOBP_SPERM_AXONEME_ASSEMBLY	20	-0.642252957955203	-2.23366069735918	0.00153609831029186	0.0451219512195122	0.0338780198249153	4057	tags=80%, list=26%, signal=59%	DNAH1/CFAP43/CFAP44/CFAP65/CFAP206/TPGS1/SPAG16/MEIG1/TTLL1/SPEF2/CFAP157/IQCG/TTC12/ARMC2/BBS2/CEP131
GOBP_PEPTIDYL_GLUTAMIC_ACID_MODIFICATION	GOBP_PEPTIDYL_GLUTAMIC_ACID_MODIFICATION	27	-0.608626535976308	-2.28627486874773	0.00153846153846154	0.0451219512195122	0.0338780198249153	3131	tags=59%, list=20%, signal=47%	AGTPBP1/TPGS2/TPGS1/TTLL1/AGBL2/AGBL3/AGBL5/TTLL10/GGCX/PARP1/CEP41/VKORC1L1/NAA80/TTLL6/NAA10/TTLL9
GOBP_CRISTAE_FORMATION	GOBP_CRISTAE_FORMATION	18	-0.597837948970634	-2.00016823381323	0.0015527950310559	0.0451219512195122	0.0338780198249153	4649	tags=78%, list=30%, signal=54%	APOOL/SAMM50/IMMT/PINK1/DNAJC11/MICOS13/CHCHD6/APOO/CHCHD10/DMAC2L/CHCHD3/UQCC3/ADCK1/OMA1
GOBP_SHORT_CHAIN_FATTY_ACID_METABOLIC_PROCESS	GOBP_SHORT_CHAIN_FATTY_ACID_METABOLIC_PROCESS	17	-0.682369823094555	-2.24765512567602	0.0015527950310559	0.0451219512195122	0.0338780198249153	2926	tags=76%, list=19%, signal=62%	CRAT/ACSS1/PHYH/PCCA/MMAA/PCCB/OXSM/MCEE/MMUT/PCK2/ACADS/THNSL2/ACSS2
GOBP_NUCLEOTIDE_SUGAR_BIOSYNTHETIC_PROCESS	GOBP_NUCLEOTIDE_SUGAR_BIOSYNTHETIC_PROCESS	22	-0.540104611217519	-1.9183388250955	0.00155763239875389	0.0451219512195122	0.0338780198249153	3574	tags=64%, list=23%, signal=49%	GMPPB/PMM1/NANS/PMM2/GMDS/PGM3/GNPDA2/RENBP/FCSK/GNPDA1/MPI/UAP1L1/NAGK/AMDHD2
GOBP_RESPIRATORY_CHAIN_COMPLEX_IV_ASSEMBLY	GOBP_RESPIRATORY_CHAIN_COMPLEX_IV_ASSEMBLY	22	-0.571366440108566	-2.02937431499809	0.00155763239875389	0.0451219512195122	0.0338780198249153	4614	tags=73%, list=30%, signal=51%	OXA1L/BCS1L/PET100/COX17/COX16/FASTKD3/COA5/COA4/COX15/COX14/SURF1/COA6/COA3/TIMM21/COA8/TACO1
GOBP_AXONEMAL_DYNEIN_COMPLEX_ASSEMBLY	GOBP_AXONEMAL_DYNEIN_COMPLEX_ASSEMBLY	24	-0.602931266870461	-2.19009696321551	0.00156739811912226	0.0451219512195122	0.0338780198249153	4358	tags=88%, list=28%, signal=63%	TEKT2/DNAAF5/DNAH1/SPAG1/DNAH5/DNAAF3/DAW1/CCDC39/CCDC40/LRRC49/DNAAF1/DRC1/CCDC65/CFAP73/CCDC103/DNAI2/CFAP100/DNAL1/ZMYND10/DNAI1/TTC12
GOBP_FATTY_ACID_BETA_OXIDATION_USING_ACYL_COA_OXIDASE	GOBP_FATTY_ACID_BETA_OXIDATION_USING_ACYL_COA_OXIDASE	14	-0.664098536912888	-2.07573520668526	0.00157977883096367	0.0451219512195122	0.0338780198249153	3934	tags=79%, list=25%, signal=59%	ACOX2/CRAT/SCP2/HSD17B4/EHHADH/AMACR/ACOT8/CROT/DECR2/ACOX3/ABCD1
GOBP_REGULATION_OF_ATP_BIOSYNTHETIC_PROCESS	GOBP_REGULATION_OF_ATP_BIOSYNTHETIC_PROCESS	16	-0.563443889969307	-1.81228782010302	0.00157977883096367	0.0451219512195122	0.0338780198249153	6354	tags=88%, list=41%, signal=52%	SLC25A12/PPARGC1A/AK4/PID1/SPHK2/TREM2/DNAJC30/PINK1/FLCN/IL4/PPARA/PARP1/ATPSCKMT/ANTKMT
GOBP_COENZYME_A_METABOLIC_PROCESS	GOBP_COENZYME_A_METABOLIC_PROCESS	15	-0.643741488747057	-2.03203460160678	0.00159235668789809	0.0451219512195122	0.0338780198249153	2286	tags=73%, list=15%, signal=63%	ACLY/PPCS/PANK2/COASY/CROT/DCAKD/PANK1/ACAT1/NUDT7/PPCDC/MCCC2
GOBP_PREASSEMBLY_OF_GPI_ANCHOR_IN_ER_MEMBRANE	GOBP_PREASSEMBLY_OF_GPI_ANCHOR_IN_ER_MEMBRANE	15	-0.64410988500523	-2.03319748136022	0.00159235668789809	0.0451219512195122	0.0338780198249153	4537	tags=80%, list=29%, signal=57%	PIGX/PIGF/PIGW/DPM2/PIGL/PIGH/PIGB/PIGG/PIGQ/PIGP/PIGC/PIGV
GOBP_INNER_DYNEIN_ARM_ASSEMBLY	GOBP_INNER_DYNEIN_ARM_ASSEMBLY	11	-0.653550919361539	-1.87291271711952	0.00160513643659711	0.0451219512195122	0.0338780198249153	4358	tags=100%, list=28%, signal=72%	TEKT2/DNAAF5/DNAH1/CCDC39/CCDC40/DNAAF1/CFAP73/CCDC103/CFAP100/ZMYND10
GOBP_N_ACETYLNEURAMINATE_METABOLIC_PROCESS	GOBP_N_ACETYLNEURAMINATE_METABOLIC_PROCESS	11	-0.679637351251448	-1.94766987617702	0.00160513643659711	0.0451219512195122	0.0338780198249153	2315	tags=73%, list=15%, signal=62%	ST6GAL1/NPL/GNPDA2/RENBP/GNPDA1/NAGK/GNE/AMDHD2
GOBP_PROTEIN_POLYGLUTAMYLATION	GOBP_PROTEIN_POLYGLUTAMYLATION	11	-0.655051288251053	-1.87721239735911	0.00160513643659711	0.0451219512195122	0.0338780198249153	3061	tags=55%, list=20%, signal=44%	TPGS2/TPGS1/TTLL1/CEP41/TTLL6/TTLL9
GOBP_PROTOPORPHYRINOGEN_IX_METABOLIC_PROCESS	GOBP_PROTOPORPHYRINOGEN_IX_METABOLIC_PROCESS	11	-0.662787877923613	-1.89938351938741	0.00160513643659711	0.0451219512195122	0.0338780198249153	2574	tags=64%, list=17%, signal=53%	CPOX/UROS/ALAS1/HMBS/ALAD/UROD/PPOX
GOBP_COENZYME_A_BIOSYNTHETIC_PROCESS	GOBP_COENZYME_A_BIOSYNTHETIC_PROCESS	10	-0.734545704922004	-2.03680974572103	0.00161290322580645	0.0451219512195122	0.0338780198249153	2286	tags=70%, list=15%, signal=60%	PPCS/PANK2/COASY/DCAKD/PANK1/ACAT1/PPCDC
GOBP_INTRACILIARY_RETROGRADE_TRANSPORT	GOBP_INTRACILIARY_RETROGRADE_TRANSPORT	10	-0.800064808813999	-2.21848659502246	0.00161290322580645	0.0451219512195122	0.0338780198249153	3096	tags=100%, list=20%, signal=80%	DYNC2H1/TTC21A/DYNC2LI1/WDR35/TTC21B/IFT122/IFT140/IFT43/WDR19
GOBP_SINGLE_STRAND_BREAK_REPAIR	GOBP_SINGLE_STRAND_BREAK_REPAIR	10	-0.734904044062846	-2.03780337845137	0.00161290322580645	0.0451219512195122	0.0338780198249153	2996	tags=70%, list=19%, signal=56%	TERF2/LIG4/APLF/XRCC1/PARP1/TDP1/APTX
GOBP_CD8_POSITIVE_ALPHA_BETA_T_CELL_DIFFERENTIATION	GOBP_CD8_POSITIVE_ALPHA_BETA_T_CELL_DIFFERENTIATION	13	0.629326674001244	2.12174599238042	0.00260416666666667	0.0451219512195122	0.0338780198249153	2508	tags=54%, list=16%, signal=45%	IRF1/SOCS1/RUNX3/RUNX1/TNFSF8/TOX/NCKAP1L
GOBP_REGULATION_OF_RESPONSE_TO_TUMOR_CELL	GOBP_REGULATION_OF_RESPONSE_TO_TUMOR_CELL	13	0.618659235420706	2.08578121289107	0.00260416666666667	0.0451219512195122	0.0338780198249153	967	tags=38%, list=6%, signal=36%	IL12A/HAVCR2/CRTAM/PVR/CD274
GOBP_RRNA_CONTAINING_RIBONUCLEOPROTEIN_COMPLEX_EXPORT_FROM_NUCLEUS	GOBP_RRNA_CONTAINING_RIBONUCLEOPROTEIN_COMPLEX_EXPORT_FROM_NUCLEUS	13	0.662011187203322	2.23194032827039	0.00260416666666667	0.0451219512195122	0.0338780198249153	1919	tags=62%, list=12%, signal=54%	NMD3/SDAD1/EIF6/RRS1/LSG1/NUP88/ABCE1/NOP9
GOBP_REGULATION_OF_PEPTIDYL_SERINE_PHOSPHORYLATION_OF_STAT_PROTEIN	GOBP_REGULATION_OF_PEPTIDYL_SERINE_PHOSPHORYLATION_OF_STAT_PROTEIN	10	0.719662867980053	2.17983964360017	0.00261780104712042	0.0451219512195122	0.0338780198249153	3075	tags=80%, list=20%, signal=64%	IFNB1/IFNA1/GADD45A/GGNBP2/LIF/IFNE/IFNG/PWP1
GOBP_G_PROTEIN_COUPLED_PURINERGIC_RECEPTOR_SIGNALING_PATHWAY	GOBP_G_PROTEIN_COUPLED_PURINERGIC_RECEPTOR_SIGNALING_PATHWAY	11	0.668544680950048	2.08297116287061	0.00263852242744063	0.0451219512195122	0.0338780198249153	1987	tags=64%, list=13%, signal=55%	ADORA3/GNAT1/ADORA2B/NECAB2/ADORA2A/ADA/ADORA1
GOBP_RESPONSE_TO_PEPTIDOGLYCAN	GOBP_RESPONSE_TO_PEPTIDOGLYCAN	11	0.695458509381999	2.16682603465948	0.00263852242744063	0.0451219512195122	0.0338780198249153	2880	tags=82%, list=19%, signal=67%	RELA/MYD88/IRAK3/NOD2/INAVA/C5AR1/IL6/IRF5/RIPK2
GOBP_TRANSFORMING_GROWTH_FACTOR_BETA_ACTIVATION	GOBP_TRANSFORMING_GROWTH_FACTOR_BETA_ACTIVATION	11	0.674713776858598	2.10219209042362	0.00263852242744063	0.0451219512195122	0.0338780198249153	3007	tags=64%, list=19%, signal=51%	FURIN/ITGAV/GATA6/ITGB6/ITGB8/LRRC32/NRROS
GOBP_ENDONUCLEOLYTIC_CLEAVAGE_INVOLVED_IN_RRNA_PROCESSING	GOBP_ENDONUCLEOLYTIC_CLEAVAGE_INVOLVED_IN_RRNA_PROCESSING	15	0.608581923778941	2.10807969806297	0.00267379679144385	0.0451219512195122	0.0338780198249153	2109	tags=53%, list=14%, signal=46%	RCL1/RRS1/TSR1/KRI1/ABT1/NOP9/TBL3/NOP14
GOBP_IMMUNE_RESPONSE_TO_TUMOR_CELL	GOBP_IMMUNE_RESPONSE_TO_TUMOR_CELL	15	0.633324267551249	2.19378522192247	0.00267379679144385	0.0451219512195122	0.0338780198249153	1245	tags=40%, list=8%, signal=37%	IL12A/HAVCR2/CRTAM/PVR/CD274/ADAM15
GOBP_RESPONSE_TO_SALT	GOBP_RESPONSE_TO_SALT	15	0.628577382655568	2.17734238770963	0.00267379679144385	0.0451219512195122	0.0338780198249153	2771	tags=60%, list=18%, signal=49%	ZC3H12A/PITX3/HPCA/HSPA5/EDN1/HNRNPD/DAXX/FGF23/HNRNPA1
GOBP_NEGATIVE_REGULATION_OF_INTERLEUKIN_12_PRODUCTION	GOBP_NEGATIVE_REGULATION_OF_INTERLEUKIN_12_PRODUCTION	16	0.655840009095753	2.31876094696551	0.002710027100271	0.0451219512195122	0.0338780198249153	1500	tags=50%, list=10%, signal=45%	MEFV/THBS1/IRAK3/NFKB1/TIGIT/IL10/NOD2/CCR7
GOBP_NUCLEOTIDE_BINDING_OLIGOMERIZATION_DOMAIN_CONTAINING_2_SIGNALING_PATHWAY	GOBP_NUCLEOTIDE_BINDING_OLIGOMERIZATION_DOMAIN_CONTAINING_2_SIGNALING_PATHWAY	14	0.759871646878541	2.57494473697416	0.002710027100271	0.0451219512195122	0.0338780198249153	1714	tags=71%, list=11%, signal=64%	RELA/NFKBIA/TNFAIP3/SLC15A3/OTULIN/PTPN22/NOD2/INAVA/LACC1/ERBIN
GOBP_SPECIFICATION_OF_SYMMETRY	GOBP_SPECIFICATION_OF_SYMMETRY	111	-0.334218613006619	-1.71309312223173	0.002710027100271	0.0451219512195122	0.0338780198249153	6312	tags=59%, list=41%, signal=35%	NOTO/SUFU/AHI1/RTTN/WNT8B/AP1B1/WNT5A/NDRG4/TBX21/NODAL/DNAAF2/GATA4/RNF207/FOLR1/DNAH11/SHH/CITED2/IHH/OVOL2/AIDA/FOXN4/BBS5/PKD2/DNAH5/BBS4/FOXJ1/NPHP3/DDIT3/DYNC2H1/ARL6/ALDH1A2/MEGF8/IFT74/RFX3/SOX17/SMO/VANGL2/TBX6/PSKH1/TBC1D32/DAW1/CCDC39/C2CD3/CCDC40/TBX1/RPGRIP1L/DNAAF1/DYNC2LI1/MKKS/ANKS6/WNT3A/DRC1/MESP1/CCDC103/DNAI2/TMEM107/ENKUR/BBS7/DNAI1/TBX2/IFT140/DAND5/IFT172/SOX18/GALNT11/IFT52
GOBP_TOLL_LIKE_RECEPTOR_2_SIGNALING_PATHWAY	GOBP_TOLL_LIKE_RECEPTOR_2_SIGNALING_PATHWAY	16	0.640150393595028	2.26328938806177	0.002710027100271	0.0451219512195122	0.0338780198249153	2880	tags=62%, list=19%, signal=51%	TLR2/PIK3AP1/TNFAIP3/NOD2/TIRAP/TLR6/ACOD1/TNIP2/LYN/RIPK2
GOBP_TRANSLATIONAL_ELONGATION	GOBP_TRANSLATIONAL_ELONGATION	129	-0.309516288587506	-1.62049975780803	0.00271739130434783	0.0451219512195122	0.0338780198249153	6411	tags=55%, list=42%, signal=32%	MRPL35/EEF1A1/MRPS28/EEF2/MRPL13/MRPS24/GTPBP2/MRPS26/MRPL54/PTCD3/MRPL17/MRPL44/MRPL18/EFL1/SHFL/CHCHD1/MRPS27/GADD45GIP1/MRPL57/ABTB1/OXA1L/MRPL16/MRPL19/MRPS11/LTN1/MRPL45/MRPL32/GFM1/MRPS14/EEF1G/EEF1D/MRPS6/MRPL39/MRPS10/MRPL27/MRPL23/MRPL15/DPH7/SEPSECS/MRPL38/TRNAU1AP/MRPS33/MRPL42/MRPS25/MRPL28/MRPL48/EEF2K/TUFM/MRPS12/MRPS15/MRPS35/MRPS17/MRPS21/MRPL40/TSFM/MRPL51/MRPS16/MRPL34/DPH6/MRPS…
GOBP_B_CELL_APOPTOTIC_PROCESS	GOBP_B_CELL_APOPTOTIC_PROCESS	24	0.492707145148158	1.97790312578177	0.00274725274725275	0.0451219512195122	0.0338780198249153	3560	tags=58%, list=23%, signal=45%	BCL10/IRS2/TRAF3IP2/BCL2L11/AURKB/ADA/IL10/CD74/LYN/BCL6/FNIP1/CRKL/NOC2L/FOXP1
GOBP_CILIARY_BASAL_BODY_PLASMA_MEMBRANE_DOCKING	GOBP_CILIARY_BASAL_BODY_PLASMA_MEMBRANE_DOCKING	93	-0.332927503303162	-1.65369309563045	0.00274725274725275	0.0451219512195122	0.0338780198249153	3096	tags=39%, list=20%, signal=31%	DYNLL1/CCP110/NPHP1/NDE1/NEDD1/CEP290/TMEM67/NPHP4/CETN2/C2CD3/CENPJ/CC2D2A/ALMS1/HAUS4/SCLT1/PRKAR2B/CEP162/RPGRIP1L/HAUS8/CEP70/CEP164/CEP250/CEP41/HAUS5/CEP78/FBF1/TCTN2/TMEM216/TCTN1/TUBG1/CEP89/SDCCAG8/HAUS1/PRKACA/SFI1/CEP131
GOBP_INTERLEUKIN_6_MEDIATED_SIGNALING_PATHWAY	GOBP_INTERLEUKIN_6_MEDIATED_SIGNALING_PATHWAY	24	0.521530987990396	2.09361236486245	0.00274725274725275	0.0451219512195122	0.0338780198249153	3445	tags=58%, list=22%, signal=45%	SOCS3/PTPN2/RIPK1/JAK2/STAT3/JAK1/GFI1/SPI1/SRC/IL6/PTPN11/MIR98/MIRLET7E/SMAD4
GOBP_NEGATIVE_REGULATION_OF_ANTIGEN_RECEPTOR_MEDIATED_SIGNALING_PATHWAY	GOBP_NEGATIVE_REGULATION_OF_ANTIGEN_RECEPTOR_MEDIATED_SIGNALING_PATHWAY	24	0.561516763067671	2.25412960170578	0.00274725274725275	0.0451219512195122	0.0338780198249153	2036	tags=42%, list=13%, signal=36%	PTPN2/CBLB/PTPRJ/PTPN22/PAWR/LAPTM5/LPXN/FCGR2B/EZR/GPS2
GOBP_REGULATION_OF_RESPONSE_TO_INTERFERON_GAMMA	GOBP_REGULATION_OF_RESPONSE_TO_INTERFERON_GAMMA	24	0.484533299007993	1.94509037689129	0.00274725274725275	0.0451219512195122	0.0338780198249153	2707	tags=46%, list=18%, signal=38%	SOCS3/PTPN2/JAK2/TXK/SOCS1/OTOP1/JAK1/NR1H2/NLRC5/MED1/IFNG
GOBP_VESICLE_MEDIATED_TRANSPORT_TO_THE_PLASMA_MEMBRANE	GOBP_VESICLE_MEDIATED_TRANSPORT_TO_THE_PLASMA_MEMBRANE	87	-0.334409458976244	-1.64234219293363	0.00274725274725275	0.0451219512195122	0.0338780198249153	3909	tags=39%, list=25%, signal=29%	RAB26/LLGL1/PKDCC/SPTBN1/CNST/VPS35/VPS29/AKAP5/EXOC6/CCDC93/CSK/SCRIB/BBS1/GRIP1/STXBP6/GOLPH3L/SNX31/VPS35L/WASHC1/ACSL3/GGA1/COMMD1/ARL3/GGA3/PREPL/EXOC8/ARFRP1/GGA2/OSBPL5/SNX27/ANKRD27/BBS2/VPS26C/VAMP5
GOBP_INTEGRATED_STRESS_RESPONSE_SIGNALING	GOBP_INTEGRATED_STRESS_RESPONSE_SIGNALING	25	0.512409938227227	2.10096808562729	0.00275482093663912	0.0451219512195122	0.0338780198249153	1966	tags=44%, list=13%, signal=38%	PTPN2/ATF4/PPP1R15A/PTPN1/PPP1R15B/ATF3/EIF2AK4/HSPA5/NFE2L2/TMED2/EIF2S1
GOBP_NEGATIVE_REGULATION_OF_RECEPTOR_SIGNALING_PATHWAY_VIA_JAK_STAT	GOBP_NEGATIVE_REGULATION_OF_RECEPTOR_SIGNALING_PATHWAY_VIA_JAK_STAT	25	0.502766724410161	2.06142926531747	0.00275482093663912	0.0451219512195122	0.0338780198249153	3514	tags=56%, list=23%, signal=43%	SOCS3/BCL3/PTPN2/SOCS1/PPP2R1A/SH2B3/GGNBP2/SUZ12/PPP2CA/MIR98/MIRLET7E/NEUROD1/SOCS2/ADIPOR1
GOBP_POSITIVE_REGULATION_OF_NEUTROPHIL_MIGRATION	GOBP_POSITIVE_REGULATION_OF_NEUTROPHIL_MIGRATION	25	0.465664047112459	1.90930196434534	0.00275482093663912	0.0451219512195122	0.0338780198249153	2508	tags=52%, list=16%, signal=44%	IL1R1/ADAM8/RAC1/TIRAP/CCR7/IL23A/EDN1/CCL19/RIPOR2/C5AR1/RAC2/CD74/NCKAP1L
GOBP_INACTIVATION_OF_MAPK_ACTIVITY	GOBP_INACTIVATION_OF_MAPK_ACTIVITY	23	0.537423077480311	2.11606338696915	0.00277008310249307	0.0451219512195122	0.0338780198249153	2175	tags=61%, list=14%, signal=52%	DUSP2/DUSP5/DUSP16/SPRED1/PPP2R1A/DUSP1/DUSP10/LAX1/DUSP8/DUSP4/RGS4/GPS2/SPRED2/PPP2CA
GOBP_REGULATION_OF_B_CELL_RECEPTOR_SIGNALING_PATHWAY	GOBP_REGULATION_OF_B_CELL_RECEPTOR_SIGNALING_PATHWAY	23	0.488948282453691	1.92519748774579	0.00277008310249307	0.0451219512195122	0.0338780198249153	2708	tags=39%, list=18%, signal=32%	ELF2/RUNX1/PTPN22/LPXN/FCGR2B/ELF1/GPS2/PRKCH/LYN
GOBP_REGULATION_OF_PROTEIN_POLYUBIQUITINATION	GOBP_REGULATION_OF_PROTEIN_POLYUBIQUITINATION	23	0.534027433208399	2.10269329026126	0.00277008310249307	0.0451219512195122	0.0338780198249153	2523	tags=61%, list=16%, signal=51%	BIRC2/SASH1/DDX3X/MARCHF7/PTPN22/RNF40/NOD2/FBXO4/OTUB1/PLAA/PARP10/GPS2/TRIP12/UBR5
GOBP_CD8_POSITIVE_ALPHA_BETA_T_CELL_ACTIVATION	GOBP_CD8_POSITIVE_ALPHA_BETA_T_CELL_ACTIVATION	22	0.533222323449801	2.09271010260798	0.00277777777777778	0.0451219512195122	0.0338780198249153	2508	tags=50%, list=16%, signal=42%	IRF1/SOCS1/RUNX3/RUNX1/CRTAM/CD274/PTPN22/TNFSF8/MAPK8IP1/TOX/NCKAP1L
GOBP_CELLULAR_AMINO_ACID_CATABOLIC_PROCESS	GOBP_CELLULAR_AMINO_ACID_CATABOLIC_PROCESS	101	-0.319309996569904	-1.60265167679487	0.00277777777777778	0.0451219512195122	0.0338780198249153	5753	tags=54%, list=37%, signal=34%	AMDHD1/ACMSD/IDO2/HIBADH/TDO2/SHMT2/ADHFE1/GAD2/GLDC/RIDA/ALDH6A1/OTC/CBS/IL4I1/CDO1/PCBD1/SDSL/CARNMT1/FAH/CRYM/ALDH7A1/GCSH/HMGCL/KYNU/MTRR/GPT2/KMO/ASPA/DDAH1/DDAH2/HNMT/SARDH/ALDH5A1/ACAD8/PRODH/GCAT/GCDH/HYKK/OGDH/CSAD/HMGCLL1/GPT/ASRGL1/KYAT1/GSTZ1/AMT/HIBCH/IVD/QDPR/AASS/BCKDK/DDO/MCCC1/MCCC2/ALDH4A1
GOBP_HISTONE_DEUBIQUITINATION	GOBP_HISTONE_DEUBIQUITINATION	22	0.473879484831045	1.85981032997384	0.00277777777777778	0.0451219512195122	0.0338780198249153	3251	tags=55%, list=21%, signal=43%	USP36/USP49/ASXL1/USP3/BAP1/USP7/USP16/ATXN7L3/ENY2/SART3/EPOP/BRCC3
GOBP_POSITIVE_REGULATION_OF_ACUTE_INFLAMMATORY_RESPONSE	GOBP_POSITIVE_REGULATION_OF_ACUTE_INFLAMMATORY_RESPONSE	22	0.520978560061361	2.04465763704135	0.00277777777777778	0.0451219512195122	0.0338780198249153	2878	tags=50%, list=19%, signal=41%	TAC1/ADAM8/OSMR/OSM/CCR7/IL1B/TNF/TNFRSF11A/PTGS2/IL6/PIK3CG
GOBP_POSITIVE_REGULATION_OF_INTERLEUKIN_4_PRODUCTION	GOBP_POSITIVE_REGULATION_OF_INTERLEUKIN_4_PRODUCTION	22	0.578502589525693	2.27041922336034	0.00277777777777778	0.0451219512195122	0.0338780198249153	1320	tags=41%, list=9%, signal=37%	CD86/CEBPB/SYK/HAVCR2/SLC7A5/NLRP3/FCER1G/IL20RB/CD28
GOBP_REGULATION_OF_PLATELET_DERIVED_GROWTH_FACTOR_RECEPTOR_SIGNALING_PATHWAY	GOBP_REGULATION_OF_PLATELET_DERIVED_GROWTH_FACTOR_RECEPTOR_SIGNALING_PATHWAY	22	0.472835084278069	1.85571142508508	0.00277777777777778	0.0451219512195122	0.0338780198249153	1206	tags=32%, list=8%, signal=29%	PTPN2/SLC9A3R1/F3/CBLB/HIP1R/PTPRJ/PTPN12
GOBP_REGULATION_OF_VIRAL_INDUCED_CYTOPLASMIC_PATTERN_RECOGNITION_RECEPTOR_SIGNALING_PATHWAY	GOBP_REGULATION_OF_VIRAL_INDUCED_CYTOPLASMIC_PATTERN_RECOGNITION_RECEPTOR_SIGNALING_PATHWAY	22	0.535489751990632	2.10160896224994	0.00277777777777778	0.0451219512195122	0.0338780198249153	1047	tags=32%, list=7%, signal=30%	RNF125/BIRC2/RIOK3/BIRC3/GPATCH3/NPLOC4/TRIM15
GOBP_PROTEIN_O_LINKED_GLYCOSYLATION	GOBP_PROTEIN_O_LINKED_GLYCOSYLATION	96	-0.344986995781133	-1.71865170920827	0.00279329608938547	0.0451219512195122	0.0338780198249153	4734	tags=49%, list=31%, signal=34%	ST3GAL2/MUC19/C1GALT1C1/TET3/IL15/GALNT7/B4GAT1/POGLUT1/TMTC2/GALNT5/MUC1/POMT1/C1GALT1/EOGT/GALNT4/GALNT13/GALNT9/TMTC4/MUC16/GXYLT2/CHST4/TET1/POFUT1/GCNT1/PGM3/ST6GAL1/DPM2/GALNT12/OGT/DPM3/TMTC1/POMGNT1/FKTN/FKRP/POMK/POMGNT2/B3GNT8/B3GALNT2/SLC35C2/ST6GALNAC2/POMT2/GALNT10/VEGFB/POGLUT2/ST3GAL3/GALNT2/GALNT11
GOBP_INTERLEUKIN_7_MEDIATED_SIGNALING_PATHWAY	GOBP_INTERLEUKIN_7_MEDIATED_SIGNALING_PATHWAY	21	0.528440360910323	2.0403870670501	0.0028169014084507	0.0451219512195122	0.0338780198249153	2017	tags=48%, list=13%, signal=41%	SOCS1/IRS2/CRLF2/STAT3/CISH/STAT5A/TSLP/JAK1/BRWD1/H3C13
GOBP_PLASMINOGEN_ACTIVATION	GOBP_PLASMINOGEN_ACTIVATION	21	0.534092412531383	2.06221048154108	0.0028169014084507	0.0451219512195122	0.0338780198249153	2520	tags=38%, list=16%, signal=32%	PLAT/THBS1/FGG/RUNX1/F12/MELTF/F11/SERPINE1
GOBP_POSITIVE_REGULATION_OF_DNA_TEMPLATED_TRANSCRIPTION_ELONGATION	GOBP_POSITIVE_REGULATION_OF_DNA_TEMPLATED_TRANSCRIPTION_ELONGATION	21	0.689551443265363	2.66246099083097	0.0028169014084507	0.0451219512195122	0.0338780198249153	2238	tags=67%, list=14%, signal=57%	ELL/BRD4/LEO1/ALYREF/CCNK/DDX39B/GTF2F1/TCERG1/BTBD18/KAT7/CDC73/SCAF8/CDK13/ELL3
GOBP_REGULATION_OF_CIRCADIAN_SLEEP_WAKE_CYCLE	GOBP_REGULATION_OF_CIRCADIAN_SLEEP_WAKE_CYCLE	21	0.56714911498208	2.18984734115478	0.0028169014084507	0.0451219512195122	0.0338780198249153	2312	tags=48%, list=15%, signal=41%	GHRHR/ADORA2A/GHRL/PTGDS/ADA/NPS/CSF2/ADORA1/CHRNB2/DRD3
GOBP_REGULATION_OF_EXCRETION	GOBP_REGULATION_OF_EXCRETION	21	0.61642926325424	2.38012534532466	0.0028169014084507	0.0451219512195122	0.0338780198249153	2312	tags=57%, list=15%, signal=49%	TAC1/SLC9A3R1/ADORA2A/STC1/SPX/EDN1/AGT/NPPB/ADORA1/AVP/NPHS1/DRD3
GOBP_RESPONSE_TO_TUMOR_CELL	GOBP_RESPONSE_TO_TUMOR_CELL	21	0.496097406446566	1.91550609489203	0.0028169014084507	0.0451219512195122	0.0338780198249153	1749	tags=38%, list=11%, signal=34%	IL12A/HAVCR2/CRTAM/PVR/CD274/LAPTM5/ADAM15/TXNIP
GOBP_B_CELL_HOMEOSTASIS	GOBP_B_CELL_HOMEOSTASIS	27	0.542123081215202	2.26152419112223	0.00284090909090909	0.0451219512195122	0.0338780198249153	2786	tags=48%, list=18%, signal=40%	HIF1A/BCL10/TNFAIP3/BCL2L11/SOS2/ADA/SOS1/PPP2R3C/DOCK10/CD74/NCKAP1L/LYN/CASP3
GOBP_MYELOID_DENDRITIC_CELL_ACTIVATION	GOBP_MYELOID_DENDRITIC_CELL_ACTIVATION	27	0.59230934332434	2.47088153035856	0.00284090909090909	0.0451219512195122	0.0338780198249153	2268	tags=52%, list=15%, signal=44%	BATF/RELB/TRAF6/CLEC4D/HAVCR2/NOTCH2/IL10/CSF2/LTBR/SPI1/ITGB6/BATF3/ITGB8/TGFBR2
GOBP_POSITIVE_REGULATION_OF_CD4_POSITIVE_ALPHA_BETA_T_CELL_DIFFERENTIATION	GOBP_POSITIVE_REGULATION_OF_CD4_POSITIVE_ALPHA_BETA_T_CELL_DIFFERENTIATION	27	0.491186642366858	2.04903740969441	0.00284090909090909	0.0451219512195122	0.0338780198249153	3143	tags=59%, list=20%, signal=47%	CD86/MALT1/SOCS1/NFKBIZ/CD80/CD83/HLX/NLRP3/ANXA1/IL23A/CCL19/RARA/NCKAP1L/IFNG/RIPK2/NFKBID
GOBP_POSITIVE_REGULATION_OF_LEUKOCYTE_ADHESION_TO_VASCULAR_ENDOTHELIAL_CELL	GOBP_POSITIVE_REGULATION_OF_LEUKOCYTE_ADHESION_TO_VASCULAR_ENDOTHELIAL_CELL	20	0.655207195137544	2.46574722389835	0.00284900284900285	0.0451219512195122	0.0338780198249153	3239	tags=75%, list=21%, signal=59%	RELA/TRAF6/ICAM1/PTAFR/ST3GAL4/SELP/ETS1/NFAT5/FUT4/TNF/ELANE/IL6/SELE/ITGB2/ALOX5
GOBP_ALPHA_BETA_T_CELL_PROLIFERATION	GOBP_ALPHA_BETA_T_CELL_PROLIFERATION	31	0.487774851528124	2.11772812745363	0.00285714285714286	0.0451219512195122	0.0338780198249153	2880	tags=48%, list=19%, signal=39%	IRF1/TNFRSF14/CBLB/SYK/CD274/ARG2/PTPN22/CD28/EBI3/MAPK8IP1/IL23A/ELF4/TGFBR2/PTPRC/RIPK2
GOBP_MYD88_INDEPENDENT_TOLL_LIKE_RECEPTOR_SIGNALING_PATHWAY	GOBP_MYD88_INDEPENDENT_TOLL_LIKE_RECEPTOR_SIGNALING_PATHWAY	31	0.468639968847855	2.03465193125249	0.00285714285714286	0.0451219512195122	0.0338780198249153	2561	tags=48%, list=17%, signal=40%	BIRC2/RIPK1/TBK1/BIRC3/CD14/PRKCE/TANK/UBC/IKBKB/TLR6/TNIP3/UBE2D3/CD300LF/UBB/IKBKE
GOBP_INTERLEUKIN_4_PRODUCTION	GOBP_INTERLEUKIN_4_PRODUCTION	28	0.548934044838426	2.29830349768672	0.00286532951289398	0.0451219512195122	0.0338780198249153	2212	tags=43%, list=14%, signal=37%	CD86/CEBPB/SYK/HAVCR2/SLC7A5/CD83/NLRP3/FCER1G/IL20RB/CD28/LEF1/RARA
GOBP_LENS_FIBER_CELL_DIFFERENTIATION	GOBP_LENS_FIBER_CELL_DIFFERENTIATION	28	0.501570915239974	2.10000126549496	0.00286532951289398	0.0451219512195122	0.0338780198249153	1005	tags=32%, list=7%, signal=30%	SLC7A11/SPRY2/ATF4/EPHA2/SPRED1/SKIL/PITX3/SMAD3/SPRY1
GOBP_POSITIVE_REGULATION_OF_POSTTRANSCRIPTIONAL_GENE_SILENCING	GOBP_POSITIVE_REGULATION_OF_POSTTRANSCRIPTIONAL_GENE_SILENCING	28	0.465387001410377	1.94850471231791	0.00286532951289398	0.0451219512195122	0.0338780198249153	3303	tags=50%, list=21%, signal=39%	RIPK1/EGFR/STAT3/ZFP36/TRIM71/EIF4G1/EIF4ENIF1/DHX9/EIF4E2/IL6/XPO5/FMR1/FXR1/AGO2
GOBP_MYELOID_DENDRITIC_CELL_DIFFERENTIATION	GOBP_MYELOID_DENDRITIC_CELL_DIFFERENTIATION	19	0.635764502273256	2.35674050751795	0.00288184438040346	0.0451219512195122	0.0338780198249153	2268	tags=58%, list=15%, signal=49%	BATF/RELB/TRAF6/NOTCH2/CSF2/LTBR/SPI1/ITGB6/BATF3/ITGB8/TGFBR2
GOBP_POSITIVE_REGULATION_OF_DNA_REPLICATION	GOBP_POSITIVE_REGULATION_OF_DNA_REPLICATION	36	0.423909219363479	1.95698844494347	0.00289855072463768	0.0451219512195122	0.0338780198249153	2981	tags=47%, list=19%, signal=38%	EREG/DBF4/CDT1/BCAR3/EGFR/E2F7/NPM2/ATF1/KAT7/RAC1/JUN/ATAD5/DHX9/E2F8/EGF/CDC42/MAP2K4
GOBP_POSITIVE_REGULATION_OF_INTERLEUKIN_12_PRODUCTION	GOBP_POSITIVE_REGULATION_OF_INTERLEUKIN_12_PRODUCTION	36	0.458030855602352	2.11451190702411	0.00289855072463768	0.0451219512195122	0.0338780198249153	2880	tags=44%, list=19%, signal=36%	TLR2/IRF1/RELA/TRAF6/SYK/LAPTM5/NOD2/IL17A/TIRAP/CCR7/IL23A/CCL19/IRF8/IRF5/IFNG/RIPK2
GOBP_NCRNA_EXPORT_FROM_NUCLEUS	GOBP_NCRNA_EXPORT_FROM_NUCLEUS	32	0.458593243536923	2.00989099229684	0.00290697674418605	0.0451219512195122	0.0338780198249153	2589	tags=44%, list=17%, signal=36%	NUP62/NUP98/POM121/NUP54/NUP50/NUP214/NUP88/NUP153/NOL6/SSB/NUP93/RANBP2/NUP155/NUP107
GOBP_REGULATION_OF_HORMONE_METABOLIC_PROCESS	GOBP_REGULATION_OF_HORMONE_METABOLIC_PROCESS	32	0.523778383253064	2.2955799486727	0.00290697674418605	0.0451219512195122	0.0338780198249153	2563	tags=53%, list=17%, signal=44%	HIF1A/CYP27B1/ADM/SLCO1C1/PAX8/NFKB1/GFI1/GNB3/TCF7L2/DUOXA2/EGR1/ATP1A1/RDH10/REST/BMP2/WNT4/ARNT
GOBP_REGULATION_OF_KERATINOCYTE_DIFFERENTIATION	GOBP_REGULATION_OF_KERATINOCYTE_DIFFERENTIATION	32	0.484497824708411	2.12342381269829	0.00290697674418605	0.0451219512195122	0.0338780198249153	3044	tags=53%, list=20%, signal=43%	CYP27B1/ZFP36/RUNX1/FOXC1/NME2/IL20/TRIM16/VDR/ZFP36L1/ERRFI1/PRKCH/MED1/ROCK2/MACROH2A1/NOTCH1/SRSF6/CTSK
GOBP_CARDIAC_EPITHELIAL_TO_MESENCHYMAL_TRANSITION	GOBP_CARDIAC_EPITHELIAL_TO_MESENCHYMAL_TRANSITION	30	0.465112970174486	1.99851771809847	0.00291545189504373	0.0451219512195122	0.0338780198249153	3813	tags=53%, list=25%, signal=40%	SPRY1/WNT16/ADAM15/HEY2/PDCD4/TGFBR1/TGFBR2/HAS2/BMP2/NOTCH1/TGFBR3/RBPJ/RTN4/SMAD4/TGFB2/FGF8
GOBP_MYD88_DEPENDENT_TOLL_LIKE_RECEPTOR_SIGNALING_PATHWAY	GOBP_MYD88_DEPENDENT_TOLL_LIKE_RECEPTOR_SIGNALING_PATHWAY	30	0.567563506550496	2.4387316560141	0.00291545189504373	0.0451219512195122	0.0338780198249153	2364	tags=50%, list=15%, signal=42%	TLR2/TNIP1/IRF1/MYD88/TRAF6/IRAK2/CD14/IRAK3/UBC/TIRAP/TAB3/TLR6/TAB2/CD300LF/UBB
GOBP_POSITIVE_REGULATION_OF_CD4_POSITIVE_ALPHA_BETA_T_CELL_ACTIVATION	GOBP_POSITIVE_REGULATION_OF_CD4_POSITIVE_ALPHA_BETA_T_CELL_ACTIVATION	33	0.433152901671351	1.9243277645022	0.00291545189504373	0.0451219512195122	0.0338780198249153	3143	tags=52%, list=20%, signal=41%	CD86/MALT1/SOCS1/NFKBIZ/CD80/CD83/HLX/NLRP3/ANXA1/IL23A/CCL19/RARA/TGFBR2/NCKAP1L/IFNG/RIPK2/NFKBID
GOBP_POSITIVE_REGULATION_OF_INTERLEUKIN_2_PRODUCTION	GOBP_POSITIVE_REGULATION_OF_INTERLEUKIN_2_PRODUCTION	30	0.51404256403505	2.20876053337196	0.00291545189504373	0.0451219512195122	0.0338780198249153	1554	tags=40%, list=10%, signal=36%	CD86/PDE4B/TRAF6/MALT1/PDE4D/RUNX1/CD80/CD83/IL1A/ANXA1/CD28/IL1B
GOBP_RESPONSE_TO_ARSENIC_CONTAINING_SUBSTANCE	GOBP_RESPONSE_TO_ARSENIC_CONTAINING_SUBSTANCE	30	0.519759117182155	2.23332366853169	0.00291545189504373	0.0451219512195122	0.0338780198249153	1860	tags=40%, list=12%, signal=35%	ZC3H12A/HMOX1/ATF4/CPEB2/CDKN1A/ATF3/DDX3X/RNF4/SLC38A2/TNFRSF11B/DAXX/DHX36
GOBP_TRNA_TRANSPORT	GOBP_TRNA_TRANSPORT	33	0.46370506638	2.06005900071842	0.00291545189504373	0.0451219512195122	0.0338780198249153	2589	tags=45%, list=17%, signal=38%	NUP62/NUP98/POM121/NUP54/NUP50/NUP214/NUP88/NUP153/NOL6/TOMM20/SSB/NUP93/RANBP2/NUP155/NUP107
GOBP_ACUTE_PHASE_RESPONSE	GOBP_ACUTE_PHASE_RESPONSE	35	0.412097832691368	1.87492753693523	0.00292397660818713	0.0451219512195122	0.0338780198249153	2749	tags=46%, list=18%, signal=38%	PLSCR1/CEBPB/IL1A/ITIH4/IL1B/ORM1/TNF/PTGES/TNFRSF11A/PTGS2/IL6/MRGPRX1/ASS1/IL22/HP/FN1
GOBP_COLLAGEN_CATABOLIC_PROCESS	GOBP_COLLAGEN_CATABOLIC_PROCESS	40	0.375040688602979	1.77332095872379	0.00292397660818713	0.0451219512195122	0.0338780198249153	3044	tags=40%, list=20%, signal=32%	FURIN/ADAM15/MMP13/MMP12/ADAMTS14/COL15A1/ADAMTS2/MMP3/MMP14/FAP/MMP2/PRTN3/COL13A1/CTSS/CTSB/CTSK
GOBP_DENDRITIC_CELL_DIFFERENTIATION	GOBP_DENDRITIC_CELL_DIFFERENTIATION	39	0.451483838140124	2.12888877071821	0.00292397660818713	0.0451219512195122	0.0338780198249153	2708	tags=49%, list=18%, signal=40%	BATF/CEBPB/RELB/TRAF6/NOTCH2/CCR7/FCGR2B/CSF2/LTBR/SPI1/CCL19/ITGB6/BATF3/ITGB8/IRF8/TGFBR2/AZI2/PRTN3/LYN
GOBP_LYMPHOCYTE_CHEMOTAXIS	GOBP_LYMPHOCYTE_CHEMOTAXIS	40	0.415188663801613	1.96315435022928	0.00292397660818713	0.0451219512195122	0.0338780198249153	3082	tags=48%, list=20%, signal=38%	CXCL10/ADAM8/CCL22/CH25H/CCL3/CXCL16/CCL17/CCL11/CCL20/CCL19/CXCL11/CCL1/CCL7/CCL4/STK39/CXCL14/PTK2B/PIK3CG/PIK3CD
GOBP_MATURATION_OF_SSU_RRNA_FROM_TRICISTRONIC_RRNA_TRANSCRIPT_SSU_RRNA_5_8S_RRNA_LSU_RRNA	GOBP_MATURATION_OF_SSU_RRNA_FROM_TRICISTRONIC_RRNA_TRANSCRIPT_SSU_RRNA_5_8S_RRNA_LSU_RRNA	35	0.484757470887975	2.20550815559283	0.00292397660818713	0.0451219512195122	0.0338780198249153	2593	tags=46%, list=17%, signal=38%	UTP4/NOL10/RCL1/RRS1/HELB/NGDN/TSR1/HEATR1/KRI1/ABT1/NOP9/TBL3/NOP14/DCAF13/PWP2/BYSL
GOBP_NEGATIVE_REGULATION_OF_TOLL_LIKE_RECEPTOR_SIGNALING_PATHWAY	GOBP_NEGATIVE_REGULATION_OF_TOLL_LIKE_RECEPTOR_SIGNALING_PATHWAY	35	0.437566501379056	1.99080271138049	0.00292397660818713	0.0451219512195122	0.0338780198249153	3393	tags=46%, list=22%, signal=36%	NLRP6/TNFAIP3/CD14/IRAK3/NOD2/CACTIN/TLR6/NFKBIL1/SMPDL3B/GPS2/ACOD1/CD300LF/LYN/LGR4/GRAMD4/OTUD4
GOBP_POSITIVE_REGULATION_OF_PRI_MIRNA_TRANSCRIPTION_BY_RNA_POLYMERASE_II	GOBP_POSITIVE_REGULATION_OF_PRI_MIRNA_TRANSCRIPTION_BY_RNA_POLYMERASE_II	39	0.427854935463563	2.0174710380708	0.00292397660818713	0.0451219512195122	0.0338780198249153	2078	tags=36%, list=13%, signal=31%	HIF1A/GNL3/RELA/FOSL1/STAT3/SMAD1/SMAD3/FOS/IL10/JUN/EGR1/SPI1/ETS1/TNF
GOBP_REGULATION_OF_T_CELL_RECEPTOR_SIGNALING_PATHWAY	GOBP_REGULATION_OF_T_CELL_RECEPTOR_SIGNALING_PATHWAY	35	0.452771166135759	2.05997959701474	0.00292397660818713	0.0451219512195122	0.0338780198249153	1908	tags=37%, list=12%, signal=33%	PTPN2/RELA/BCL10/MALT1/CBLB/PTPRJ/PTPN22/PAWR/ADA/LAPTM5/CCR7/EZR/TESPA1
GOBP_RESPONSE_TO_NICOTINE	GOBP_RESPONSE_TO_NICOTINE	40	0.415263699250359	1.96350914355692	0.00292397660818713	0.0451219512195122	0.0338780198249153	2786	tags=42%, list=18%, signal=35%	SLC7A11/HMOX1/RELA/NFKB1/CHRNA2/IL13/CHRNA4/CHRNA7/CHRNA5/EDN1/VCAM1/CHRNB2/AVP/TNF/KCNK1/CHRNA3/CASP3
GOBP_T_CELL_APOPTOTIC_PROCESS	GOBP_T_CELL_APOPTOTIC_PROCESS	40	0.409072427137279	1.93423468632354	0.00292397660818713	0.0451219512195122	0.0338780198249153	1314	tags=30%, list=9%, signal=28%	HIF1A/BCL10/RIPK1/ADAM8/LMBR1L/CD274/RIPK3/ARG2/BCL2L11/ADA/FAS/ST3GAL1
GOBP_NEGATIVE_REGULATION_OF_EXTRINSIC_APOPTOTIC_SIGNALING_PATHWAY_VIA_DEATH_DOMAIN_RECEPTORS	GOBP_NEGATIVE_REGULATION_OF_EXTRINSIC_APOPTOTIC_SIGNALING_PATHWAY_VIA_DEATH_DOMAIN_RECEPTORS	37	0.420611272054487	1.94081413315122	0.00293255131964809	0.0451219512195122	0.0338780198249153	3476	tags=51%, list=23%, signal=40%	HMOX1/ITPRIP/RIPK1/TNFAIP3/ICAM1/FGG/DDX3X/FAS/TNFRSF10B/HGF/SCRT2/RAF1/SERPINE1/BRCA1/MIR221/BCL2L1/HMGB2/GSK3B/NOS3
GOBP_PURINERGIC_NUCLEOTIDE_RECEPTOR_SIGNALING_PATHWAY	GOBP_PURINERGIC_NUCLEOTIDE_RECEPTOR_SIGNALING_PATHWAY	29	0.468820647874814	1.97805719946275	0.00293255131964809	0.0451219512195122	0.0338780198249153	2315	tags=45%, list=15%, signal=38%	ADORA3/GNAT1/ADORA2B/NECAB2/ADORA2A/P2RY2/P2RY10/PTAFR/ADA/ADORA1/GPR171/GPR87/ANO6
GOBP_REGULATION_OF_LEUKOCYTE_ADHESION_TO_VASCULAR_ENDOTHELIAL_CELL	GOBP_REGULATION_OF_LEUKOCYTE_ADHESION_TO_VASCULAR_ENDOTHELIAL_CELL	29	0.575330541720096	2.42744581596184	0.00293255131964809	0.0451219512195122	0.0338780198249153	3240	tags=66%, list=21%, signal=52%	RELA/TRAF6/ICAM1/PTAFR/ST3GAL4/SELP/ETS1/NFAT5/FUT4/TNF/ELANE/IL6/SELE/MIR221/KLF4/MIRLET7E/ITGB2/ALOX5/ZDHHC21
GOBP_REGULATION_OF_NEUTROPHIL_MIGRATION	GOBP_REGULATION_OF_NEUTROPHIL_MIGRATION	37	0.406451666086963	1.87547788277593	0.00293255131964809	0.0451219512195122	0.0338780198249153	2508	tags=46%, list=16%, signal=39%	MYD88/IL1R1/ADAM8/RHOH/NOD2/RAC1/TIRAP/CCR7/IL23A/EDN1/CCL19/RHOG/RIPOR2/C5AR1/RAC2/CD74/NCKAP1L
GOBP_CELL_REDOX_HOMEOSTASIS	GOBP_CELL_REDOX_HOMEOSTASIS	41	0.401566013214422	1.91236264317487	0.00294117647058824	0.0451219512195122	0.0338780198249153	3728	tags=51%, list=24%, signal=39%	GCLC/TXNRD1/GIT1/EGLN2/APEX1/GSR/DLD/NFE2L2/SLC11A1/MPO/RAC2/NCF4/PRDX5/SELENOS/NCF2/NOS2/HVCN1/PRDX6/NOS3/TXNDC2/CYBB
GOBP_ENDOCRINE_HORMONE_SECRETION	GOBP_ENDOCRINE_HORMONE_SECRETION	41	0.433965228408728	2.0666562008139	0.00294117647058824	0.0451219512195122	0.0338780198249153	2998	tags=41%, list=19%, signal=34%	RAB8B/TAC1/RAB11FIP1/INHBB/GJA1/HCAR2/GHRL/IL1B/AGT/C1QTNF3/NIBAN2/CRY1/TMF1/FZD4/PTPN11/INHBA/C1QTNF1
GOBP_POSITIVE_REGULATION_OF_MITOTIC_NUCLEAR_DIVISION	GOBP_POSITIVE_REGULATION_OF_MITOTIC_NUCLEAR_DIVISION	41	0.38171623759147	1.8178328071639	0.00294117647058824	0.0451219512195122	0.0338780198249153	2538	tags=39%, list=16%, signal=33%	NUP62/EREG/CDT1/SPHK1/IL1A/CUL3/CD28/DLGAP5/NUSAP1/EPGN/IL1B/EDN1/HOXA13/DRD3/PDGFRB/EGF
GOBP_P38MAPK_CASCADE	GOBP_P38MAPK_CASCADE	43	0.511551546296701	2.50325390827639	0.00294985250737463	0.0451219512195122	0.0338780198249153	1751	tags=44%, list=11%, signal=39%	RELL1/ZC3H12A/MAPKAPK2/MAP2K3/GADD45B/SASH1/SPHK1/GADD45A/ZFP36/GADD45G/DUSP1/DUSP10/PTPN22/PER1/IL1B/EZR/ZFP36L1/SPI1/HGF
GOBP_POSITIVE_REGULATION_OF_ALPHA_BETA_T_CELL_DIFFERENTIATION	GOBP_POSITIVE_REGULATION_OF_ALPHA_BETA_T_CELL_DIFFERENTIATION	43	0.446416716911239	2.18451962352163	0.00294985250737463	0.0451219512195122	0.0338780198249153	2880	tags=49%, list=19%, signal=40%	CD86/MALT1/SOCS1/SYK/RUNX3/RUNX1/NFKBIZ/CD80/CD83/HLX/NLRP3/ADA/ANXA1/IL23A/CCL19/RARA/TGFBR2/GLI3/NCKAP1L/IFNG/RIPK2
GOBP_NEGATIVE_REGULATION_OF_I_KAPPAB_KINASE_NF_KAPPAB_SIGNALING	GOBP_NEGATIVE_REGULATION_OF_I_KAPPAB_KINASE_NF_KAPPAB_SIGNALING	44	0.44919525455947	2.20908591923779	0.0029673590504451	0.0451219512195122	0.0338780198249153	2591	tags=36%, list=17%, signal=30%	ZC3H12A/TNIP1/RIPK1/NLRP6/RIOK3/TNFAIP3/TANK/PPM1N/RHOH/PER1/CACTIN/TRIM59/TNIP3/OPTN/PPM1A/CARD19
GOBP_POSITIVE_REGULATION_OF_GENE_EXPRESSION_EPIGENETIC	GOBP_POSITIVE_REGULATION_OF_GENE_EXPRESSION_EPIGENETIC	44	0.395493104445427	1.94498548085255	0.0029673590504451	0.0451219512195122	0.0338780198249153	2982	tags=41%, list=19%, signal=33%	PABPC1L/CHEK1/DDX21/MYBBP1A/TAF1D/SF3B1/POLR1B/ARID1B/CDCA4/POLR2K/SMARCA5/DEK/ZMIZ1/ASF1A/MACROH2A1/SERTAD1/TBP/ATAD2B
GOBP_REGULATION_OF_DNA_TEMPLATED_TRANSCRIPTION_ELONGATION	GOBP_REGULATION_OF_DNA_TEMPLATED_TRANSCRIPTION_ELONGATION	44	0.405477102290332	1.99408552995817	0.0029673590504451	0.0451219512195122	0.0338780198249153	2238	tags=39%, list=14%, signal=33%	WDR43/ELL/BRD4/LEO1/ALYREF/CCNK/DDX39B/EAF1/GTF2F1/TCERG1/BTBD18/KAT7/CDC73/RNF8/SCAF8/CDK13/ELL3
GOBP_REGULATION_OF_ERYTHROCYTE_DIFFERENTIATION	GOBP_REGULATION_OF_ERYTHROCYTE_DIFFERENTIATION	44	0.363244768854973	1.7863922113364	0.0029673590504451	0.0451219512195122	0.0338780198249153	3418	tags=48%, list=22%, signal=37%	HIF1A/STAT3/ZFP36/HSPA9/KAT7/ZFP36L1/SPI1/ETS1/KLF13/BRD1/NCKAP1L/MED1/ARNT/LYN/MAFB/INHBA/MIR221/INPP5D/HMGB2/HOXA5/ACVR1B
GOBP_RESPONSE_TO_INTERLEUKIN_12	GOBP_RESPONSE_TO_INTERLEUKIN_12	44	0.389752876652478	1.9167557605652	0.0029673590504451	0.0451219512195122	0.0338780198249153	3209	tags=45%, list=21%, signal=36%	SOD2/JAK2/IL12A/RAP1B/JAK1/LMNB1/HSPA9/IL10/CAPZA1/HNRNPDL/TCP1/PDCD4/CD47/IL12RB2/STAT4/IFNG/CDC42/RIPK2/CFL1/SERPINB2
GOBP_RNA_POLYADENYLATION	GOBP_RNA_POLYADENYLATION	44	0.366120366340558	1.80053403908352	0.0029673590504451	0.0451219512195122	0.0338780198249153	2248	tags=32%, list=15%, signal=27%	PABPC1L/PAPOLB/LEO1/PCF11/MTPAP/TENT2/CPSF7/RNF40/CDK9/CDC73/SCAF8/CPSF1/CLP1/WDR33
GOBP_NEGATIVE_REGULATION_OF_TYPE_I_INTERFERON_PRODUCTION	GOBP_NEGATIVE_REGULATION_OF_TYPE_I_INTERFERON_PRODUCTION	42	0.410325054570407	1.97467164518809	0.00298507462686567	0.0451219512195122	0.0338780198249153	1414	tags=29%, list=9%, signal=26%	RNF125/REL/TRAIP/RELB/TNFAIP3/TBK1/HAVCR2/GPATCH3/NPLOC4/TAX1BP1/IL10/CACTIN
GOBP_REGULATION_OF_ACUTE_INFLAMMATORY_RESPONSE	GOBP_REGULATION_OF_ACUTE_INFLAMMATORY_RESPONSE	42	0.404025537347074	1.94435548998204	0.00298507462686567	0.0451219512195122	0.0338780198249153	2878	tags=43%, list=19%, signal=35%	TAC1/ADAM8/OSMR/OSM/F12/NLRP3/IL20RB/CCR7/FCGR2B/IL1B/ADORA1/TNF/PTGES/TNFRSF11A/PTGS2/IL6/SELENOS/PIK3CG
GOBP_RESPONSE_TO_INTERLEUKIN_6	GOBP_RESPONSE_TO_INTERLEUKIN_6	42	0.433128376208273	2.08441164802936	0.00298507462686567	0.0451219512195122	0.0338780198249153	2824	tags=43%, list=18%, signal=35%	SBNO2/SOCS3/PTPN2/RELA/RIPK1/JAK2/ICAM1/STAT3/NFKB1/JAK1/GFI1/CITED1/SPI1/FGF23/SRC/IL6/PTPN11/MIR98
GOBP_NUCLEOTIDE_BINDING_DOMAIN_LEUCINE_RICH_REPEAT_CONTAINING_RECEPTOR_SIGNALING_PATHWAY	GOBP_NUCLEOTIDE_BINDING_DOMAIN_LEUCINE_RICH_REPEAT_CONTAINING_RECEPTOR_SIGNALING_PATHWAY	38	0.534692224017886	2.47328303669806	0.0029940119760479	0.0451219512195122	0.0338780198249153	3070	tags=55%, list=20%, signal=44%	BIRC2/RELA/NFKBIA/TRAF6/TNFAIP3/BIRC3/SLC15A3/IRAK2/UBC/OTULIN/PTPN22/NOD2/INAVA/LACC1/TAB3/ERBIN/TAB2/UBB/UBE2V1/RIPK2/UBA52
GOBP_POSITIVE_REGULATION_OF_VASCULAR_ASSOCIATED_SMOOTH_MUSCLE_CELL_PROLIFERATION	GOBP_POSITIVE_REGULATION_OF_VASCULAR_ASSOCIATED_SMOOTH_MUSCLE_CELL_PROLIFERATION	38	0.414468029508942	1.91717160001909	0.0029940119760479	0.0451219512195122	0.0338780198249153	2447	tags=37%, list=16%, signal=31%	ADAMTS1/JAK2/GJA1/GNAI3/DDX39B/NR4A3/MEF2D/IL10/MIR27A/JUN/FOXJ2/EDN1/TNF/MMP2
GOBP_T_HELPER_1_TYPE_IMMUNE_RESPONSE	GOBP_T_HELPER_1_TYPE_IMMUNE_RESPONSE	38	0.478939670927946	2.2153929129671	0.0029940119760479	0.0451219512195122	0.0338780198249153	1776	tags=42%, list=12%, signal=37%	BCL3/RELB/TRAF6/HAVCR2/IL1R1/CD80/IL27/HLX/ANXA1/EBI3/IL1B/SEMA4A/SLC11A1/LEF1/IL23A/CCL19
GOBP_LEUKOCYTE_ADHESION_TO_VASCULAR_ENDOTHELIAL_CELL	GOBP_LEUKOCYTE_ADHESION_TO_VASCULAR_ENDOTHELIAL_CELL	46	0.453203575659006	2.23518130270161	0.003003003003003	0.0451219512195122	0.0338780198249153	3240	tags=50%, list=21%, signal=40%	RELA/TRAF6/ICAM1/PTAFR/GOLPH3/MADCAM1/ST3GAL4/SELP/ETS1/NFAT5/VCAM1/FUT4/TNF/ELANE/IL6/SELE/MIR221/KLF4/EXT1/MIRLET7E/ITGB2/ALOX5/ZDHHC21
GOBP_POSITIVE_REGULATION_OF_CYTOKINE_PRODUCTION_INVOLVED_IN_IMMUNE_RESPONSE	GOBP_POSITIVE_REGULATION_OF_CYTOKINE_PRODUCTION_INVOLVED_IN_IMMUNE_RESPONSE	46	0.442111933408414	2.18047778157707	0.003003003003003	0.0451219512195122	0.0338780198249153	2400	tags=37%, list=16%, signal=31%	TNFRSF14/BCL10/TRAF6/MALT1/DDX21/IL1R1/SLC7A5/NR4A3/NLRP3/LAPTM5/NOD2/HK1/GPRC5B/IL1B/DHX36/IL6/CD74
GOBP_NECROPTOTIC_PROCESS	GOBP_NECROPTOTIC_PROCESS	34	0.414920726846032	1.85050511232425	0.00301204819277108	0.0451219512195122	0.0338780198249153	2078	tags=32%, list=13%, signal=28%	BIRC2/IPMK/RIPK1/BIRC3/CD14/SPATA2/RIPK3/FAS/FZD9/YBX3/TNF
GOBP_NEGATIVE_REGULATION_OF_LIPID_TRANSPORT	GOBP_NEGATIVE_REGULATION_OF_LIPID_TRANSPORT	34	0.483680402475018	2.15716641661819	0.00301204819277108	0.0451219512195122	0.0338780198249153	2836	tags=47%, list=18%, signal=38%	TRH/THBS1/IRS2/PCSK9/NFKB1/ITGAV/APOA2/MIR27A/PLA2G10/ADORA1/CRY1/NR1H2/EGF/PTPN11/AKT2/ARL6IP5
GOBP_POSITIVE_REGULATION_OF_INTERLEUKIN_10_PRODUCTION	GOBP_POSITIVE_REGULATION_OF_INTERLEUKIN_10_PRODUCTION	34	0.51877025885064	2.3136636808243	0.00301204819277108	0.0451219512195122	0.0338780198249153	1751	tags=44%, list=11%, signal=39%	TLR2/BCL3/SYK/STAT3/CD83/TSLP/IL13/CD274/TIGIT/NOD2/IL20RB/CD28/INAVA/IL23A/HGF
GOBP_ATP_BIOSYNTHETIC_PROCESS	GOBP_ATP_BIOSYNTHETIC_PROCESS	33	-0.456299116431257	-1.80433752882299	0.00303490136570561	0.0451219512195122	0.0338780198249153	6354	tags=76%, list=41%, signal=45%	SLC25A12/PPARGC1A/ATP6V1A/VPS9D1/AK4/PKLR/PID1/SPHK2/TREM2/DNAJC30/ALDOA/PINK1/AK9/STOML2/FLCN/IL4/PPARA/DMAC2L/PARP1/UQCC3/ATPSCKMT/NUDT2/ANTKMT/PRKAG2/DGUOK
GOBP_MANNOSYLATION	GOBP_MANNOSYLATION	33	-0.468086891381877	-1.85094977057149	0.00303490136570561	0.0451219512195122	0.0338780198249153	5982	tags=79%, list=39%, signal=48%	CRPPA/TMTC3/ALG3/DPY19L1/SDF2L1/DPY19L2/DPY19L3/B4GAT1/TMTC2/POMT1/TMTC4/DPY19L4/ALG8/DPM2/DPM3/TMTC1/FKTN/PIGB/FKRP/POMGNT2/ALG1/ALG2/ALG9/POMT2/ALG12/PIGV
GOBP_INFLAMMATORY_RESPONSE_TO_ANTIGENIC_STIMULUS	GOBP_INFLAMMATORY_RESPONSE_TO_ANTIGENIC_STIMULUS	48	0.421695162430318	2.10883717382231	0.00304878048780488	0.0451219512195122	0.0338780198249153	3334	tags=52%, list=22%, signal=41%	NLRP6/ICAM1/KDM6B/IL36G/IL1RN/NOTCH2/IL10/NOD2/IL20RB/CD28/CD6/CCR7/FCGR2B/TNF/IL36A/ELANE/SELENOS/NOTCH1/IL31RA/PSMB4/LTA/HMGB2/EXT1/OPRM1/RBPJ
GOBP_MATURATION_OF_SSU_RRNA	GOBP_MATURATION_OF_SSU_RRNA	48	0.504798229231987	2.52442372103331	0.00304878048780488	0.0451219512195122	0.0338780198249153	2593	tags=46%, list=17%, signal=38%	UTP4/RIOK1/NOL10/RIOK3/RCL1/NOB1/RRS1/HELB/NGDN/TSR1/HEATR1/KRI1/NAT10/ABT1/NOP9/TBL3/NOP14/NOL11/DCAF13/WDR3/PWP2/BYSL
GOBP_MITOTIC_METAPHASE_PLATE_CONGRESSION	GOBP_MITOTIC_METAPHASE_PLATE_CONGRESSION	48	0.388933174203891	1.94499915808118	0.00304878048780488	0.0451219512195122	0.0338780198249153	3530	tags=52%, list=23%, signal=40%	NUP62/CHMP4B/CDT1/RRS1/CDCA8/CCNB1/ANKRD53/AURKB/CUL3/CDCA5/KIFC1/CHAMP1/CENPE/EML4/CHMP2B/NDC80/VPS4B/KIF2C/KIF14/KIF22/NUF2/SPDL1/BECN1/PINX1/VPS4A
GOBP_ESTABLISHMENT_OF_ENDOTHELIAL_BARRIER	GOBP_ESTABLISHMENT_OF_ENDOTHELIAL_BARRIER	47	0.4005151028999	1.98432212299237	0.00305810397553517	0.0451219512195122	0.0338780198249153	2687	tags=40%, list=17%, signal=33%	MYD88/PDE4D/ICAM1/RAP1B/S1PR3/ROBO4/PDE2A/IKBKB/TJP2/IL1B/RAP2C/EZR/CDH5/CLDN5/TNF/RAP1A/RAPGEF1/ROCK2/RAPGEF2
GOBP_INTERFERON_BETA_PRODUCTION	GOBP_INTERFERON_BETA_PRODUCTION	47	0.407507926834916	2.01896754618859	0.00305810397553517	0.0451219512195122	0.0338780198249153	4004	tags=55%, list=26%, signal=41%	TLR2/REL/TRAIP/RELB/IRF1/RIOK3/TBK1/DDX3X/CACTIN/TIRAP/POLR3F/DHX9/IRF5/PTPN11/RIPK2/POLR3C/YY1/HMGB2/POLR3D/HSP90AA1/TLR7/TRAF3/STING1/TICAM1/NLRC3/RNF216
GOBP_POSITIVE_REGULATION_OF_INTERLEUKIN_1_PRODUCTION	GOBP_POSITIVE_REGULATION_OF_INTERLEUKIN_1_PRODUCTION	47	0.492528568587822	2.44019595710188	0.00305810397553517	0.0451219512195122	0.0338780198249153	2880	tags=49%, list=19%, signal=40%	MALT1/HSPB1/JAK2/STAT3/HAVCR2/AIM2/SMAD3/CCL3/NLRP3/NOD2/INAVA/HK1/IL17A/TRIM16/PANX1/EGR1/ORM1/CCL19/CASP1/TNF/IL6/IFNG/RIPK2
GOBP_RESPONSE_TO_AMYLOID_BETA	GOBP_RESPONSE_TO_AMYLOID_BETA	47	0.378865178739985	1.87705919292912	0.00305810397553517	0.0451219512195122	0.0338780198249153	2503	tags=34%, list=16%, signal=29%	ABCC1/ICAM1/GJA1/RAMP3/CALCR/BCL2L11/CHRNA7/MMP13/FCGR2B/MMP12/TLR6/MMP3/VCAM1/FYN/MMP2/FPR2
GOBP_MONOCYTE_CHEMOTAXIS	GOBP_MONOCYTE_CHEMOTAXIS	45	0.436034446915438	2.12768960181268	0.00309597523219814	0.0451219512195122	0.0338780198249153	2959	tags=47%, list=19%, signal=38%	CXCL10/CCL22/CCL3/DUSP1/CCL17/CCL11/CCR1/ANXA1/CCL20/CCL19/CCL1/CCL7/TNFRSF11A/CCL4/ANO6/IL6/FPR2/FLT1/SERPINE1/LYN/GREM1
GOBP_REGULATION_OF_CD4_POSITIVE_ALPHA_BETA_T_CELL_DIFFERENTIATION	GOBP_REGULATION_OF_CD4_POSITIVE_ALPHA_BETA_T_CELL_DIFFERENTIATION	45	0.407285406529102	1.98740473504397	0.00309597523219814	0.0451219512195122	0.0338780198249153	3143	tags=47%, list=20%, signal=37%	ZC3H12A/CD86/MALT1/SOCS1/RUNX3/RUNX1/NFKBIZ/CD80/CD83/IL27/HLX/NLRP3/ANXA1/IL23A/CCL19/RARA/NCKAP1L/IFNG/RIPK2/BCL6/NFKBID
GOBP_CYTOKINE_PRODUCTION_INVOLVED_IN_INFLAMMATORY_RESPONSE	GOBP_CYTOKINE_PRODUCTION_INVOLVED_IN_INFLAMMATORY_RESPONSE	49	0.358480491877333	1.79077134279557	0.00317460317460317	0.0451219512195122	0.0338780198249153	2938	tags=41%, list=19%, signal=33%	HIF1A/ZC3H12A/IL17F/MYD88/MEFV/STAT3/IL1R2/NOD2/PER1/BAP1/IL17A/CD6/TLR6/GBP5/TNF/PDCD4/IL6/NOS2/MIR98/MIR221
GOBP_PRI_MIRNA_TRANSCRIPTION_BY_RNA_POLYMERASE_II	GOBP_PRI_MIRNA_TRANSCRIPTION_BY_RNA_POLYMERASE_II	49	0.409225145304519	2.04426371746178	0.00317460317460317	0.0451219512195122	0.0338780198249153	3093	tags=43%, list=20%, signal=34%	HIF1A/GNL3/RELA/FOSL1/STAT3/PPARD/SMAD1/SMAD3/HDAC4/FOS/IL10/JUN/EGR1/SPI1/ETS1/TNF/SOX9/BMP2/YY1/KLF4/PRL
GOBP_MAST_CELL_ACTIVATION	GOBP_MAST_CELL_ACTIVATION	52	0.381392475530078	1.93628461198231	0.00318471337579618	0.0451219512195122	0.0338780198249153	3309	tags=44%, list=21%, signal=35%	PLSCR1/HMOX1/LAT2/SYK/NDRG1/CRLF2/FES/NR4A3/TSLP/IL13/PTGDS/RHOH/LCP2/GAB2/IL13RA2/RAC2/CD300LF/FOXF1/LYN/PIK3CG/PIK3CD/FGR/MILR1
GOBP_MODULATION_BY_HOST_OF_SYMBIONT_PROCESS	GOBP_MODULATION_BY_HOST_OF_SYMBIONT_PROCESS	54	0.371186015390264	1.89236177809676	0.00318471337579618	0.0451219512195122	0.0338780198249153	3651	tags=48%, list=24%, signal=37%	STOM/ZC3H12A/CTDP1/CHD1/VAPA/CCNK/AQP1/RRP1B/CCL3/PTX3/EIF2AK4/YTHDC2/JUN/LEF1/LTF/CCL4/REST/HMGA2/NUCKS1/MIR221/CCNT1/FMR1/CFL1/SP1/CCL8/LRRC19
GOBP_NEGATIVE_REGULATION_OF_MRNA_CATABOLIC_PROCESS	GOBP_NEGATIVE_REGULATION_OF_MRNA_CATABOLIC_PROCESS	54	0.393248764829934	2.00484097189252	0.00318471337579618	0.0451219512195122	0.0338780198249153	2098	tags=33%, list=14%, signal=29%	MAPKAPK2/GDNF/MYD88/NOCT/ZFP36/TENT5D/THRAP3/HNRNPA0/MEIOC/LARP1/TIRAP/HNRNPC/SLC11A1/HNRNPD/EIF4ENIF1/DHX9/YBX3/ELAVL1
GOBP_PROTEIN_K63_LINKED_UBIQUITINATION	GOBP_PROTEIN_K63_LINKED_UBIQUITINATION	54	0.406387612852197	2.07182478263607	0.00318471337579618	0.0451219512195122	0.0338780198249153	2745	tags=46%, list=18%, signal=38%	BIRC2/TRAF6/SASH1/DDX3X/RNF4/TRAF3IP2/PTPN22/NOD2/OTUB1/HECTD1/PLAA/RNF8/UBE2G1/RNF115/TRAF4/ARIH2/PARP10/GPS2/UBE2E3/TRIP12/MAGEL2/UBR5/UBE2V1/UBE2S/ZFP91
GOBP_REGULATION_OF_TUMOR_NECROSIS_FACTOR_MEDIATED_SIGNALING_PATHWAY	GOBP_REGULATION_OF_TUMOR_NECROSIS_FACTOR_MEDIATED_SIGNALING_PATHWAY	52	0.359695849080474	1.82613339867401	0.00318471337579618	0.0451219512195122	0.0338780198249153	2078	tags=33%, list=13%, signal=28%	BIRC2/TRAIP/PTPN2/RIPK1/TNFAIP3/BIRC3/SYK/SPHK1/SPATA2/TAX1BP1/OTULIN/LAPTM5/IKBKB/UBE2K/CASP1/GPS2/TNF
GOBP_ENDODERM_FORMATION	GOBP_ENDODERM_FORMATION	51	0.387091639946998	1.94616096968527	0.00319488817891374	0.0451219512195122	0.0338780198249153	3203	tags=43%, list=21%, signal=34%	DUSP2/DUSP5/ITGA7/LEO1/DKK1/ITGA5/ITGAV/DUSP1/GATA6/RTF1/CDC73/DUSP4/MMP14/SETD2/COL4A2/MMP2/HMGA2/MACROH2A1/FN1/INHBA/COL5A1/ITGB2
GOBP_LIPOPOLYSACCHARIDE_MEDIATED_SIGNALING_PATHWAY	GOBP_LIPOPOLYSACCHARIDE_MEDIATED_SIGNALING_PATHWAY	51	0.46518480354355	2.3387860003154	0.00319488817891374	0.0451219512195122	0.0338780198249153	2250	tags=45%, list=15%, signal=39%	TLR2/TRIB1/BCL10/NFKBIA/MYD88/TRAF6/MALT1/TNFAIP3/SASH1/IRAK2/CD14/PRKCE/CCL3/PTPN22/PTAFR/CACTIN/CD6/SCARB1/IL1B/NFKBIL1/TNF/ACOD1/LTF
GOBP_LYMPHOCYTE_COSTIMULATION	GOBP_LYMPHOCYTE_COSTIMULATION	51	0.384115296424787	1.93119695858936	0.00319488817891374	0.0451219512195122	0.0338780198249153	2951	tags=41%, list=19%, signal=33%	CD86/MAP3K8/TNFRSF14/CD80/CTLA4/CD274/CD28/RAC1/CCR7/ICOS/CCL19/GRB2/SRC/VAV1/FYN/BTLA/TNFSF14/LYN/CDC42/PTPN11/PDCD1LG2
GOBP_POSITIVE_REGULATION_OF_CHEMOKINE_PRODUCTION	GOBP_POSITIVE_REGULATION_OF_CHEMOKINE_PRODUCTION	51	0.483062822557494	2.42867040811349	0.00319488817891374	0.0451219512195122	0.0338780198249153	2880	tags=43%, list=19%, signal=35%	HIF1A/TLR2/HMOX1/IL17F/MYD88/IL17RA/SYK/HAVCR2/MBP/DDX3X/TSLP/NOD2/IL17A/TIRAP/IL1B/EGR1/TNF/IL6/CD74/MCOLN2/IFNG/RIPK2
GOBP_BASE_EXCISION_REPAIR_AP_SITE_FORMATION	GOBP_BASE_EXCISION_REPAIR_AP_SITE_FORMATION	10	-0.675568743467667	-1.87327349595702	0.0032258064516129	0.0451219512195122	0.0338780198249153	2747	tags=80%, list=18%, signal=66%	MBD4/NTHL1/SMUG1/OGG1/NEIL2/MPG/MUTYH/NEIL1
GOBP_MITOCHONDRIAL_DNA_REPLICATION	GOBP_MITOCHONDRIAL_DNA_REPLICATION	12	-0.644249141983355	-1.89776916043982	0.00324149108589951	0.0451219512195122	0.0338780198249153	5005	tags=92%, list=32%, signal=62%	ATG7/POLG2/POLG/SSBP1/STOML2/LIG3/METTL4/TWNK/MGME1/PRIMPOL/DNAJA3
GOBP_NEGATIVE_REGULATION_OF_ERBB_SIGNALING_PATHWAY	GOBP_NEGATIVE_REGULATION_OF_ERBB_SIGNALING_PATHWAY	50	0.409425745241252	2.0404776898355	0.00324675324675325	0.0451219512195122	0.0338780198249153	2718	tags=42%, list=18%, signal=35%	NUP62/EREG/SPRY2/PTPN2/CBLB/EGFR/GPRC5A/PTPRJ/ACP4/SPRY1/PTPN12/EPGN/RNF115/AREG/GRB2/ARHGEF7/ERRFI1/HBEGF/MVP/EGF/CDC42
GOBP_NEGATIVE_REGULATION_OF_LIPID_LOCALIZATION	GOBP_NEGATIVE_REGULATION_OF_LIPID_LOCALIZATION	50	0.46690694150306	2.32694990102525	0.00324675324675325	0.0451219512195122	0.0338780198249153	2836	tags=48%, list=18%, signal=39%	TRH/PTPN2/NFKBIA/THBS1/IRS2/PPARD/PCSK9/NFKB1/ITGAV/ASXL1/APOA2/MIR27A/PLA2G10/ADORA1/CRY1/TNF/TTC39B/NR1H2/IL6/EGF/PNPLA2/PTPN11/AKT2/ARL6IP5
GOBP_INTERLEUKIN_10_PRODUCTION	GOBP_INTERLEUKIN_10_PRODUCTION	53	0.462796587948326	2.34719668827656	0.00325732899022801	0.0451219512195122	0.0338780198249153	3248	tags=47%, list=21%, signal=37%	TLR2/BCL3/SYK/STAT3/CD83/TSLP/IL13/CD274/TIGIT/NOD2/IL20RB/CD28/INAVA/DLL1/FCGR2B/IL23A/HGF/CD47/IL6/MIR98/PDCD1LG2/TRIB2/EPX/TYROBP/CD34
GOBP_INTERLEUKIN_12_PRODUCTION	GOBP_INTERLEUKIN_12_PRODUCTION	53	0.48536417572902	2.46165424626346	0.00325732899022801	0.0451219512195122	0.0338780198249153	2880	tags=45%, list=19%, signal=37%	TLR2/IRF1/RELA/TRAF6/MEFV/SYK/THBS1/IRAK3/NFKB1/TIGIT/IL10/LAPTM5/NOD2/IL17A/TIRAP/CCR7/IL23A/CCL19/IRF8/CD47/IRF5/IFNG/SLAMF1/RIPK2
GOBP_POSITIVE_REGULATION_OF_MYELOID_LEUKOCYTE_DIFFERENTIATION	GOBP_POSITIVE_REGULATION_OF_MYELOID_LEUKOCYTE_DIFFERENTIATION	53	0.386803158806998	1.96177568506203	0.00325732899022801	0.0451219512195122	0.0338780198249153	2811	tags=40%, list=18%, signal=33%	TRIB1/TRAF6/RIPK1/FES/RUNX1/NOTCH2/FOS/IL20/CCR1/IL17A/JUN/LEF1/ZFP36L1/IL23A/CSF1/LIF/TNF/HCLS1/CD74/IFNG/IL34
GOBP_POSITIVE_REGULATION_OF_NUCLEAR_DIVISION	GOBP_POSITIVE_REGULATION_OF_NUCLEAR_DIVISION	53	0.366254488472211	1.85755760693807	0.00325732899022801	0.0451219512195122	0.0338780198249153	2539	tags=38%, list=16%, signal=32%	NUP62/EREG/CDT1/SPHK1/PIWIL2/NPM2/IL1A/CUL3/CD28/DLGAP5/NUSAP1/EPGN/IL1B/EDN1/HOXA13/STRA8/DRD3/PDGFRB/EGF/WNT4
GOBP_REGULATION_OF_EXTRINSIC_APOPTOTIC_SIGNALING_PATHWAY_VIA_DEATH_DOMAIN_RECEPTORS	GOBP_REGULATION_OF_EXTRINSIC_APOPTOTIC_SIGNALING_PATHWAY_VIA_DEATH_DOMAIN_RECEPTORS	53	0.381637817850168	1.93557827673316	0.00325732899022801	0.0451219512195122	0.0338780198249153	3476	tags=47%, list=23%, signal=37%	HMOX1/ITPRIP/RIPK1/TNFAIP3/ICAM1/THBS1/FGG/SKIL/ATF3/DDX3X/FAS/TNFRSF10B/PMAIP1/HGF/SCRT2/RAF1/SERPINE1/BRCA1/TMC8/MIR221/BCL2L1/HMGB2/TIMP3/GSK3B/NOS3
GOBP_INTERFERON_GAMMA_MEDIATED_SIGNALING_PATHWAY	GOBP_INTERFERON_GAMMA_MEDIATED_SIGNALING_PATHWAY	61	0.352753296901345	1.86921726494036	0.00332225913621262	0.0451219512195122	0.0338780198249153	2707	tags=33%, list=18%, signal=27%	SOCS3/PTPN2/IRF1/CD44/JAK2/TXK/ICAM1/SOCS1/OTOP1/JAK1/PTAFR/MID1/VCAM1/IRF8/NR1H2/NLRC5/MED1/PRKCD/IRF5/IFNG
GOBP_LYMPHOCYTE_APOPTOTIC_PROCESS	GOBP_LYMPHOCYTE_APOPTOTIC_PROCESS	61	0.355968575609291	1.88625482213765	0.00332225913621262	0.0451219512195122	0.0338780198249153	1314	tags=26%, list=9%, signal=24%	HIF1A/BCL10/RIPK1/IRS2/ADAM8/LMBR1L/TRAF3IP2/CD274/RIPK3/ARG2/BCL2L11/AURKB/ADA/IL10/FAS/ST3GAL1
GOBP_METAPHASE_PLATE_CONGRESSION	GOBP_METAPHASE_PLATE_CONGRESSION	61	0.385271824066409	2.04153087034479	0.00332225913621262	0.0451219512195122	0.0338780198249153	2926	tags=46%, list=19%, signal=37%	FAM83D/NUP62/CHMP4B/CDT1/GEM/SPAG5/INCENP/RRS1/CDCA8/CCNB1/ANKRD53/AURKB/CUL3/CDCA5/MEIOC/KIFC1/CENPF/CHAMP1/CENPQ/CENPE/EML4/CHMP2B/NDC80/VPS4B/KIF2C/KIF14/KIF22/NUF2
GOBP_REGULATION_OF_VASCULAR_ASSOCIATED_SMOOTH_MUSCLE_CELL_PROLIFERATION	GOBP_REGULATION_OF_VASCULAR_ASSOCIATED_SMOOTH_MUSCLE_CELL_PROLIFERATION	61	0.344000598952151	1.82283727568113	0.00332225913621262	0.0451219512195122	0.0338780198249153	2157	tags=28%, list=14%, signal=24%	ADAMTS1/HMOX1/SOD2/JAK2/CDKN1A/GJA1/GNAI3/DDX39B/NR4A3/MEF2D/IL10/MIR27A/JUN/FOXJ2/EDN1/TNF/PDCD4
GOBP_B_CELL_RECEPTOR_SIGNALING_PATHWAY	GOBP_B_CELL_RECEPTOR_SIGNALING_PATHWAY	62	0.403631557958702	2.15846233683533	0.00334448160535117	0.0451219512195122	0.0338780198249153	2708	tags=31%, list=18%, signal=25%	BCAR1/LAT2/SH2B2/SYK/KLHL6/ITK/ELF2/RUNX1/CTLA4/PTPN22/LPXN/FCGR2B/ELF1/GPS2/PRKCH/NCKAP1L/PTPRC/TRBC2/LYN
GOBP_REGULATION_OF_VIRAL_GENOME_REPLICATION	GOBP_REGULATION_OF_VIRAL_GENOME_REPLICATION	62	0.322106687579862	1.72249949211119	0.00334448160535117	0.0451219512195122	0.0338780198249153	3092	tags=35%, list=20%, signal=28%	PLSCR1/TNIP1/IFNB1/ZC3HAV1/PDE12/RESF1/SLPI/DDX3X/TMEM39A/MX1/CD28/LARP1/TOP2A/RNASEL/PARP10/TNF/LTF/HMGA2/CNOT7/NOTCH1/ADARB1/STAU1
GOBP_ENDOTHELIAL_CELL_DEVELOPMENT	GOBP_ENDOTHELIAL_CELL_DEVELOPMENT	63	0.36186111639777	1.94769942261083	0.00337837837837838	0.0451219512195122	0.0338780198249153	2179	tags=33%, list=14%, signal=29%	MYD88/PDE4D/ICAM1/RAP1B/S1PR3/ROBO4/CLIC4/PDE2A/STC1/IKBKB/TJP2/IL1B/RAP2C/EZR/COL15A1/HOXA13/CDH5/CLDN5/TNF/RAP1A/RAPGEF1
GOBP_LYMPHOCYTE_HOMEOSTASIS	GOBP_LYMPHOCYTE_HOMEOSTASIS	55	0.391048012264606	1.97958189774524	0.00337837837837838	0.0451219512195122	0.0338780198249153	2786	tags=38%, list=18%, signal=31%	HIF1A/BCL10/TNFAIP3/SKIL/RIPK3/BCL2L11/SOS2/ADA/FAS/PMAIP1/SOS1/PPP2R3C/DOCK10/FOXN1/LMO1/CD74/CCNB2/NCKAP1L/TNFSF14/LYN/CASP3
GOBP_MULTI_ORGANISM_LOCALIZATION	GOBP_MULTI_ORGANISM_LOCALIZATION	55	0.346781437904743	1.75549353383691	0.00337837837837838	0.0451219512195122	0.0338780198249153	2589	tags=35%, list=17%, signal=29%	NUP62/VPS37B/NUP98/POM121/NUP54/NUP50/UBC/NUP214/KPNA1/TRIM15/NUP88/NUP153/VPS37C/UBAP1/NUP93/RANBP2/UBB/NUP155/NUP107
GOBP_PLATELET_DERIVED_GROWTH_FACTOR_RECEPTOR_SIGNALING_PATHWAY	GOBP_PLATELET_DERIVED_GROWTH_FACTOR_RECEPTOR_SIGNALING_PATHWAY	55	0.458356205232502	2.32031264228366	0.00337837837837838	0.0451219512195122	0.0338780198249153	3068	tags=47%, list=20%, signal=38%	BCAR1/TIPARP/PTPN2/PTPN1/JAK2/PLAT/SLC9A3R1/F3/CBLB/ZFAND5/HIP1R/CSRNP1/PTPRJ/NR4A3/ARID5B/PTPN12/SGPL1/TXNIP/BCR/SRC/RAPGEF1/PIK3C2A/PDGFRB/PTPN11/MIR221/PTGIR
GOBP_POSITIVE_REGULATION_OF_NIK_NF_KAPPAB_SIGNALING	GOBP_POSITIVE_REGULATION_OF_NIK_NF_KAPPAB_SIGNALING	63	0.352300201749605	1.89623827606589	0.00337837837837838	0.0451219512195122	0.0338780198249153	2157	tags=33%, list=14%, signal=29%	TLR2/CD86/RELA/TRAF6/SASH1/EGFR/HAVCR2/SPHK1/CD14/DDX3X/LAPTM5/NOD2/TRIP6/ILK/IL1B/IL23A/EDN1/CCL19/NFAT5/TNF/PDCD4
GOBP_POSITIVE_REGULATION_OF_PHAGOCYTOSIS	GOBP_POSITIVE_REGULATION_OF_PHAGOCYTOSIS	60	0.350004375794736	1.8412612185686	0.00337837837837838	0.0451219512195122	0.0338780198249153	2707	tags=38%, list=18%, signal=32%	TULP1/PTPRJ/RAB31/PTX3/FCER1G/NOD2/APOA2/FCGR2B/IL1B/SLC11A1/MIR183/IL2RB/TNF/RAP1A/RAPGEF1/CD47/ANO6/CD300LF/FPR2/NCKAP1L/PTPRC/DNM2/IFNG
GOBP_REGULATION_OF_ALTERNATIVE_MRNA_SPLICING_VIA_SPLICEOSOME	GOBP_REGULATION_OF_ALTERNATIVE_MRNA_SPLICING_VIA_SPLICEOSOME	55	0.352872258478293	1.78632677623083	0.00337837837837838	0.0451219512195122	0.0338780198249153	3081	tags=38%, list=20%, signal=31%	MAGOH/DYRK1A/THRAP3/YTHDC1/TRA2B/SRSF12/RBM15/ZC3H10/RBM25/RBM7/CELF6/RNPS1/NSRP1/SMU1/RBM8A/REST/HNRNPA1/SRSF6/WTAP/FMR1/FXR1
GOBP_REGULATION_OF_CELLULAR_AMINO_ACID_METABOLIC_PROCESS	GOBP_REGULATION_OF_CELLULAR_AMINO_ACID_METABOLIC_PROCESS	60	0.36341175368129	1.91179315088845	0.00337837837837838	0.0451219512195122	0.0338780198249153	3031	tags=37%, list=20%, signal=30%	SLC7A11/PSMD11/ODC1/PSMD3/PSMD12/PSMD6/PSMA2/OAZ3/PSMA6/AZIN1/BHMT/PSMB7/PSMC4/PSMC6/PSMD1/PSMD14/PSMD8/PSMA3/PSMD2/PSME3/PSMB4/PSMD4
GOBP_REGULATION_OF_DEFENSE_RESPONSE_TO_VIRUS	GOBP_REGULATION_OF_DEFENSE_RESPONSE_TO_VIRUS	60	0.328783226410621	1.72962353036628	0.00337837837837838	0.0451219512195122	0.0338780198249153	1950	tags=27%, list=13%, signal=23%	ZC3H12A/RNF125/RIOK3/TNFAIP3/GPATCH3/NPLOC4/AIM2/TRAF3IP2/IL27/PTPN22/EIF2AK4/RNF26/FGL2/MMP12/IL23A/DHX9
GOBP_REGULATION_OF_NITRIC_OXIDE_METABOLIC_PROCESS	GOBP_REGULATION_OF_NITRIC_OXIDE_METABOLIC_PROCESS	55	0.342599681139955	1.73432444530375	0.00337837837837838	0.0451219512195122	0.0338780198249153	3248	tags=45%, list=21%, signal=36%	ZC3H12A/JAK2/ICAM1/SMAD3/PTX3/IL10/RAC1/IL1B/TLR6/EDN1/TNF/CD47/PTGS2/ASS1/ROCK2/DNM2/SELENOS/IFNG/PTK2B/GLA/MIR132/KLF4/HSP90AA1/ITGB2/CD34
GOBP_RIBOSOMAL_LARGE_SUBUNIT_BIOGENESIS	GOBP_RIBOSOMAL_LARGE_SUBUNIT_BIOGENESIS	63	0.432908433718512	2.33010806684755	0.00337837837837838	0.0451219512195122	0.0338780198249153	2340	tags=38%, list=15%, signal=32%	PPAN/SDAD1/NLE1/NIP7/EIF6/BRIX1/RRP15/NIFK/PAK1IP1/RRS1/GTPBP4/MRTO4/WDR74/LAS1L/RSL1D1/NOP2/RSL24D1/URB1/MALSU1/NHP2/SURF6/NOP16/DDX28/ZNHIT3
GOBP_SUPEROXIDE_METABOLIC_PROCESS	GOBP_SUPEROXIDE_METABOLIC_PROCESS	60	0.328668939115692	1.72902230141464	0.00337837837837838	0.0451219512195122	0.0338780198249153	3728	tags=43%, list=24%, signal=33%	GCH1/NOXO1/SOD2/SYK/EGFR/SH3PXD2B/GNAI3/SH3PXD2A/NFE2L2/EDN1/MPO/NCF4/FPR2/PRKCD/NCF2/NOS2/ITGAM/NRROS/PRG3/ITGB2/TYROBP/HVCN1/NOS3/DUOX1/CD177/CYBB
GOBP_EXCRETION	GOBP_EXCRETION	56	0.372761812417692	1.89211325106059	0.00340136054421769	0.0451219512195122	0.0338780198249153	3049	tags=39%, list=20%, signal=32%	HMOX1/TAC1/SLC9A3R1/ADORA2B/ATP6V0A4/ADORA2A/STC1/SPX/EDN1/AGT/NPPB/NFAT5/ADORA1/CHRNB2/AVP/KCNK5/NPHS1/CLCN5/DRD3/CHRNA3/MLLT6/AMN
GOBP_NEGATIVE_REGULATION_OF_T_CELL_PROLIFERATION	GOBP_NEGATIVE_REGULATION_OF_T_CELL_PROLIFERATION	56	0.384491367815432	1.9516516652913	0.00340136054421769	0.0451219512195122	0.0338780198249153	1319	tags=27%, list=9%, signal=25%	CD86/SDC4/CEBPB/TNFRSF14/CBLB/HAVCR2/CRTAM/CD80/MARCHF7/CTLA4/CD274/ARG2/PAWR/IL10/IL20RB
GOBP_OVULATION_CYCLE	GOBP_OVULATION_CYCLE	56	0.327981134886047	1.66480962035994	0.00340136054421769	0.0451219512195122	0.0338780198249153	3288	tags=38%, list=21%, signal=30%	ADAMTS1/EREG/NRIP1/EGFR/PTX3/HSPA5/OXTR/SGPL1/EGR1/ETS1/AMH/GABRB1/NR5A1/SRC/HAS2/FZD4/CASP3/INHBA/GNRH1/OPRM1/NCOR2
GOBP_POSITIVE_REGULATION_OF_INTERFERON_GAMMA_PRODUCTION	GOBP_POSITIVE_REGULATION_OF_INTERFERON_GAMMA_PRODUCTION	56	0.408233139315834	2.07216325999625	0.00340136054421769	0.0451219512195122	0.0338780198249153	2105	tags=32%, list=14%, signal=28%	BCL3/PDE4B/TXK/PDE4D/IL12A/HAVCR2/IL1R1/CD14/SLC7A5/CRTAM/IL27/PTPN22/EBI3/IL1B/SLC11A1/IL23A/TNF/IRF8
GOBP_POSITIVE_REGULATION_OF_TYROSINE_PHOSPHORYLATION_OF_STAT_PROTEIN	GOBP_POSITIVE_REGULATION_OF_TYROSINE_PHOSPHORYLATION_OF_STAT_PROTEIN	56	0.36006243465733	1.82765208540428	0.00340136054421769	0.0451219512195122	0.0338780198249153	3109	tags=43%, list=20%, signal=34%	SOCS3/JAK2/IL12A/STAT3/IL24/TSLP/IL13/OSM/CNTF/IL20/CLCF1/CSF2/IL23A/LIF/TNF/HCLS1/IL6/FYN/IFNG/LYN/IL31RA/MIR221/TNFRSF1A/ARL2BP
GOBP_REGULATION_OF_OXIDATIVE_STRESS_INDUCED_CELL_DEATH	GOBP_REGULATION_OF_OXIDATIVE_STRESS_INDUCED_CELL_DEATH	56	0.357029988665894	1.81225959869458	0.00340136054421769	0.0451219512195122	0.0338780198249153	2440	tags=36%, list=16%, signal=30%	SLC7A11/HIF1A/ATF4/SOD2/RIPK1/HSPB1/WNT1/SFPQ/MCL1/NR4A3/PAWR/IL10/NFE2L2/GPR37L1/TLR6/HGF/MMP3/STK26/FYN/REST
GOBP_CELLULAR_RESPONSE_TO_CORTICOSTEROID_STIMULUS	GOBP_CELLULAR_RESPONSE_TO_CORTICOSTEROID_STIMULUS	57	0.316733262235235	1.62520704727803	0.00341296928327645	0.0451219512195122	0.0338780198249153	2440	tags=30%, list=16%, signal=25%	GJB2/ICAM1/EGFR/ZFP36/AQP1/SGK1/STC1/BCL2L11/ANXA1/FOXO1/DDIT4/ZFP36L1/EDN1/ERRFI1/ASS1/ZFP36L2/REST
GOBP_CELLULAR_RESPONSE_TO_VIRUS	GOBP_CELLULAR_RESPONSE_TO_VIRUS	58	0.378419064889034	1.95734778221178	0.00341296928327645	0.0451219512195122	0.0338780198249153	3745	tags=45%, list=24%, signal=34%	HIF1A/ZC3H12A/RNF125/BIRC2/RIOK3/IL12A/BIRC3/GPATCH3/DDX3X/NPLOC4/RRP1B/TRIM15/MMP12/VWCE/CCL19/IL6/IKBKE/FMR1/C1QBP/HSP90AA1/PHB2/ANKRD17/USP15/CHUK/ARF1/POU2F2
GOBP_CORTICAL_CYTOSKELETON_ORGANIZATION	GOBP_CORTICAL_CYTOSKELETON_ORGANIZATION	57	0.356871244893043	1.83116120510357	0.00341296928327645	0.0451219512195122	0.0338780198249153	2573	tags=39%, list=17%, signal=32%	RND3/RHOF/PLEK/FMNL1/RHOC/ARF6/LLGL2/RHOH/IKBKB/RND1/RACGAP1/RAC1/EZR/RND2/RHOG/PPP2R3C/TNF/RAC2/FMNL2/RHOB/NCKAP1L/ROCK2
GOBP_DEFENSE_RESPONSE_TO_GRAM_POSITIVE_BACTERIUM	GOBP_DEFENSE_RESPONSE_TO_GRAM_POSITIVE_BACTERIUM	58	0.363416359791377	1.8797472745347	0.00341296928327645	0.0451219512195122	0.0338780198249153	2978	tags=41%, list=19%, signal=34%	TLR2/IL17F/TNFRSF14/MYD88/EPHA2/TBK1/IL12A/HAVCR2/CAMP/NOD2/IL17A/TIRAP/TNFSF8/PGLYRP4/C5AR1/PGLYRP3/TNF/IL6/GBP4/LYG1/CTSG/RIPK2/LTA/HMGB2
GOBP_INTERLEUKIN_2_PRODUCTION	GOBP_INTERLEUKIN_2_PRODUCTION	58	0.444728213021455	2.30032749988379	0.00341296928327645	0.0451219512195122	0.0338780198249153	1582	tags=36%, list=10%, signal=33%	CD86/IL17F/PDE4B/TRAF6/MALT1/TNFAIP3/PDE4D/HAVCR2/ZFP36/RUNX1/CD80/CD83/IL1A/LAG3/LAPTM5/NOD2/ANXA1/IL20RB/CD28/IL1B/EZR
GOBP_NEGATIVE_REGULATION_OF_TUMOR_NECROSIS_FACTOR_SUPERFAMILY_CYTOKINE_PRODUCTION	GOBP_NEGATIVE_REGULATION_OF_TUMOR_NECROSIS_FACTOR_SUPERFAMILY_CYTOKINE_PRODUCTION	57	0.407631996329306	2.09162242214516	0.00341296928327645	0.0451219512195122	0.0338780198249153	3553	tags=46%, list=23%, signal=35%	ZC3H12A/BCL3/TNFAIP3/HAVCR2/IRAK3/GHRL/CD274/ARG2/PTPN22/IL10/NOD2/CHRNA7/CACTIN/ORM1/NFKBIL1/RARA/LTF/SELENOS/CD33/MIR98/SLAMF1/MIR132/CD34/TRIM27/BPI/PTPN6
GOBP_POSITIVE_REGULATION_OF_ALPHA_BETA_T_CELL_ACTIVATION	GOBP_POSITIVE_REGULATION_OF_ALPHA_BETA_T_CELL_ACTIVATION	57	0.430566144129384	2.20930105925755	0.00341296928327645	0.0451219512195122	0.0338780198249153	2880	tags=46%, list=19%, signal=37%	CD86/MALT1/IL12A/SOCS1/SYK/RUNX3/RUNX1/NFKBIZ/CD80/CD83/HLX/PTPN22/NLRP3/ADA/ANXA1/CD28/EBI3/IL23A/CCL19/RARA/TGFBR2/GLI3/NCKAP1L/PTPRC/IFNG/RIPK2
GOBP_PRODUCTION_OF_MOLECULAR_MEDIATOR_INVOLVED_IN_INFLAMMATORY_RESPONSE	GOBP_PRODUCTION_OF_MOLECULAR_MEDIATOR_INVOLVED_IN_INFLAMMATORY_RESPONSE	64	0.339409372651614	1.82096945236363	0.00341296928327645	0.0451219512195122	0.0338780198249153	2938	tags=38%, list=19%, signal=30%	HIF1A/ZC3H12A/IL17F/MYD88/MEFV/SYK/STAT3/IL1R2/DUSP10/NOD2/PER1/BAP1/IL17A/CD6/TLR6/GBP5/TNF/PDCD4/IL6/SERPINE1/NOS2/LYN/MIR98/MIR221
GOBP_REGULATION_OF_ANTIGEN_RECEPTOR_MEDIATED_SIGNALING_PATHWAY	GOBP_REGULATION_OF_ANTIGEN_RECEPTOR_MEDIATED_SIGNALING_PATHWAY	57	0.453121737509551	2.32503727546132	0.00341296928327645	0.0451219512195122	0.0338780198249153	2708	tags=40%, list=18%, signal=33%	PTPN2/RELA/BCL10/MALT1/CBLB/ELF2/RUNX1/PTPRJ/PTPN22/PAWR/ADA/LAPTM5/LPXN/CCR7/FCGR2B/EZR/TESPA1/ELF1/GPS2/PRKCH/PTPRC/KCNN4/LYN
GOBP_REGULATION_OF_CD4_POSITIVE_ALPHA_BETA_T_CELL_ACTIVATION	GOBP_REGULATION_OF_CD4_POSITIVE_ALPHA_BETA_T_CELL_ACTIVATION	57	0.390638633173603	2.00442686408251	0.00341296928327645	0.0451219512195122	0.0338780198249153	3143	tags=44%, list=20%, signal=35%	ZC3H12A/CD86/MALT1/SOCS1/RUNX3/RUNX1/NFKBIZ/CD80/CD83/IL27/CD274/HLX/ARG2/NLRP3/ANXA1/IL23A/CCL19/TARM1/RARA/TGFBR2/NCKAP1L/IFNG/RIPK2/BCL6/NFKBID
GOBP_REGULATION_OF_EPIDERMIS_DEVELOPMENT	GOBP_REGULATION_OF_EPIDERMIS_DEVELOPMENT	58	0.387957421338515	2.00668430506327	0.00341296928327645	0.0451219512195122	0.0338780198249153	3044	tags=43%, list=20%, signal=35%	CYP27B1/SFN/MAFF/KLF7/PPARD/ZFP36/MAFG/RUNX1/FOXC1/NME2/NAB1/IL20/DLL1/TRIM16/VDR/ZFP36L1/ERRFI1/HEY2/PRKCH/MED1/ROCK2/MACROH2A1/NOTCH1/SRSF6/CTSK
GOBP_REGULATION_OF_MUSCLE_HYPERTROPHY	GOBP_REGULATION_OF_MUSCLE_HYPERTROPHY	58	0.312669311218115	1.6172614956858	0.00341296928327645	0.0451219512195122	0.0338780198249153	3010	tags=34%, list=19%, signal=28%	CTDP1/DDX39B/SMAD3/NR4A3/TNFRSF1B/JARID2/FOXO1/CDK9/EDN1/AGT/BMP10/RGS4/ERRFI1/MEF2A/ROCK2/NOTCH1/LMCD1/YY1/TNFRSF1A/SLC9A1
GOBP_REGULATION_OF_TOLL_LIKE_RECEPTOR_SIGNALING_PATHWAY	GOBP_REGULATION_OF_TOLL_LIKE_RECEPTOR_SIGNALING_PATHWAY	64	0.380559858919513	2.04174643874541	0.00341296928327645	0.0451219512195122	0.0338780198249153	2316	tags=33%, list=15%, signal=28%	TLR2/BIRC2/IRF1/NLRP6/TNFAIP3/BIRC3/CD14/DDX3X/IRAK3/PTPN22/NOD2/GFI1/CACTIN/TIRAP/TLR6/NFKBIL1/SMPDL3B/GPS2/ACOD1/LTF/CD300LF
GOBP_NEGATIVE_REGULATION_OF_RNA_CATABOLIC_PROCESS	GOBP_NEGATIVE_REGULATION_OF_RNA_CATABOLIC_PROCESS	65	0.353775031993608	1.90128191182879	0.00347222222222222	0.0451219512195122	0.0338780198249153	2229	tags=32%, list=14%, signal=28%	MAPKAPK2/GDNF/MYD88/NOCT/ZFP36/TENT5D/THRAP3/HNRNPA0/TENT2/MEIOC/LARP1/TIRAP/HNRNPC/SLC11A1/HNRNPD/EIF4ENIF1/DHX36/DHX9/YBX3/ELAVL1/NAF1
GOBP_T_CELL_DIFFERENTIATION_INVOLVED_IN_IMMUNE_RESPONSE	GOBP_T_CELL_DIFFERENTIATION_INVOLVED_IN_IMMUNE_RESPONSE	65	0.374115046268373	2.01059460416047	0.00347222222222222	0.0451219512195122	0.0338780198249153	1776	tags=31%, list=12%, signal=27%	ZC3H12A/BCL3/CD86/BATF/RELB/MALT1/STAT3/PTGER4/NFKBIZ/CD80/IL27/HLX/NLRP3/FCER1G/ANXA1/FGL2/SEMA4A/LEF1/IL23A/CCL19
GOBP_NEGATIVE_REGULATION_OF_EXTRINSIC_APOPTOTIC_SIGNALING_PATHWAY	GOBP_NEGATIVE_REGULATION_OF_EXTRINSIC_APOPTOTIC_SIGNALING_PATHWAY	96	0.36783053377397	2.16316182765902	0.0034965034965035	0.0451219512195122	0.0338780198249153	2978	tags=40%, list=19%, signal=32%	COL2A1/HMOX1/GDNF/RELA/ITPRIP/RIPK1/TNFAIP3/ICAM1/THBS1/GCLM/FGG/DDX3X/MCL1/IL1A/SIAH2/UNC5B/ITGAV/FAS/IL19/CSF2/TCF7L2/IL1B/TNFRSF10B/HGF/SCG2/TNF/SRC/TGFBR1/ZC3HC1/SCRT2/FYN/RAF1/SERPINE1/BRCA1/PSME3/MIR221/BCL2L1/HMGB2
GOBP_NEGATIVE_REGULATION_OF_HORMONE_SECRETION	GOBP_NEGATIVE_REGULATION_OF_HORMONE_SECRETION	59	0.322523423398054	1.6737456460276	0.0034965034965035	0.0451219512195122	0.0338780198249153	3079	tags=36%, list=20%, signal=29%	MIDN/RAB11FIP1/KLF7/INHBB/GJA1/CARTPT/OSM/GHRL/IL1B/NMB/EDN1/PIM3/FGF23/ADORA1/CRY1/LIF/REST/PTPN11/ENY2/INHBA/IL11
GOBP_REGULATION_OF_ALPHA_BETA_T_CELL_DIFFERENTIATION	GOBP_REGULATION_OF_ALPHA_BETA_T_CELL_DIFFERENTIATION	59	0.386636206624237	2.00646099007595	0.0034965034965035	0.0451219512195122	0.0338780198249153	3143	tags=44%, list=20%, signal=35%	ZC3H12A/CD86/PRDM1/MALT1/SOCS1/SYK/RUNX3/RUNX1/NFKBIZ/CD80/CD83/IL27/HLX/NLRP3/ADA/ANXA1/IL23A/CCL19/RARA/TGFBR2/GLI3/NCKAP1L/IFNG/RIPK2/BCL6/NFKBID
GOBP_REGULATION_OF_BEHAVIOR	GOBP_REGULATION_OF_BEHAVIOR	59	0.324807907812644	1.68560105113911	0.0034965034965035	0.0451219512195122	0.0338780198249153	2312	tags=29%, list=15%, signal=25%	TRH/STAT3/GHRHR/ADORA2A/GJA1/NR4A3/CCL3/GHRL/HDAC4/PTGDS/ADA/EIF2AK4/NPS/CSF2/ADORA1/CHRNB2/DRD3
GOBP_REGULATION_OF_CYCLIN_DEPENDENT_PROTEIN_KINASE_ACTIVITY	GOBP_REGULATION_OF_CYCLIN_DEPENDENT_PROTEIN_KINASE_ACTIVITY	96	0.308923696682768	1.81673865262669	0.0034965034965035	0.0451219512195122	0.0338780198249153	2966	tags=36%, list=19%, signal=30%	SFN/CCNL1/TNFAIP3/CDKN1A/CKS2/EGFR/CDKN2D/GADD45A/CCNK/CDC25C/CCNO/GTPBP4/CCNB1/LATS1/CCNF/CCNB3/BLM/CCNJL/CDK5R1/CCNA2/PLK1/WEE2/CCNE2/SRC/CCNY/CDKN2B/CCNB2/CCNL2/MIR711/CCNYL1/CASP3/SERTAD1/IPO5/CCNT1/CDKN3
GOBP_REGULATION_OF_GENE_SILENCING_BY_RNA	GOBP_REGULATION_OF_GENE_SILENCING_BY_RNA	95	0.343393099232625	2.00691332171639	0.00353356890459364	0.0451219512195122	0.0338780198249153	3303	tags=40%, list=21%, signal=32%	ZC3H12A/NUP62/RIPK1/NUP98/EGFR/STAT3/POM121/ZFP36/TRIM71/NUP54/NUP50/NUP214/NUP88/NUP153/ZC3H10/EIF4G1/NUP93/EIF4ENIF1/DHX9/RANBP2/H3C13/TNF/ELAVL1/H4C8/EIF4E2/IL6/POLR2K/NUP155/NUP107/POLR2D/H4C4/H3C2/XPO5/H4C3/FMR1/FXR1/NCOR2/AGO2
GOBP_GLYCOPROTEIN_METABOLIC_PROCESS	GOBP_GLYCOPROTEIN_METABOLIC_PROCESS	378	-0.238356234057911	-1.45321941872339	0.00354191263282172	0.0451219512195122	0.0338780198249153	5982	tags=47%, list=39%, signal=30%	CRPPA/TMEM59/PLOD3/BCAN/TMTC3/GANAB/RPN2/B4GALT2/BMPR2/MGAT1/ALG3/B3GNT3/DCN/MAN1C1/DPY19L1/NDST3/SDF2L1/DPY19L2/EXTL2/FUT7/ST8SIA4/TUSC3/ST6GALNAC3/ASGR1/GATA1/MUC20/EDEM3/POGLUT3/ST8SIA2/EGFLAM/ITM2B/DDOST/HPSE/PCSK6/HEXA/ABCA2/FUT11/ST3GAL2/MUC19/C1GALT1C1/DPY19L3/B3GNT9/UGGT2/BMPR1B/TET3/IL15/GALNT7/ACER2/B4GAT1/IHH/MPDU1/POGLUT1/TMTC2/HS6ST2/OS9/B4GALNT2/NECAB3/NDST4/GALNT5/MUC1/POMT1/RAMP1/…
GOBP_INTERLEUKIN_1_MEDIATED_SIGNALING_PATHWAY	GOBP_INTERLEUKIN_1_MEDIATED_SIGNALING_PATHWAY	99	0.480947131432349	2.82835440577589	0.00354609929078014	0.0451219512195122	0.0338780198249153	3837	tags=58%, list=25%, signal=44%	MAP3K8/RELA/NFKBIA/MYD88/TRAF6/SQSTM1/PSMD11/IRAK2/IL1R2/IL1R1/IRAK3/IL1RN/NFKB1/UBC/IL1A/IL1RAP/PSMD3/PSMD12/PSMD6/PSMA2/IKBKB/NOD2/FBXW11/MIR27A/IL1B/EGR1/TAB3/PSMA6/PSMB7/TAB2/PSMC4/PSMC6/TOLLIP/PSMD1/PSMD14/MAP3K3/IL6/UBB/PSMD8/PSMA3/TNIP2/UBE2V1/PSMD2/PSME3/RIPK2/PSMB4/PSMD4/UBA52/CUL1/OTUD4/PSMB3/PSMA7/IRAK1/PSMB11/CHUK/PELI1/PSMC3
GOBP_MRNA_EXPORT_FROM_NUCLEUS	GOBP_MRNA_EXPORT_FROM_NUCLEUS	101	0.443178582538411	2.62169025258938	0.00354609929078014	0.0451219512195122	0.0338780198249153	3074	tags=46%, list=20%, signal=37%	NUP62/DHX38/NUP98/POM121/U2AF1/MAGOH/ALYREF/NUP54/DDX39B/NUP50/YTHDC1/POLDIP3/NUP214/NUP88/NUP153/SRSF11/DDX19B/EIF4A3/RNPS1/NUP93/SRSF4/ALKBH5/SMG1/SRSF3/EIF5A/CPSF1/SRRM1/RANBP2/SRSF5/SETD2/IWS1/THOC3/WDR33/RBM8A/NUP155/NUP107/POLR2D/U2AF2/FYTTD1/DDX25/SRSF6/PCID2/ENY2/ZC3H11A/THOC6/CASC3
GOBP_REGULATION_OF_CELL_CYCLE_ARREST	GOBP_REGULATION_OF_CELL_CYCLE_ARREST	99	0.288469444588313	1.69643141877819	0.00354609929078014	0.0451219512195122	0.0338780198249153	1664	tags=23%, list=11%, signal=21%	SFN/ID2/CDKN1A/SDE2/MDM2/TNKS1BP1/CDK1/GADD45A/MYBBP1A/E2F7/FOXM1/CDC25C/GTSE1/SLC25A33/CCNB1/PLK3/PLK2/ZBTB17/GATA6/CDK5R1/CDK9/FZD9/CNOT11
GOBP_MODULATION_OF_PROCESS_OF_OTHER_ORGANISM	GOBP_MODULATION_OF_PROCESS_OF_OTHER_ORGANISM	94	0.302952375233192	1.76648619248479	0.00355871886120996	0.0451219512195122	0.0338780198249153	3651	tags=40%, list=24%, signal=31%	STOM/ZC3H12A/TNIP1/CTDP1/CHD1/VAPA/SYK/SLPI/CCNK/AQP1/RRP1B/CCL3/PTX3/KPNA1/BCL2L11/ULK1/EIF2AK4/YTHDC2/JUN/LEF1/LTF/CCL4/REST/HMGA2/NOS2/IFNG/NUCKS1/KPNA7/MIR221/CCNT1/BCL2L1/FMR1/CFL1/PHB2/SP1/KPNA4/CCL8/LRRC19
GOBP_MRNA_3_END_PROCESSING	GOBP_MRNA_3_END_PROCESSING	94	0.413279970286646	2.40979579902597	0.00355871886120996	0.0451219512195122	0.0338780198249153	3074	tags=43%, list=20%, signal=34%	PABPC1L/DHX38/PAPOLB/U2AF1/MAGOH/LEO1/ALYREF/PCF11/DDX39B/POLDIP3/CCNB1/MTPAP/TENT2/CPSF7/RNF40/SRSF11/EIF4A3/RPRD2/RNPS1/CDK9/CDC73/SRSF4/ZFP36L1/SRSF3/SCAF8/DHX36/CPSF1/CLP1/SRRM1/SRSF5/THOC3/WDR33/RBM8A/POLR2D/U2AF2/SRSF6/CCNT1/ZC3H11A/THOC6/CASC3
GOBP_ALPHA_BETA_T_CELL_DIFFERENTIATION	GOBP_ALPHA_BETA_T_CELL_DIFFERENTIATION	97	0.391107737845652	2.28925602220924	0.003584229390681	0.0451219512195122	0.0338780198249153	2508	tags=36%, list=16%, signal=30%	ZC3H12A/BCL3/CD86/BATF/RELB/PRDM1/IRF1/MALT1/PRR7/SOCS1/SYK/STAT3/RUNX3/PTGER4/ITK/RUNX1/NFKBIZ/CD80/CD83/IL27/HLX/NLRP3/ADA/ANXA1/TNFSF8/SEMA4A/LEF1/IL23A/CCL19/TOX/RARA/TGFBR2/IL6/GLI3/NCKAP1L
GOBP_ANTIGEN_PROCESSING_AND_PRESENTATION_OF_EXOGENOUS_PEPTIDE_ANTIGEN_VIA_MHC_CLASS_I	GOBP_ANTIGEN_PROCESSING_AND_PRESENTATION_OF_EXOGENOUS_PEPTIDE_ANTIGEN_VIA_MHC_CLASS_I	70	0.41281919897295	2.25848937055778	0.00359712230215827	0.0451219512195122	0.0338780198249153	3910	tags=46%, list=25%, signal=34%	PSMD11/SEC22B/ITGAV/PSMD3/TAP1/PSMD12/PSMD6/FCER1G/PSMA2/IKBKB/PSMA6/PSMB7/PSMC4/PSMC6/PSMD1/PSMD14/NCF4/PSMD8/PSMA3/PSMD2/NCF2/PSME3/PSMB4/PSMD4/PSMB3/PSMA7/TAPBP/PSMB11/CHUK/CYBB/PSMC3/PSMB2
GOBP_CELLULAR_RESPONSE_TO_MECHANICAL_STIMULUS	GOBP_CELLULAR_RESPONSE_TO_MECHANICAL_STIMULUS	72	0.429011867880476	2.38158376492766	0.00359712230215827	0.0451219512195122	0.0338780198249153	3107	tags=47%, list=20%, signal=38%	CHEK1/SLC2A1/BAG3/IRF1/BCL10/MYD88/EGFR/PTGER4/GADD45A/GJA1/NFKB1/AQP1/IL13/HDAC4/PDE2A/TNFRSF8/SLC38A2/FAS/RAC1/IL1B/TNFRSF10B/LTBR/ATP1A1/CASP1/RIPOR2/SOX9/CASP8AP2/GOT1/TNFSF14/PTPN11/TNFRSF1A/MAP2K4/SLC9A1/WNT11
GOBP_POSITIVE_REGULATION_OF_SMALL_GTPASE_MEDIATED_SIGNAL_TRANSDUCTION	GOBP_POSITIVE_REGULATION_OF_SMALL_GTPASE_MEDIATED_SIGNAL_TRANSDUCTION	72	0.370172703433587	2.0549485147633	0.00359712230215827	0.0451219512195122	0.0338780198249153	3717	tags=46%, list=24%, signal=35%	LRRC59/JAK2/MAP4K4/IRS2/STK19/GPR35/NOTCH2/P2RY10/SOS2/AKAP13/PRAG1/RAC1/ERBIN/GRB2/SOS1/CSF1/ABRA/SHC1/SRC/RAPGEF1/VAV1/PDGFRB/GPR65/LYN/NOTCH1/PIK3CG/KRAS/LPAR1/CRKL/GPR20/NGF/ITPKB/IGF1
GOBP_REACTIVE_NITROGEN_SPECIES_METABOLIC_PROCESS	GOBP_REACTIVE_NITROGEN_SPECIES_METABOLIC_PROCESS	70	0.320766630192951	1.75487968225016	0.00359712230215827	0.0451219512195122	0.0338780198249153	3248	tags=41%, list=21%, signal=33%	ZC3H12A/TLR2/GCH1/JAK2/ICAM1/SMAD3/PTX3/ARG2/IL10/RAC1/IL1B/TLR6/EDN1/TNF/CD47/PTGS2/ASS1/ROCK2/DNM2/SELENOS/NOS2/IFNG/PTK2B/GLA/MIR132/KLF4/HSP90AA1/ITGB2/CD34
GOBP_REGULATION_OF_CELLULAR_AMINE_METABOLIC_PROCESS	GOBP_REGULATION_OF_CELLULAR_AMINE_METABOLIC_PROCESS	72	0.353918822546313	1.96471796000162	0.00359712230215827	0.0451219512195122	0.0338780198249153	3203	tags=38%, list=21%, signal=30%	SLC7A11/PSMD11/ODC1/PDE1B/PSMD3/PSMD12/NR4A2/PSMD6/PSMA2/OAZ3/PSMA6/AZIN1/BHMT/PSMB7/PSMC4/PSMC6/CHRNB2/PSMD1/PSMD14/PSMD8/PSMA3/PSMD2/ITGAM/PSME3/PSMB4/PSMD4/ITGB2
GOBP_REGULATION_OF_HEMATOPOIETIC_STEM_CELL_DIFFERENTIATION	GOBP_REGULATION_OF_HEMATOPOIETIC_STEM_CELL_DIFFERENTIATION	72	0.316190258434625	1.75527448654633	0.00359712230215827	0.0451219512195122	0.0338780198249153	3031	tags=35%, list=20%, signal=28%	PSMD11/RUNX1/OSM/PSMD3/PSMD12/FOXC1/PSMD6/PSMA2/HSPA9/PUS7/YTHDF2/NFE2L2/PSMA6/PSMB7/PSMC4/PSMC6/PSMD1/PSMD14/LMO1/PSMD8/PSMA3/PSMD2/PSME3/PSMB4/PSMD4
GOBP_REGULATION_OF_TRANSCRIPTION_FROM_RNA_POLYMERASE_II_PROMOTER_IN_RESPONSE_TO_HYPOXIA	GOBP_REGULATION_OF_TRANSCRIPTION_FROM_RNA_POLYMERASE_II_PROMOTER_IN_RESPONSE_TO_HYPOXIA	72	0.416147733798843	2.3101707920651	0.00359712230215827	0.0451219512195122	0.0338780198249153	3910	tags=50%, list=25%, signal=38%	HIF1A/BACH1/PSMD11/EGLN2/EGLN3/UBC/PSMD3/PSMD12/PSMD6/PSMA2/NFE2L2/EGR1/PSMA6/PSMB7/PSMC4/CREBBP/PSMC6/PSMD1/PSMD14/UBB/PSMD8/PSMA3/ARNT/PSMD2/NOTCH1/PSME3/PSMB4/PSMD4/UBA52/RBPJ/PSMB3/PSMA7/ELOC/PSMB11/PSMC3/PSMB2
GOBP_RESPONSE_TO_TYPE_I_INTERFERON	GOBP_RESPONSE_TO_TYPE_I_INTERFERON	70	0.348534173036637	1.90679291815343	0.00359712230215827	0.0451219512195122	0.0338780198249153	2826	tags=37%, list=18%, signal=30%	IFNB1/PTPN2/IRF1/PTPN1/MYD88/TBK1/IFNA1/MX1/JAK1/YTHDF2/ABCE1/UBE2K/IFIT2/CACTIN/MMP12/EGR1/STAT2/RNASEL/SETD2/IRF8/NLRC5/IKBKE/IRF5/CNOT7/PTPN11/IFNAR1
GOBP_TYROSINE_PHOSPHORYLATION_OF_STAT_PROTEIN	GOBP_TYROSINE_PHOSPHORYLATION_OF_STAT_PROTEIN	72	0.389501069080039	2.16224652974269	0.00359712230215827	0.0451219512195122	0.0338780198249153	3180	tags=47%, list=21%, signal=38%	SOCS3/PTPN2/JAK2/IL12A/SOCS1/STAT3/IL24/TSLP/PPP2R1A/IL13/OSM/SH2B3/GGNBP2/CNTF/IL20/CLCF1/CSF2/IL23A/SUZ12/LIF/TNF/PPP2CA/HCLS1/IL6/FYN/IFNG/LYN/CNOT7/IL31RA/MIR98/MIR221/TNFRSF1A/ARL2BP/MIRLET7E
GOBP_CYTOPLASMIC_PATTERN_RECOGNITION_RECEPTOR_SIGNALING_PATHWAY	GOBP_CYTOPLASMIC_PATTERN_RECOGNITION_RECEPTOR_SIGNALING_PATHWAY	67	0.437874252546496	2.35648343787491	0.0036101083032491	0.0451219512195122	0.0338780198249153	1924	tags=34%, list=12%, signal=30%	RNF125/BIRC2/RELA/NFKBIA/TRAF6/RIOK3/TNFAIP3/BIRC3/SLC15A3/IRAK2/GPATCH3/NPLOC4/TIFA/UBC/OTULIN/TRIM15/PTPN22/NOD2/INAVA/LACC1/TAB3/ERBIN/TAB2
GOBP_DNA_DAMAGE_RESPONSE_SIGNAL_TRANSDUCTION_BY_P53_CLASS_MEDIATOR	GOBP_DNA_DAMAGE_RESPONSE_SIGNAL_TRANSDUCTION_BY_P53_CLASS_MEDIATOR	100	0.345077296693985	2.0358453998268	0.0036101083032491	0.0451219512195122	0.0338780198249153	2400	tags=28%, list=16%, signal=24%	BCL3/SFN/BATF/DYRK3/CD44/CDKN1A/SPRED1/MDM2/NDRG1/TNKS1BP1/CDK1/GADD45A/E2F7/FOXM1/CDC25C/DYRK1A/MARCHF7/GTSE1/CCNB1/PLK3/PLK2/YJU2/CNOT11/PMAIP1/SPRED2/CNOT4/E2F8/CD74
GOBP_NEGATIVE_REGULATION_OF_MAP_KINASE_ACTIVITY	GOBP_NEGATIVE_REGULATION_OF_MAP_KINASE_ACTIVITY	67	0.415993760936349	2.23873041679177	0.0036101083032491	0.0451219512195122	0.0338780198249153	2708	tags=45%, list=18%, signal=37%	DUSP2/NUP62/SPRY4/SPRY2/PTPN1/DUSP5/DUSP16/SPRED1/PTPRJ/IRAK3/PPP2R1A/DUSP1/SH2B3/DUSP10/SPRY1/PTPN22/LAX1/MAPK8IP1/IL1B/DUSP8/AGT/DUSP4/RGS4/GPS2/SPRED2/PDCD4/PPP2CA/PRKCD/HIPK3/LYN
GOBP_ALTERNATIVE_MRNA_SPLICING_VIA_SPLICEOSOME	GOBP_ALTERNATIVE_MRNA_SPLICING_VIA_SPLICEOSOME	69	0.323536294780385	1.76451249953283	0.0036231884057971	0.0451219512195122	0.0338780198249153	3081	tags=38%, list=20%, signal=30%	SFPQ/MAGOH/DYRK1A/THRAP3/YTHDC1/TRA2B/SRSF12/RBM15/ZC3H10/RBM25/RBM7/CELF6/RNPS1/RBM17/DHX9/NSRP1/CDK13/SMU1/RBM8A/REST/SFSWAP/HNRNPA1/SRSF6/WTAP/FMR1/FXR1
GOBP_BIOLOGICAL_PROCESS_INVOLVED_IN_INTERACTION_WITH_SYMBIONT	GOBP_BIOLOGICAL_PROCESS_INVOLVED_IN_INTERACTION_WITH_SYMBIONT	69	0.347879305169403	1.89727518118756	0.0036231884057971	0.0451219512195122	0.0338780198249153	3179	tags=39%, list=21%, signal=31%	STOM/ZC3H12A/CTDP1/CHD1/VAPA/CCNK/CAMP/AQP1/RRP1B/CCL3/PTX3/EIF2AK4/YTHDC2/JUN/LEF1/ELANE/LTF/CCL4/REST/CTSG/HMGA2/FN1/NUCKS1/MIR221/CCNT1/FMR1/CFL1
GOBP_CD4_POSITIVE_ALPHA_BETA_T_CELL_DIFFERENTIATION	GOBP_CD4_POSITIVE_ALPHA_BETA_T_CELL_DIFFERENTIATION	73	0.391163007256687	2.18116428563022	0.0036231884057971	0.0451219512195122	0.0338780198249153	3143	tags=42%, list=20%, signal=34%	ZC3H12A/BCL3/CD86/BATF/RELB/MALT1/SOCS1/STAT3/RUNX3/PTGER4/RUNX1/NFKBIZ/CD80/CD83/IL27/HLX/NLRP3/ANXA1/SEMA4A/LEF1/IL23A/CCL19/TOX/RARA/IL6/NCKAP1L/IFNG/RIPK2/BCL6/NKX2-3/NFKBID
GOBP_NEGATIVE_REGULATION_OF_ERK1_AND_ERK2_CASCADE	GOBP_NEGATIVE_REGULATION_OF_ERK1_AND_ERK2_CASCADE	68	0.358731816402515	1.94867932886101	0.0036231884057971	0.0451219512195122	0.0338780198249153	3094	tags=41%, list=20%, signal=33%	TNIP1/SPRY4/SPRY2/PTPN2/PTPN1/NLRP6/SLC9A3R1/SPRED1/ATF3/DUSP1/CRYBA1/DUSP10/SPRY1/EZR/C1QL4/DUSP4/ERRFI1/RANBP9/LIF/CNKSR3/SPRED2/RAPGEF1/PTPRC/LYN/SPRED3/MIR221/KLF4/GPER1
GOBP_POSITIVE_REGULATION_OF_TYPE_I_INTERFERON_PRODUCTION	GOBP_POSITIVE_REGULATION_OF_TYPE_I_INTERFERON_PRODUCTION	69	0.388347166119435	2.11798008393783	0.0036231884057971	0.0451219512195122	0.0338780198249153	3186	tags=42%, list=21%, signal=34%	TLR2/IRF1/RELA/MYD88/NFKB2/RIOK3/TBK1/SYK/CD14/DDX3X/NFKB1/LRRFIP1/TRIM15/PTPN22/MMP12/POLR3F/DHX33/DHX36/CREBBP/DHX9/SETD2/POLR2K/IRF5/PTPN11/RIPK2/POLR3C/HMGB2/POLR3D/HSP90AA1
GOBP_PROTEIN_SUMOYLATION	GOBP_PROTEIN_SUMOYLATION	69	0.363415770315145	1.98200844725536	0.0036231884057971	0.0451219512195122	0.0338780198249153	2674	tags=38%, list=17%, signal=31%	GNL3/NUP62/RELA/NUP98/MDM2/POM121/NUP54/NUP50/HDAC4/NUP214/RASD2/NUP88/NUP153/UBE2I/SENP6/NUP93/RNF212B/EGR1/TOLLIP/RANBP2/EGR2/ARNT/NUP155/NUP107/ZMIZ1/MAGEA2
GOBP_REGULATION_OF_LEUKOCYTE_APOPTOTIC_PROCESS	GOBP_REGULATION_OF_LEUKOCYTE_APOPTOTIC_PROCESS	68	0.357051012450022	1.93954897641295	0.0036231884057971	0.0451219512195122	0.0338780198249153	3105	tags=38%, list=20%, signal=31%	SLC7A11/HIF1A/BCL10/IRS2/ADAM8/HCAR2/CD274/RIPK3/ARG2/AURKB/ADA/IL10/NOD2/ANXA1/ST3GAL1/CCR7/CCL19/TCP1/HCLS1/CD74/SELENOS/RAPGEF2/LYN/BCL6/PIK3CD/FNIP1
GOBP_RIBOSOMAL_SMALL_SUBUNIT_BIOGENESIS	GOBP_RIBOSOMAL_SMALL_SUBUNIT_BIOGENESIS	68	0.404274501308745	2.19607330006657	0.0036231884057971	0.0451219512195122	0.0338780198249153	2593	tags=34%, list=17%, signal=28%	UTP4/RIOK1/NOL10/RIOK3/RCL1/NOB1/RRS1/HELB/NGDN/TSR1/HEATR1/KRI1/NAT10/ABT1/NOP9/TBL3/NOP14/NOL11/SURF6/DCAF13/WDR3/PWP2/BYSL
GOBP_INTERFERON_GAMMA_PRODUCTION	GOBP_INTERFERON_GAMMA_PRODUCTION	91	0.379163243835864	2.19657620890034	0.00363636363636364	0.0451219512195122	0.0338780198249153	2951	tags=37%, list=19%, signal=30%	ZC3H12A/BCL3/PDE4B/TXK/PDE4D/IL12A/HAVCR2/IL1R1/CD14/SLC7A5/CRTAM/IL27/CD274/RIPK3/PTPN22/IL10/LAPTM5/NOD2/IL20RB/EBI3/CCR7/IL1B/SLC11A1/IL23A/PGLYRP3/TNF/IRF8/CD47/RARA/IL12RB2/RIPK2/INHBA/LTA/PDCD1LG2
GOBP_REGULATION_OF_NIK_NF_KAPPAB_SIGNALING	GOBP_REGULATION_OF_NIK_NF_KAPPAB_SIGNALING	91	0.367067630791422	2.12650365762482	0.00363636363636364	0.0451219512195122	0.0338780198249153	2253	tags=34%, list=15%, signal=29%	LITAF/ZC3H12A/TLR2/BCL3/CD86/BIRC2/RELA/NFKBIA/TRAF6/SASH1/EGFR/HAVCR2/SPHK1/CD14/DDX3X/PTPN22/NLRP3/LAPTM5/ADGRG3/NOD2/TRIP6/ILK/IL1B/IL23A/EDN1/CCL19/NFAT5/C1QTNF3/TNF/PDCD4/PPM1A
GOBP_INTEGRIN_MEDIATED_SIGNALING_PATHWAY	GOBP_INTEGRIN_MEDIATED_SIGNALING_PATHWAY	102	0.326922380608043	1.93454115173203	0.00364963503649635	0.0451219512195122	0.0338780198249153	3211	tags=38%, list=21%, signal=30%	BCAR1/ADAMTS1/TXK/SYK/PLEK/ITGA7/LAMA5/ITGA5/ITGAV/CDH17/CUL3/NME2/ADAM15/MADCAM1/ILK/ADAM9/ERBIN/CD63/DST/ITGB6/FYB2/ITGB8/SRC/FERMT2/CD47/VAV1/TIMP1/PRAM1/MYH9/ITGA3/CDC42/FN1/PTK2B/PTPN11/ITGAM/HCK/NEDD9/ITGB2/FGR
GOBP_LEUKOCYTE_APOPTOTIC_PROCESS	GOBP_LEUKOCYTE_APOPTOTIC_PROCESS	87	0.362653686941738	2.08864508013823	0.00364963503649635	0.0451219512195122	0.0338780198249153	3304	tags=43%, list=21%, signal=34%	SLC7A11/HIF1A/BCL10/RIPK1/IRS2/ADAM8/LMBR1L/TRAF3IP2/HCAR2/CD274/RIPK3/ARG2/BCL2L11/AURKB/ADA/IL10/FAS/NOD2/ANXA1/ST3GAL1/CCR7/PLEKHO2/CCL19/TCP1/HCLS1/IL6/CD74/GLI3/SELENOS/RAPGEF2/LYN/CASP3/BCL6/PIK3CD/FNIP1/CRKL/NOC2L
GOBP_MACROPHAGE_ACTIVATION	GOBP_MACROPHAGE_ACTIVATION	93	0.302342449563007	1.74897967046407	0.00364963503649635	0.0451219512195122	0.0338780198249153	2901	tags=32%, list=19%, signal=26%	SBNO2/ZC3H12A/TLR2/JAK2/SYK/THBS1/HAVCR2/SPHK1/CRTC3/PRKCE/CCL3/IL13/IL10/FCGR2B/CSF2/SLC11A1/TLR6/PLA2G10/C5AR1/TNF/IL6/CD74/FPR2/TNIP2/PTPRC/JMJD6/IFNG/IL31RA/ITGAM/DYSF
GOBP_POSITIVE_REGULATION_OF_NEURON_DEATH	GOBP_POSITIVE_REGULATION_OF_NEURON_DEATH	87	0.308291342687557	1.77555397708399	0.00364963503649635	0.0451219512195122	0.0338780198249153	3700	tags=46%, list=24%, signal=35%	ATF4/PCSK9/DKK1/PITX3/MCL1/PICALM/CCL3/HDAC4/BCL2L11/FOS/CDK5R1/DDIT4/FCGR2B/JUN/EGR1/TLR6/MYBL2/DAXX/EIF2S1/SSH1/ADORA1/TNF/CDC34/FYN/REST/IFNG/EFNB2/CDC42/CASP3/MIR98/ITGAM/MAP2K4/ITGB2/TYROBP/GSK3B/PRNP/PAK3/ELK1/NF1/TGFB2
GOBP_REGULATION_OF_MRNA_SPLICING_VIA_SPLICEOSOME	GOBP_REGULATION_OF_MRNA_SPLICING_VIA_SPLICEOSOME	93	0.361147852611617	2.08915503979814	0.00364963503649635	0.0451219512195122	0.0338780198249153	3389	tags=44%, list=22%, signal=35%	NUP98/SF1/RBM39/MAGOH/DYRK1A/THRAP3/YTHDC1/TRA2B/SRSF12/RBM15/ZC3H10/RBM25/RBM7/CELF6/RNPS1/SRSF4/SRSF3/DAZAP1/NSRP1/SF3B4/SMU1/RBMXL1/RBM8A/REST/SFSWAP/JMJD6/CWC22/U2AF2/HNRNPK/HNRNPA1/SRSF6/WTAP/SON/SLC39A5/FMR1/FXR1/NCL/C1QBP/RBM24/RBM3/PRDX6
GOBP_ACUTE_INFLAMMATORY_RESPONSE	GOBP_ACUTE_INFLAMMATORY_RESPONSE	90	0.375609969521318	2.17168050619883	0.00366300366300366	0.0451219512195122	0.0338780198249153	2878	tags=41%, list=19%, signal=34%	PLSCR1/CEBPB/TAC1/F3/ICAM1/ADAM8/TREM1/OSMR/IL1A/OSM/F12/B4GALT1/NLRP3/ITIH4/IL20RB/CD6/CCR7/FCGR2B/IL1B/ORM1/VCAM1/ADORA1/TNF/ELANE/PTGES/TNFRSF11A/ANO6/PTGS2/IL6/MRGPRX1/ASS1/IL22/SELENOS/HP/IL31RA/FN1/PIK3CG
GOBP_DNA_TEMPLATED_TRANSCRIPTION_ELONGATION	GOBP_DNA_TEMPLATED_TRANSCRIPTION_ELONGATION	103	0.278136258355434	1.6438968026776	0.00366300366300366	0.0451219512195122	0.0338780198249153	2944	tags=34%, list=19%, signal=28%	CTDP1/WDR43/ELL/AFF4/BRD4/ELL2/LEO1/ALYREF/TAF1D/CCNK/DDX39B/GTF2F2/EAF1/GTF2F1/TCERG1/BTBD18/KAT7/ADRM1/RTF1/CDK9/CDC73/RNF8/POLR1B/SCAF8/CDK13/SETD2/IWS1/ELL3/POLR2K/POLR2D/CCAR2/PCID2/ENY2/TBP/CCNT1
GOBP_GRANULOCYTE_CHEMOTAXIS	GOBP_GRANULOCYTE_CHEMOTAXIS	90	0.347969016437591	2.01186760490341	0.00366300366300366	0.0451219512195122	0.0338780198249153	3315	tags=42%, list=21%, signal=33%	PDE4B/SYK/THBS1/CXCL10/CCL22/CCL3/FCER1G/CCL17/CCL11/NOD2/ANXA1/RAC1/TIRAP/CCL20/CCR7/IL23A/AKIRIN1/EDN1/CCL19/CXCL11/SCG2/RIPOR2/CSF1/C5AR1/CCL1/RAC2/CCL7/CCL4/VAV1/CD74/CXCL9/NCKAP1L/IL34/PIK3CG/PIK3CD/C1QBP/ITGB2/S100A8
GOBP_INNATE_IMMUNE_RESPONSE_ACTIVATING_SIGNAL_TRANSDUCTION	GOBP_INNATE_IMMUNE_RESPONSE_ACTIVATING_SIGNAL_TRANSDUCTION	104	0.389117658456347	2.3002968443586	0.00366300366300366	0.0451219512195122	0.0338780198249153	3230	tags=42%, list=21%, signal=34%	MUC13/RELB/RELA/BCL10/TRAF6/MALT1/CLEC4D/PSMD11/SYK/NFKB1/PSMD3/PSMD12/PSMD6/FCER1G/PSMA2/CLEC4E/IKBKB/FBXW11/TAB3/PSMA6/PSMB7/TAB2/PSMC4/CREBBP/PSMC6/PSMD1/PSMD14/SRC/MUC15/FYN/PSMD8/RAF1/PSMA3/PRKCD/PSMD2/LYN/PSME3/PSMB4/MUC5AC/HCK/KRAS/PSMD4/CUL1/TYROBP
GOBP_INTERLEUKIN_1_PRODUCTION	GOBP_INTERLEUKIN_1_PRODUCTION	90	0.462034578511401	2.67136542893613	0.00366300366300366	0.0451219512195122	0.0338780198249153	2933	tags=46%, list=19%, signal=37%	ZC3H12A/MALT1/TNFAIP3/HSPB1/JAK2/MEFV/GIT1/STAT3/HAVCR2/IL1R2/S1PR3/SPHK1/AIM2/SMAD3/CCL3/GHRL/ARG2/NLRP3/IL10/NOD2/ANXA1/INAVA/HK1/IL17A/TRIM16/PANX1/CCR7/EGR1/ORM1/TLR6/CCL19/CASP1/ERRFI1/GBP5/TNF/IL6/CD33/IFNG/MIR98/RIPK2/MIR132
GOBP_NEGATIVE_REGULATION_OF_CELL_CYCLE_G2_M_PHASE_TRANSITION	GOBP_NEGATIVE_REGULATION_OF_CELL_CYCLE_G2_M_PHASE_TRANSITION	103	0.287537849951215	1.69946397847758	0.00366300366300366	0.0451219512195122	0.0338780198249153	3530	tags=40%, list=23%, signal=31%	CHEK1/CDKN1A/PSMD11/ORC1/TICRR/CDK1/PSMD3/PSMD12/AURKB/PSMD6/PSMA2/BLM/PLK1/DTL/PSMA6/PSMB7/PSMC4/PSMC6/CLSPN/PSMD1/PSMD14/TOPBP1/PSMD8/PSMA3/HMGA2/PSMD2/MACROH2A1/BRCA1/PSME3/USP47/PSMB4/MRNIP/TAOK1/PSMD4/FOXN3/CUL1/BRCC3/PSMB3/PINX1/PSMA7/VPS4A
GOBP_POSITIVE_REGULATION_OF_LYMPHOCYTE_DIFFERENTIATION	GOBP_POSITIVE_REGULATION_OF_LYMPHOCYTE_DIFFERENTIATION	92	0.329294195473101	1.89818946330376	0.00366300366300366	0.0451219512195122	0.0338780198249153	3280	tags=45%, list=21%, signal=35%	CD86/MALT1/SOCS1/SYK/RUNX3/ADAM8/RUNX1/NFKBIZ/CD80/CD83/HLX/DUSP10/NLRP3/ADA/IL10/RHOH/ANXA1/TNFSF9/LEF1/IL23A/CCL19/PPP2R3C/TESPA1/TOX/MMP14/RARA/TGFBR2/CD74/GLI3/NCKAP1L/ZMIZ1/PTPRC/IFNG/PCID2/RIPK2/PIK3R6/INPP5D/BCL6/NFKBID/EGR3/XBP1
GOBP_POSITIVE_REGULATION_OF_MYELOID_CELL_DIFFERENTIATION	GOBP_POSITIVE_REGULATION_OF_MYELOID_CELL_DIFFERENTIATION	92	0.317050815417857	1.82761350012075	0.00366300366300366	0.0451219512195122	0.0338780198249153	2978	tags=37%, list=19%, signal=30%	HIF1A/TRIB1/TRAF6/RIPK1/STAT3/FES/RUNX1/NOTCH2/FOS/IL20/CCR1/KAT7/IL17A/JUN/CSF3/LEF1/ZFP36L1/IL23A/ETS1/BRD1/CSF1/LIF/TNF/HCLS1/CD74/NCKAP1L/MED1/ARNT/IFNG/IL34/INHBA/MIR221/INPP5D/HMGB2
GOBP_REGULATION_OF_GENE_SILENCING	GOBP_REGULATION_OF_GENE_SILENCING	103	0.333564070440745	1.97149739529799	0.00366300366300366	0.0451219512195122	0.0338780198249153	3303	tags=39%, list=21%, signal=31%	ZC3H12A/NUP62/RIPK1/NUP98/EGFR/STAT3/POM121/ZFP36/TRIM71/NUP54/NUP50/NUP214/NUP88/NUP153/ZC3H10/EIF4G1/NUP93/EIF4ENIF1/DHX9/RANBP2/H3C13/TNF/ELAVL1/H4C8/EIF4E2/IL6/POLR2K/NUP155/NUP107/POLR2D/ASF1A/H4C4/H3C2/XPO5/H4C3/ATAD2B/FMR1/FXR1/NCOR2/AGO2
GOBP_REGULATION_OF_MYELOID_LEUKOCYTE_DIFFERENTIATION	GOBP_REGULATION_OF_MYELOID_LEUKOCYTE_DIFFERENTIATION	104	0.290270382260534	1.715954107489	0.00366300366300366	0.0451219512195122	0.0338780198249153	2960	tags=34%, list=19%, signal=27%	MYC/CEBPB/TRIB1/PTPN2/TRAF6/RIPK1/FES/RUNX1/CARTPT/NOTCH2/CCL3/FOS/NME2/IL20/CCR1/IL17A/JUN/LEF1/ZFP36L1/IL23A/CSF1/LIF/TNF/RARA/LTF/HCLS1/CD74/IFNG/LYN/MAFB/FBN1/IL34/INHBA/TFE3/INPP5D
GOBP_REGULATION_OF_PATTERN_RECOGNITION_RECEPTOR_SIGNALING_PATHWAY	GOBP_REGULATION_OF_PATTERN_RECOGNITION_RECEPTOR_SIGNALING_PATHWAY	90	0.383954852793713	2.21992848095908	0.00366300366300366	0.0451219512195122	0.0338780198249153	2316	tags=31%, list=15%, signal=27%	TLR2/RNF125/BIRC2/IRF1/NLRP6/RIOK3/TNFAIP3/BIRC3/SLC15A3/CD14/GPATCH3/DDX3X/NPLOC4/IRAK3/TRIM15/PTPN22/NOD2/GFI1/CACTIN/TIRAP/TLR6/ERBIN/NFKBIL1/SMPDL3B/GPS2/ACOD1/LTF/CD300LF
GOBP_VASCULAR_ENDOTHELIAL_GROWTH_FACTOR_RECEPTOR_SIGNALING_PATHWAY	GOBP_VASCULAR_ENDOTHELIAL_GROWTH_FACTOR_RECEPTOR_SIGNALING_PATHWAY	90	0.306212780536438	1.77044375868777	0.00366300366300366	0.0451219512195122	0.0338780198249153	2796	tags=37%, list=18%, signal=30%	BCAR1/HIF1A/SHB/MAPKAPK2/PTPN1/HSPB1/PDCD6/ITGA5/MAPKAPK3/PXN/ITGAV/FOXC1/ABI1/RAC1/IL1B/NIBAN2/SRC/NCF4/VAV1/NRP2/FYN/WASF2/FLT1/NCKAP1L/ARNT/ROCK2/FZD4/NCF2/CDC42/CYFIP2/PTK2B/SH2D2A/FLT4
GOBP_VIRAL_GENOME_REPLICATION	GOBP_VIRAL_GENOME_REPLICATION	103	0.309558878762234	1.82961708784977	0.00366300366300366	0.0451219512195122	0.0338780198249153	3092	tags=36%, list=20%, signal=29%	PLSCR1/STOM/ZC3H12A/TNIP1/IFNB1/ZC3HAV1/PDE12/RESF1/VAPA/SLPI/DDX3X/CCNK/TMEM39A/RAB5A/MX1/ATG16L1/EIF2AK4/CD28/YTHDC2/LARP1/TOP2A/RNASEL/PARP10/TNF/LTF/HMGA2/ROCK2/DEK/CNOT7/NOTCH1/CDC42/GRK2/NUCKS1/MIR221/ADARB1/FMR1/STAU1
GOBP_ANTIGEN_PROCESSING_AND_PRESENTATION_OF_PEPTIDE_ANTIGEN_VIA_MHC_CLASS_I	GOBP_ANTIGEN_PROCESSING_AND_PRESENTATION_OF_PEPTIDE_ANTIGEN_VIA_MHC_CLASS_I	88	0.307188781452405	1.76518433757711	0.003690036900369	0.0451219512195122	0.0338780198249153	3910	tags=42%, list=25%, signal=32%	PSMD11/SEC22B/ITGAV/PSMD3/TAP1/PSMD12/PSMD6/FCER1G/PSMA2/IKBKB/SEC24A/PSMA6/PSMB7/PSMC4/PSMC6/SEC24D/PSMD1/PSMD14/NCF4/PSMD8/PSMA3/SEC24C/PSMD2/NCF2/PSME3/PSMB4/SEC24B/SAR1B/PSMD4/PSMB3/PSMA7/TAPBP/PSMB11/CHUK/CYBB/PSMC3/PSMB2
GOBP_CD4_POSITIVE_ALPHA_BETA_T_CELL_ACTIVATION	GOBP_CD4_POSITIVE_ALPHA_BETA_T_CELL_ACTIVATION	88	0.369103969118462	2.12096464638114	0.003690036900369	0.0451219512195122	0.0338780198249153	3143	tags=40%, list=20%, signal=32%	ZC3H12A/BCL3/CD86/BATF/RELB/MALT1/SOCS1/STAT3/RUNX3/PTGER4/RUNX1/NFKBIZ/CD80/CD83/IL27/CD274/HLX/ARG2/NLRP3/ANXA1/SEMA4A/LEF1/IL23A/CCL19/TARM1/TOX/RARA/TGFBR2/IL6/NCKAP1L/IFNG/RIPK2/BCL6/NKX2-3/NFKBID
GOBP_DIGESTIVE_SYSTEM_PROCESS	GOBP_DIGESTIVE_SYSTEM_PROCESS	88	0.369608610542717	2.12386444348303	0.003690036900369	0.0451219512195122	0.0338780198249153	2470	tags=30%, list=16%, signal=25%	MUC13/TAC1/NPC1L1/UGCG/STRAP/HIP1R/HRH2/CHRM1/AQP1/GHRL/SGK1/SLC5A1/SLC2A5/NOD2/TJP2/INAVA/IL17A/SCARB1/OXTR/EZR/SOX9/DRD3/NR1H2/STK39/SOAT2/SNX10
GOBP_REGULATION_OF_ERBB_SIGNALING_PATHWAY	GOBP_REGULATION_OF_ERBB_SIGNALING_PATHWAY	88	0.331457972399024	1.9046412394278	0.003690036900369	0.0451219512195122	0.0338780198249153	2269	tags=31%, list=15%, signal=26%	RHBDF2/NUP62/EREG/SPRY2/PTPN2/PLAUR/CBLB/BCAR3/EGFR/GPRC5A/HIP1R/PTPRJ/ACP4/SPRY1/PTPN12/EPGN/RNF115/RHBDF1/AREG/AGT/GRB2/SOS1/ARHGEF7/ERRFI1/ADORA1/HBEGF/MVP
GOBP_ENDOCRINE_PROCESS	GOBP_ENDOCRINE_PROCESS	71	0.353022074184139	1.92863965986106	0.0037037037037037	0.0451219512195122	0.0338780198249153	3476	tags=39%, list=23%, signal=31%	RAB8B/TAC1/RAB11FIP1/INHBB/GJA1/HCAR2/GHRL/OXTR/IL1B/HSD11B2/EDN1/AGT/C1QTNF3/NIBAN2/CRY1/TMF1/CTSG/FZD4/AOPEP/PCSK5/PTPN11/INHBA/KRAS/C1QTNF1/ATP6AP2/AVPR1B/SMAD4/NOS3
GOBP_ENDODERM_DEVELOPMENT	GOBP_ENDODERM_DEVELOPMENT	71	0.356891968254237	1.94978176889292	0.0037037037037037	0.0451219512195122	0.0338780198249153	3203	tags=41%, list=21%, signal=33%	DUSP2/DUSP5/ITGA7/LEO1/DKK1/SMAD3/ITGA5/ITGAV/DUSP1/GATA6/RTF1/CDC73/ZFP36L1/DUSP4/MMP14/SETD2/COL4A2/MMP2/PELO/HMGA2/MACROH2A1/NOTCH1/FN1/ARC/INHBA/COL5A1/LAMC1/EXT1/ITGB2
GOBP_EXTRACELLULAR_MATRIX_DISASSEMBLY	GOBP_EXTRACELLULAR_MATRIX_DISASSEMBLY	71	0.353560230025088	1.93157972727877	0.0037037037037037	0.0451219512195122	0.0338780198249153	3278	tags=44%, list=21%, signal=35%	NOXO1/CD44/FURIN/ADAM8/SH3PXD2B/CTRB1/TLL2/ADAM15/MELTF/CARMIL2/MMP13/MMP12/ETS1/MMP3/PRSS1/MMP14/FAP/ADAMTS4/ELANE/TIMP1/IL6/A2M/MMP2/CTSG/HTRA1/CTSS/MIR98/CTSK/LAMC1/CAPNS2/ADAMTS5
GOBP_NEUTROPHIL_CHEMOTAXIS	GOBP_NEUTROPHIL_CHEMOTAXIS	71	0.389291034256058	2.1267852148615	0.0037037037037037	0.0451219512195122	0.0338780198249153	3315	tags=45%, list=21%, signal=36%	PDE4B/SYK/CXCL10/CCL22/CCL3/FCER1G/CCL17/CCL11/NOD2/RAC1/TIRAP/CCL20/CCR7/IL23A/EDN1/CCL19/CXCL11/RIPOR2/C5AR1/CCL1/RAC2/CCL7/CCL4/VAV1/CD74/CXCL9/NCKAP1L/PIK3CG/PIK3CD/C1QBP/ITGB2/S100A8
GOBP_NEUTROPHIL_MIGRATION	GOBP_NEUTROPHIL_MIGRATION	89	0.377030509326113	2.17921616192475	0.0037037037037037	0.0451219512195122	0.0338780198249153	2508	tags=38%, list=16%, signal=32%	PDE4B/MYD88/SYK/CXCL10/IL1R1/ADAM8/CCL22/CCL3/FCER1G/CCL17/CCL11/RHOH/NOD2/RAC1/TIRAP/CCL20/CCR7/IL23A/EDN1/CCL19/CXCL11/RHOG/RIPOR2/C5AR1/CCL1/RAC2/CCL7/CCL4/VAV1/CD74/MCOLN2/CXCL9/PRTN3/NCKAP1L
GOBP_POSITIVE_REGULATION_OF_REACTIVE_OXYGEN_SPECIES_METABOLIC_PROCESS	GOBP_POSITIVE_REGULATION_OF_REACTIVE_OXYGEN_SPECIES_METABOLIC_PROCESS	89	0.350921619693414	2.02830817742455	0.0037037037037037	0.0451219512195122	0.0338780198249153	3286	tags=44%, list=21%, signal=35%	ZC3H12A/SOD2/RIPK1/JAK2/ICAM1/CDKN1A/SYK/THBS1/EGFR/GADD45A/GNAI3/SMAD3/HDAC4/RIPK3/PTX3/NFE2L2/IL1B/DUOXA2/TLR6/EDN1/AGT/GRB2/TNF/ACOD1/TGFBR2/PTGS2/ASS1/PDGFRB/FPR2/PRKCD/DNM2/IFNG/PTK2B/ITGAM/KLF4/HSP90AA1/ITGB2/TYROBP/HVCN1
GOBP_REGULATION_OF_MITOTIC_NUCLEAR_DIVISION	GOBP_REGULATION_OF_MITOTIC_NUCLEAR_DIVISION	105	0.282098153059129	1.66915946111879	0.0037037037037037	0.0451219512195122	0.0338780198249153	2863	tags=34%, list=19%, signal=28%	ZWINT/CHEK1/NUP62/EREG/CDT1/MKI67/L3MBTL1/SPHK1/CDC25C/IL1A/CCNB1/DUSP1/AURKB/CUL3/RCC1/CD28/DLGAP5/NUSAP1/EPGN/IL1B/PLK1/EDN1/HOXA13/CENPF/CDK13/NDC80/DRD3/CDC20/MTBP/PDGFRB/EGF/CDC42/KIF20B/DYNC1LI1/IK/PCID2
GOBP_RESPONSE_TO_CHEMOKINE	GOBP_RESPONSE_TO_CHEMOKINE	71	0.386895880856475	2.11369994859716	0.0037037037037037	0.0451219512195122	0.0338780198249153	2457	tags=38%, list=16%, signal=32%	ACKR3/HIF1A/ZC3H12A/CXCL10/CCL22/GPR35/CCL3/DUSP1/SH2B3/RBM15/FOXC1/CCL17/CCL11/CCR1/CCL20/CCR7/CCRL2/CCR8/EDN1/CCL19/CXCL11/RIPOR2/CCL1/CCL7/CCL4/STK39/CXCL9
GOBP_FEMALE_GAMETE_GENERATION	GOBP_FEMALE_GAMETE_GENERATION	112	0.284578752385918	1.7023225108844	0.00373134328358209	0.0451219512195122	0.0338780198249153	2763	tags=33%, list=18%, signal=27%	ADAMTS1/TAF4B/PABPC1L/EREG/NRIP1/FOSL1/TUT4/INHBB/ETV6/PIWIL2/NPM2/TNFAIP6/CCNB1/PTX3/TUT7/MEIOC/YTHDC2/YTHDF2/TOP2A/PANX1/ZGLP1/PLK1/HROB/AMH/MCM9/WEE2/SOS1/STRA8/SRC/USP9X/UBB/CCNB2/PRKAR1A/WNT4/ZMIZ1/KMT2D/PTK2B
GOBP_REGULATION_OF_ALPHA_BETA_T_CELL_ACTIVATION	GOBP_REGULATION_OF_ALPHA_BETA_T_CELL_ACTIVATION	85	0.42254590169698	2.40589221997721	0.00373134328358209	0.0451219512195122	0.0338780198249153	2707	tags=42%, list=18%, signal=35%	ZC3H12A/CD86/PRDM1/IRF1/TNFRSF14/MALT1/CBLB/IL12A/SOCS1/SYK/RUNX3/RUNX1/NFKBIZ/CRTAM/CD80/CD83/IL27/CD274/HLX/ARG2/PTPN22/NLRP3/ADA/ANXA1/CD28/EBI3/MAPK8IP1/IL23A/CCL19/TARM1/RARA/TGFBR2/GLI3/NCKAP1L/PTPRC/IFNG
GOBP_REGULATION_OF_HEMATOPOIETIC_PROGENITOR_CELL_DIFFERENTIATION	GOBP_REGULATION_OF_HEMATOPOIETIC_PROGENITOR_CELL_DIFFERENTIATION	85	0.306899493394096	1.7474246005143	0.00373134328358209	0.0451219512195122	0.0338780198249153	3105	tags=35%, list=20%, signal=28%	PSMD11/RUNX1/OSM/PSMD3/PSMD12/FOXC1/SOS2/PSMD6/PSMA2/HSPA9/PUS7/YTHDF2/NFE2L2/PSMA6/SOS1/DHX36/PSMB7/PSMC4/PSMC6/PSMD1/PSMD14/LMO1/PSMD8/PSMA3/PSMD2/NOTCH1/PSME3/PSMB4/PSMD4/FNIP1
GOBP_T_CELL_ACTIVATION_INVOLVED_IN_IMMUNE_RESPONSE	GOBP_T_CELL_ACTIVATION_INVOLVED_IN_IMMUNE_RESPONSE	85	0.402528455802951	2.29191686925946	0.00373134328358209	0.0451219512195122	0.0338780198249153	2428	tags=36%, list=16%, signal=31%	ZC3H12A/BCL3/CD86/IFNB1/BATF/RELB/MALT1/ICAM1/IFNA1/STAT3/HAVCR2/PTGER4/NFKBIZ/CD80/IL27/HLX/NLRP3/FCER1G/EIF2AK4/ANXA1/FGL2/FCGR2B/SEMA4A/SLC11A1/LEF1/IL23A/CCL19/RARA/IL6/CD74/IFNE
GOBP_RESPONSE_TO_LEUKEMIA_INHIBITORY_FACTOR	GOBP_RESPONSE_TO_LEUKEMIA_INHIBITORY_FACTOR	78	0.287584476517741	1.63227350272911	0.00374531835205993	0.0451219512195122	0.0338780198249153	2675	tags=31%, list=17%, signal=26%	HK2/SBNO2/SOCS3/RNF125/SPRY2/PFKP/ICAM1/GCLM/ARID5B/GFPT2/JARID2/RNF138/INA/PDCD10/BCLAF1/SRSF3/MYBL2/ABCG4/NRP2/PARP16/SNX10/SMARCA5/FZD4/RNMT
GOBP_TYPE_I_INTERFERON_PRODUCTION	GOBP_TYPE_I_INTERFERON_PRODUCTION	115	0.398446707657298	2.41235822930287	0.00374531835205993	0.0451219512195122	0.0338780198249153	4004	tags=53%, list=26%, signal=40%	TLR2/RNF125/REL/TRAIP/RELB/IRF1/RELA/MYD88/NFKB2/RIOK3/TNFAIP3/TBK1/SYK/HAVCR2/CD14/GPATCH3/DDX3X/NPLOC4/TAX1BP1/NFKB1/LRRFIP1/TRIM15/PTPN22/IL10/CACTIN/RNF26/TIRAP/MMP12/POLR3F/DHX33/DHX36/CREBBP/DHX9/ACOD1/SETD2/IRF8/POLR2K/NLRC5/DTX4/IKBKE/IRF5/PTPN11/RIPK2/POLR3C/YY1/HMGB2/POLR3D/HSP90AA1/G3BP1/TLR7/TRAF3/OTUD5/TRIM25/CYLD/IRAK1/CHUK/STING1/ITCH/TICAM1/NLRC3/RNF216
GOBP_ALPHA_BETA_T_CELL_ACTIVATION	GOBP_ALPHA_BETA_T_CELL_ACTIVATION	129	0.398128635311672	2.44918873467656	0.0037593984962406	0.0451219512195122	0.0338780198249153	2594	tags=37%, list=17%, signal=31%	ZC3H12A/BCL3/CD86/BATF/RELB/PRDM1/IRF1/TNFRSF14/MALT1/PRR7/CBLB/IL12A/SOCS1/SYK/STAT3/RUNX3/PTGER4/ITK/RUNX1/NFKBIZ/CRTAM/CD80/CD83/IL27/CD274/HLX/ARG2/PTPN22/NLRP3/ADA/ANXA1/CD28/EBI3/TNFSF8/MAPK8IP1/SEMA4A/LEF1/IL23A/CCL19/ELF4/TARM1/TOX/RARA/TGFBR2/IL6/GLI3/NCKAP1L/PTPRC
GOBP_INTERLEUKIN_6_PRODUCTION	GOBP_INTERLEUKIN_6_PRODUCTION	129	0.342802127839857	2.10883376693381	0.0037593984962406	0.0451219512195122	0.0338780198249153	2960	tags=36%, list=19%, signal=30%	ZC3H12A/TLR2/IL17F/CEBPB/MAPKAPK2/EREG/BCL10/MYD88/TRAF6/TNFAIP3/IL17RA/SYK/STAT3/HAVCR2/MBP/IRAK3/IL1A/TSLP/GHRL/IL1RAP/PTPN22/PTAFR/IL10/NOD2/INAVA/IL17A/TIRAP/IL1B/ORM1/TLR6/HGF/C1QTNF3/DHX9/TNF/CD47/IL6/CD74/NCKAP1L/SELENOS/NOS2/IFNG/PTPN11/MIR98/SLAMF1/RIPK2/MIR132/INPP5D
GOBP_NEGATIVE_REGULATION_OF_PROTEIN_SERINE_THREONINE_KINASE_ACTIVITY	GOBP_NEGATIVE_REGULATION_OF_PROTEIN_SERINE_THREONINE_KINASE_ACTIVITY	129	0.327556128040393	2.01504415311089	0.0037593984962406	0.0451219512195122	0.0338780198249153	2905	tags=36%, list=19%, signal=30%	DUSP2/NUP62/SFN/SPRY4/SPRY2/PTPN1/TNFAIP3/HSPB1/DUSP5/DUSP16/CDKN1A/SPRED1/CDKN2D/GADD45A/PTPRJ/IRAK3/PPP2R1A/DUSP1/SH2B3/DUSP10/LATS1/SPRY1/PTPN22/LAX1/RASIP1/MAPK8IP1/IL1B/PLK1/DUSP8/AGT/DUSP4/WEE2/RGS4/GPS2/SPRED2/PDCD4/PPP2CA/CDKN2B/PRKAR1A/PRKCD/MIR711/HIPK3/MACROH2A1/LYN/CASP3/IPO5/SPRED3
GOBP_POSITIVE_REGULATION_OF_PROTEIN_MODIFICATION_BY_SMALL_PROTEIN_CONJUGATION_OR_REMOVAL	GOBP_POSITIVE_REGULATION_OF_PROTEIN_MODIFICATION_BY_SMALL_PROTEIN_CONJUGATION_OR_REMOVAL	129	0.303561321563674	1.86743404798113	0.0037593984962406	0.0451219512195122	0.0338780198249153	3045	tags=36%, list=20%, signal=29%	ZC3H12A/TNIP1/GNL3/BIRC2/BCL10/TRAF6/MALT1/CBLB/BIRC3/SPHK1/PDCD6/DDX3X/MARCHF7/TANK/HDAC4/RNF180/AXIN1/RASD2/PTPN22/CUL3/ARRDC4/RNF40/LAPTM5/NOD2/FBXO4/INAVA/HSPA5/CDK9/PLK1/FANCI/TOLLIP/RASSF5/CRY1/SPRTN/RNF111/CDC20/UBB/DCUN1D5/ARNT/KLHL40/MAGEA2/BRCA1/UBE2S/DERL1/RIPK2/RCHY1/SART3
GOBP_REGULATION_OF_NUCLEAR_DIVISION	GOBP_REGULATION_OF_NUCLEAR_DIVISION	129	0.286198747554482	1.76062379396609	0.0037593984962406	0.0451219512195122	0.0338780198249153	2863	tags=34%, list=19%, signal=28%	ZWINT/CHEK1/NUP62/EREG/GPR3/CDT1/MKI67/L3MBTL1/SPHK1/PIWIL2/NPM2/CDC25C/IL1A/CCNB1/DUSP1/AURKB/CUL3/RCC1/CD28/DLGAP5/NUSAP1/EPGN/IL1B/PLK1/EDN1/HOXA13/CENPF/WEE2/CDK13/LIF/STRA8/NDC80/DRD3/CDC20/MTBP/PRKAR1A/PDGFRB/EGF/WNT4/CDC42/KIF20B/DYNC1LI1/IK/PCID2
GOBP_ACTIVATION_OF_INNATE_IMMUNE_RESPONSE	GOBP_ACTIVATION_OF_INNATE_IMMUNE_RESPONSE	127	0.337909703953886	2.08074821772495	0.00377358490566038	0.0451219512195122	0.0338780198249153	3230	tags=38%, list=21%, signal=30%	MUC13/RELB/RELA/BCL10/TRAF6/MALT1/TBK1/CLEC4D/PSMD11/SYK/SFPQ/AIM2/NFKB1/PSMD3/PSMD12/PSMD6/FCER1G/PSMA2/CLEC4E/IKBKB/FBXW11/TAB3/PSMA6/PSMB7/TAB2/PSMC4/CREBBP/PSMC6/PSMD1/PSMD14/SRC/MUC15/FYN/PSMD8/RAF1/PSMA3/PRKCD/PSMD2/LYN/PSME3/PSMB4/MUC5AC/HCK/KRAS/PSMD4/HSP90AA1/CUL1/TYROBP
GOBP_ANTIMICROBIAL_HUMORAL_RESPONSE	GOBP_ANTIMICROBIAL_HUMORAL_RESPONSE	75	0.353559242616566	1.97715857497126	0.00377358490566038	0.0451219512195122	0.0338780198249153	2485	tags=33%, list=16%, signal=28%	BCL3/IL17F/SLPI/BPIFB2/CXCL10/CAMP/LCN2/NOD2/COLEC11/BPIFA2/GATA6/IL17A/SLC11A1/SEMG1/CXCL11/PGLYRP4/PPP2R3C/PGLYRP3/ACOD1/ELANE/LTF/CXCL14/CXCL9/PRTN3/CTSG
GOBP_CELLULAR_RESPONSE_TO_HEAT	GOBP_CELLULAR_RESPONSE_TO_HEAT	110	0.288503935503501	1.7192386888131	0.00377358490566038	0.0451219512195122	0.0338780198249153	2759	tags=32%, list=18%, signal=26%	IER5/NUP62/HMOX1/BAG3/MAPKAPK2/CDKN1A/NUP98/THBS1/CXCL10/POM121/PDCD6/NUP54/NUP50/IL1A/NUP214/NUP88/NUP153/TRPV1/NUP93/DNAJB6/DAXX/DHX36/BAG2/CREBBP/EIF2S1/RANBP2/HSPB8/DNAJB1/RPA2/PTGES3/NUP155/NUP107/POLR2D/LYN/CCAR2
GOBP_CHROMOSOME_LOCALIZATION	GOBP_CHROMOSOME_LOCALIZATION	75	0.337282924867065	1.88613886079487	0.00377358490566038	0.0451219512195122	0.0338780198249153	2926	tags=41%, list=19%, signal=34%	FAM83D/NUP62/CHMP4B/CDT1/GEM/SPAG5/INCENP/RRS1/CDCA8/CCNB1/ANKRD53/AURKB/CUL3/NDEL1/CDCA5/MEIOC/DLGAP5/KIFC1/ACTR3/CENPF/CHAMP1/CENPQ/CENPE/EML4/CHMP2B/NDC80/VPS4B/KIF2C/KIF14/KIF22/NUF2
GOBP_LEUKOCYTE_HOMEOSTASIS	GOBP_LEUKOCYTE_HOMEOSTASIS	74	0.389157070231923	2.15843314183613	0.00377358490566038	0.0451219512195122	0.0338780198249153	3082	tags=41%, list=20%, signal=33%	SLC7A11/HIF1A/BCL10/PDE4B/TNFAIP3/SKIL/HCAR2/SH2B3/RIPK3/BCL2L11/SOS2/ADA/FAS/ANXA1/BAP1/PMAIP1/SOS1/PPP2R3C/DOCK10/FOXN1/LMO1/IL6/CD74/CCNB2/NCKAP1L/TNFSF14/LYN/CASP3/NKX2-3/PIK3CD
GOBP_MODULATION_OF_PROCESS_OF_OTHER_ORGANISM_INVOLVED_IN_SYMBIOTIC_INTERACTION	GOBP_MODULATION_OF_PROCESS_OF_OTHER_ORGANISM_INVOLVED_IN_SYMBIOTIC_INTERACTION	82	0.299312870548747	1.70324712536344	0.00377358490566038	0.0451219512195122	0.0338780198249153	3651	tags=41%, list=24%, signal=32%	STOM/ZC3H12A/TNIP1/CTDP1/CHD1/VAPA/CCNK/AQP1/RRP1B/CCL3/PTX3/KPNA1/BCL2L11/ULK1/EIF2AK4/YTHDC2/JUN/LEF1/LTF/CCL4/REST/HMGA2/NUCKS1/KPNA7/MIR221/CCNT1/BCL2L1/FMR1/CFL1/PHB2/SP1/KPNA4/CCL8/LRRC19
GOBP_NEGATIVE_REGULATION_OF_MRNA_METABOLIC_PROCESS	GOBP_NEGATIVE_REGULATION_OF_MRNA_METABOLIC_PROCESS	82	0.347430221946368	1.97706007666702	0.00377358490566038	0.0451219512195122	0.0338780198249153	3172	tags=39%, list=21%, signal=31%	MAPKAPK2/GDNF/MYD88/NOCT/ZFP36/DYRK1A/TENT5D/THRAP3/HNRNPA0/SRSF12/RNF40/MEIOC/LARP1/TIRAP/RNPS1/CDK9/HNRNPC/SLC11A1/SRSF4/HNRNPD/EIF4ENIF1/DHX9/YBX3/ELAVL1/SFSWAP/U2AF2/HNRNPK/FUS/SRSF6/CCNT1/FMR1/C1QBP
GOBP_NEGATIVE_REGULATION_OF_MYELOID_CELL_DIFFERENTIATION	GOBP_NEGATIVE_REGULATION_OF_MYELOID_CELL_DIFFERENTIATION	75	0.316743349661827	1.77127834422977	0.00377358490566038	0.0451219512195122	0.0338780198249153	2960	tags=40%, list=19%, signal=32%	MYC/TRIB1/PTPN2/NFKBIA/ZFP36/LEO1/CARTPT/HMGB3/CCL3/RBM15/NME2/HSPA9/DLL1/CDC73/ZFP36L1/KLF13/GPR171/H4C8/RARA/LTF/HOXA9/GABPA/H4C4/LYN/MAFB/PTK2B/FBN1/INHBA/H4C3/INPP5D
GOBP_POSITIVE_REGULATION_OF_STRESS_ACTIVATED_PROTEIN_KINASE_SIGNALING_CASCADE	GOBP_POSITIVE_REGULATION_OF_STRESS_ACTIVATED_PROTEIN_KINASE_SIGNALING_CASCADE	110	0.297164219794073	1.77084663579826	0.00377358490566038	0.0451219512195122	0.0338780198249153	2986	tags=36%, list=19%, signal=30%	RELL1/SEMA4C/ZC3H12A/MYD88/TRAF6/RIPK1/GADD45B/SASH1/SPHK1/GADD45A/GADD45G/AXIN1/WNT16/NOD2/INAVA/TIRAP/PDCD10/CCR7/FCGR2B/MAPK8IP1/IL1B/LTBR/MID1/TRAF4/SPI1/CCL19/SDCBP/TNF/MAP3K3/BMP2/LYN/CDC42/PTK2B/FLT4/ARL6IP5/SLAMF1/RIPK2/TAOK1/EDAR/MAPK8IP2
GOBP_REGULATION_OF_MRNA_PROCESSING	GOBP_REGULATION_OF_MRNA_PROCESSING	127	0.354809133624242	2.18480991750957	0.00377358490566038	0.0451219512195122	0.0338780198249153	3389	tags=43%, list=22%, signal=33%	NUP98/SF1/RBM39/MAGOH/LEO1/DYRK1A/THRAP3/YTHDC1/TRA2B/CCNB1/SRSF12/RBM15/CPSF7/RNF40/ZC3H10/RBM25/RBM7/CELF6/RNPS1/CDK9/CDC73/SRSF4/ZFP36L1/SRSF3/DAZAP1/SAFB/DHX36/DHX9/CDK11B/NSRP1/SF3B4/IWS1/SMU1/RBMXL1/RBM8A/REST/SFSWAP/JMJD6/CWC22/U2AF2/HNRNPK/HNRNPA1/SRSF6/WTAP/CCNT1/SON/SLC39A5/FMR1/FXR1/NCL/C1QBP/RBM24/RBM3/PRDX6
GOBP_RESPONSE_TO_OSMOTIC_STRESS	GOBP_RESPONSE_TO_OSMOTIC_STRESS	74	0.308968140766005	1.71367071502362	0.00377358490566038	0.0451219512195122	0.0338780198249153	3249	tags=39%, list=21%, signal=31%	SLC2A1/RELB/EGFR/DDX3X/EFHD1/NOLC1/AQP1/TSC22D2/PAPPA2/BDKRB2/PLK3/SST/CAB39/ZFP36L1/LRRC8D/NFAT5/MAP7/YBX3/ERRFI1/AVP/TNF/TSC22D4/STK39/LRRC8A/PTK2B/CASP3/LRRC8C/MBIP/LETM1
GOBP_CELL_DEATH_IN_RESPONSE_TO_OXIDATIVE_STRESS	GOBP_CELL_DEATH_IN_RESPONSE_TO_OXIDATIVE_STRESS	76	0.325900757352695	1.83460863504611	0.00378787878787879	0.0451219512195122	0.0338780198249153	2836	tags=38%, list=18%, signal=31%	SLC7A11/HIF1A/ATF4/SOD2/RIPK1/HSPB1/JAK2/WNT1/SFPQ/STK24/MCL1/NR4A3/PAWR/IL10/NFE2L2/PDCD10/GPR37L1/TLR6/HGF/MMP3/DIABLO/SLC1A1/STK26/FYN/REST/PRKCD/PJVK/PDE8A/ARL6IP5
GOBP_DIGESTION	GOBP_DIGESTION	114	0.350991747669755	2.10869129572755	0.00378787878787879	0.0451219512195122	0.0338780198249153	2510	tags=28%, list=16%, signal=24%	MUC13/GUCA2A/TAC1/UCN2/NPC1L1/UGCG/STRAP/HIP1R/HRH2/CHRM1/AQP1/GHRL/CTRB1/SGK1/SLC5A1/SLC2A5/SST/NOD2/TJP2/INAVA/IL17A/SCARB1/OXTR/EZR/PRSS1/SOX9/DRD3/NR1H2/STK39/SOAT2/SNX10/GUCY2C
GOBP_EMBRYONIC_PLACENTA_DEVELOPMENT	GOBP_EMBRYONIC_PLACENTA_DEVELOPMENT	76	0.352042808255763	1.98177132565833	0.00378787878787879	0.0451219512195122	0.0338780198249153	2563	tags=36%, list=17%, signal=30%	HIF1A/ADM/SOCS3/CEBPB/JUNB/E2F7/ASCL2/CCN1/GGNBP2/IL10/PHLDA2/CSF2/CITED1/LEF1/ZFP36L1/TMED2/MDFI/GRB2/VASH2/LIF/HEY2/SETD2/SP3/E2F8/PLK4/MED1/ARNT
GOBP_EPIDERMAL_GROWTH_FACTOR_RECEPTOR_SIGNALING_PATHWAY	GOBP_EPIDERMAL_GROWTH_FACTOR_RECEPTOR_SIGNALING_PATHWAY	114	0.312776979323509	1.87910427576207	0.00378787878787879	0.0451219512195122	0.0338780198249153	2269	tags=29%, list=15%, signal=25%	BCAR1/RHBDF2/NUP62/EREG/SPRY2/PTPN2/PLAUR/CBLB/BCAR3/EGFR/GPRC5A/HIP1R/PTPRJ/SPRY1/PTPN12/EPGN/RNF115/ERBIN/ARF4/RHBDF1/AREG/AGT/GRB2/SOS1/ARHGEF7/ERRFI1/ADORA1/SHC1/SRC/HBEGF/SOX9/PIK3C2A/MVP
GOBP_FC_EPSILON_RECEPTOR_SIGNALING_PATHWAY	GOBP_FC_EPSILON_RECEPTOR_SIGNALING_PATHWAY	114	0.365004782457288	2.1928789288539	0.00378787878787879	0.0451219512195122	0.0338780198249153	3720	tags=44%, list=24%, signal=34%	LAT2/RELA/BCL10/TRAF6/MALT1/PSMD11/SYK/ITK/NFKB1/NR4A3/PSMD3/PSMD12/FOS/PSMD6/FCER1G/PSMA2/IKBKB/FBXW11/RAC1/JUN/TAB3/LCP2/PSMA6/GAB2/GRB2/SOS1/PSMB7/TAB2/PSMC4/PSMC6/PSMD1/PSMD14/SHC1/VAV1/PSMD8/PSMA3/PSMD2/LYN/PSME3/PSMB4/MAP2K4/PSMD4/CUL1/IGHV2-5/PSMB3/PSMA7/PPP3R1/MAPK8/PSMB11/CHUK
GOBP_GRANULOCYTE_MIGRATION	GOBP_GRANULOCYTE_MIGRATION	111	0.357738580646979	2.1296919058581	0.00378787878787879	0.0451219512195122	0.0338780198249153	2508	tags=37%, list=16%, signal=31%	PDE4B/MYD88/SYK/THBS1/CXCL10/PTGER4/IL1R1/ADAM8/CCL22/CCL3/FCER1G/CCL17/CCL11/RHOH/NOD2/ANXA1/RAC1/IL17A/TIRAP/CCL20/CCR7/IL23A/AKIRIN1/EDN1/CCL19/CXCL11/RHOG/SCG2/RIPOR2/CSF1/C5AR1/CCL1/RAC2/CCL7/CCL4/VAV1/CD74/MCOLN2/CXCL9/PRTN3/NCKAP1L
GOBP_INTERLEUKIN_1_BETA_PRODUCTION	GOBP_INTERLEUKIN_1_BETA_PRODUCTION	76	0.507625179074933	2.85759856608691	0.00378787878787879	0.0451219512195122	0.0338780198249153	2933	tags=49%, list=19%, signal=40%	ZC3H12A/MALT1/TNFAIP3/HSPB1/JAK2/MEFV/GIT1/STAT3/S1PR3/SPHK1/AIM2/SMAD3/CCL3/GHRL/ARG2/NLRP3/NOD2/INAVA/HK1/IL17A/TRIM16/PANX1/CCR7/EGR1/ORM1/TLR6/CCL19/CASP1/ERRFI1/GBP5/TNF/IL6/CD33/IFNG/MIR98/RIPK2/MIR132
GOBP_NEGATIVE_REGULATION_OF_LEUKOCYTE_CELL_CELL_ADHESION	GOBP_NEGATIVE_REGULATION_OF_LEUKOCYTE_CELL_CELL_ADHESION	114	0.383502369267833	2.30400889290098	0.00378787878787879	0.0451219512195122	0.0338780198249153	3180	tags=42%, list=21%, signal=34%	ZC3H12A/CD86/IFNB1/SDC4/CEBPB/PTPN2/IRF1/TNFRSF14/CBLB/SOCS1/RUNX3/HAVCR2/SOCS6/RUNX1/CRTAM/CD80/MARCHF7/CTLA4/CD274/HLX/ARG2/PTPN22/LAX1/PAWR/LAG3/TIGIT/IL10/LAPTM5/ANXA1/IL20RB/FGL2/MIR27A/FCGR2B/PAG1/RIPOR2/TARM1/ASS1/CD74/LRRC32/PRKAR1A/GLI3/CASP3/MIR221/PDCD1LG2/BCL6/GNRH1/KLF4/MIRLET7E
GOBP_NEGATIVE_REGULATION_OF_LEUKOCYTE_PROLIFERATION	GOBP_NEGATIVE_REGULATION_OF_LEUKOCYTE_PROLIFERATION	76	0.313335182930186	1.76387264925979	0.00378787878787879	0.0451219512195122	0.0338780198249153	1510	tags=22%, list=10%, signal=20%	CD86/SDC4/CEBPB/TNFRSF14/TNFAIP3/CBLB/HAVCR2/CRTAM/CD80/MARCHF7/CTLA4/CD274/ARG2/PAWR/IL10/IL20RB/FCGR2B
GOBP_NEGATIVE_REGULATION_OF_TRANSFORMING_GROWTH_FACTOR_BETA_RECEPTOR_SIGNALING_PATHWAY	GOBP_NEGATIVE_REGULATION_OF_TRANSFORMING_GROWTH_FACTOR_BETA_RECEPTOR_SIGNALING_PATHWAY	76	0.311447216207049	1.75324462838288	0.00378787878787879	0.0451219512195122	0.0338780198249153	3175	tags=39%, list=21%, signal=32%	SPRY2/SPRED1/WNT1/WFIKKN1/STRAP/SPINT3/SKIL/SMAD3/CHST11/UBC/SPRY1/LEMD3/PEG10/HSPA5/SPRED2/TGFBR1/PPM1A/TGFBR2/UBB/RASL11B/VASN/DNM2/HTRA1/FBN1/SMURF1/SPRED3/NRROS/UBA52/WFIKKN2/TGFBR3
GOBP_NUCLEUS_ORGANIZATION	GOBP_NUCLEUS_ORGANIZATION	114	0.296423403432937	1.78085511929781	0.00378787878787879	0.0451219512195122	0.0338780198249153	2589	tags=30%, list=17%, signal=25%	DYRK3/CHMP4B/NUP98/CDK1/NEK6/NUP54/NOLC1/USP36/PPP2R1A/CCNB1/NUP153/PPP2R2A/AHCTF1/LEMD3/NDEL1/LEMD2/NUP93/SUN3/PLK1/RNF8/POLR1B/ETS1/WEE2/TMF1/PPP2CA/SUN5/TOR1A/CHMP2B/REEP3/CCNB2/VPS4B/TOR1AIP1/NUP155/NUP107
GOBP_POSITIVE_REGULATION_OF_INFLAMMATORY_RESPONSE	GOBP_POSITIVE_REGULATION_OF_INFLAMMATORY_RESPONSE	111	0.336693709647598	2.00440742760542	0.00378787878787879	0.0451219512195122	0.0338780198249153	2967	tags=34%, list=19%, signal=28%	TLR2/TNIP1/CEBPB/ABCC1/NFKBIA/RIPK1/TAC1/JAK2/EGFR/PTGER4/ADAM8/NFKBIZ/OSMR/TSLP/CCL3/OSM/PDE2A/TGM2/CD28/GPRC5B/CCR7/IL1B/IL23A/ETS1/AGT/DHX9/TNF/CCL1/PDCD4/CD47/TNFRSF11A/PTGS2/IL6/SERPINE1/IFNG/PIK3CG/LTA/TNFRSF1A
GOBP_POSITIVE_REGULATION_OF_INTERLEUKIN_6_PRODUCTION	GOBP_POSITIVE_REGULATION_OF_INTERLEUKIN_6_PRODUCTION	76	0.376034452778957	2.11682863135085	0.00378787878787879	0.0451219512195122	0.0338780198249153	2880	tags=36%, list=19%, signal=29%	TLR2/IL17F/EREG/BCL10/MYD88/TRAF6/IL17RA/SYK/STAT3/MBP/IL1A/TSLP/IL1RAP/PTAFR/NOD2/INAVA/IL17A/TIRAP/IL1B/TLR6/DHX9/TNF/IL6/CD74/IFNG/PTPN11/RIPK2
GOBP_POSITIVE_REGULATION_OF_PRODUCTION_OF_MOLECULAR_MEDIATOR_OF_IMMUNE_RESPONSE	GOBP_POSITIVE_REGULATION_OF_PRODUCTION_OF_MOLECULAR_MEDIATOR_OF_IMMUNE_RESPONSE	84	0.348364064135452	1.98328452087357	0.00378787878787879	0.0451219512195122	0.0338780198249153	1554	tags=27%, list=10%, signal=25%	IL17F/TNFRSF14/BCL10/TRAF6/MALT1/TNFRSF4/DDX21/IL1R1/SHLD3/SLC7A5/NR4A3/IL13/PTPN22/NLRP3/IL10/LAPTM5/NOD2/CD28/CLCF1/HK1/GPRC5B/IL17A/IL1B
GOBP_REGULATION_OF_CIRCADIAN_RHYTHM	GOBP_REGULATION_OF_CIRCADIAN_RHYTHM	114	0.291872080698846	1.75351164271427	0.00378787878787879	0.0451219512195122	0.0338780198249153	2573	tags=31%, list=17%, signal=26%	BHLHE40/ID2/PRKCG/NOCT/CSNK1D/FBXL22/GHRHR/CRY2/ADORA2A/CDK1/PIWIL2/SFPQ/THRAP3/SIAH2/GHRL/PTGDS/SIK1/ADA/FBXW11/PER1/ARNTL/NPS/TOP2A/CSF2/HNRNPD/USP7/ADORA1/CRY1/CHRNB2/SUV39H2/USP9X/DRD3/MAGEL2/SRRD/ROCK2
GOBP_REGULATION_OF_PHAGOCYTOSIS	GOBP_REGULATION_OF_PHAGOCYTOSIS	84	0.347837531638312	1.98028689896355	0.00378787878787879	0.0451219512195122	0.0338780198249153	3333	tags=43%, list=22%, signal=34%	PLSCR1/TLR2/PRKCG/SYK/SPHK1/TULP1/PTPRJ/RAB31/ITGAV/PTX3/FCER1G/NOD2/APOA2/SCARB1/FCGR2B/IL1B/SLC11A1/MIR183/IL2RB/TNF/RAP1A/RAPGEF1/CD47/ANO6/CD300LF/PRTN3/FPR2/NCKAP1L/PTPRC/DNM2/IFNG/DYSF/HCK/ABCA7/FGR/IL15RA
GOBP_EXTRINSIC_APOPTOTIC_SIGNALING_PATHWAY_VIA_DEATH_DOMAIN_RECEPTORS	GOBP_EXTRINSIC_APOPTOTIC_SIGNALING_PATHWAY_VIA_DEATH_DOMAIN_RECEPTORS	77	0.33569373758097	1.89551071739649	0.00380228136882129	0.0451219512195122	0.0338780198249153	2978	tags=39%, list=19%, signal=32%	HMOX1/BAG3/ITPRIP/RIPK1/TNFAIP3/ICAM1/THBS1/FGG/SKIL/ATF3/DDX3X/DEDD2/FAS/TNFRSF10B/PMAIP1/HGF/DAXX/TNF/DIABLO/CASP8AP2/SCRT2/RAF1/DDX47/SERPINE1/BRCA1/TMC8/MIR221/BCL2L1/TNFRSF1A/HMGB2
GOBP_INTERLEUKIN_8_PRODUCTION	GOBP_INTERLEUKIN_8_PRODUCTION	77	0.350088487997754	1.97679136292143	0.00380228136882129	0.0451219512195122	0.0338780198249153	3129	tags=42%, list=20%, signal=33%	TLR2/BCL3/IL17F/RELA/BCL10/MYD88/RIPK1/F3/SYK/STAT3/CD14/PTPN22/IL10/NOD2/ANXA1/CACTIN/TIRAP/APOA2/IL1B/TLR6/TNF/ELANE/IL6/CD74/SERPINE1/PTPRC/NOS2/CD33/MIR98/MIR132/KLF4/PRG3
GOBP_NEGATIVE_REGULATION_OF_RESPONSE_TO_BIOTIC_STIMULUS	GOBP_NEGATIVE_REGULATION_OF_RESPONSE_TO_BIOTIC_STIMULUS	77	0.304647636656939	1.72020742619143	0.00380228136882129	0.0451219512195122	0.0338780198249153	2709	tags=34%, list=18%, signal=28%	RNF125/TRIB1/PTPN2/RIOK3/TNFAIP3/HAVCR2/GPATCH3/NPLOC4/IRAK3/OTOP1/DUSP10/ARG2/YTHDF2/CACTIN/RNF26/FGL2/MMP12/NFKBIL1/ACOD1/LTF/NR1H2/A2M/TRAFD1/NLRC5/HTRA1/CNOT7
GOBP_POSITIVE_REGULATION_OF_CELL_CYCLE_ARREST	GOBP_POSITIVE_REGULATION_OF_CELL_CYCLE_ARREST	77	0.31953840345422	1.80428885189181	0.00380228136882129	0.0451219512195122	0.0338780198249153	2710	tags=31%, list=18%, signal=26%	SFN/ID2/CDKN1A/MDM2/TNKS1BP1/CDK1/GADD45A/MYBBP1A/E2F7/CDC25C/GTSE1/CCNB1/PLK3/PLK2/ZBTB17/GATA6/CDK5R1/CNOT11/FAP/CNOT4/E2F8/HMGA2/CNOT7/BRCA1
GOBP_CYTOKINE_PRODUCTION_INVOLVED_IN_IMMUNE_RESPONSE	GOBP_CYTOKINE_PRODUCTION_INVOLVED_IN_IMMUNE_RESPONSE	83	0.342562103818565	1.94817345953294	0.00381679389312977	0.0451219512195122	0.0338780198249153	2554	tags=33%, list=17%, signal=27%	IFNB1/HMOX1/TNFRSF14/BCL10/TRAF6/MALT1/DDX21/IL1R1/SLC7A5/IRAK3/NR4A3/TNFRSF1B/NLRP3/IL10/LAPTM5/NOD2/INAVA/HK1/GPRC5B/APOA2/IL1B/LACC1/DHX36/TNF/IL6/CD74/DENND1B
GOBP_FC_RECEPTOR_MEDIATED_STIMULATORY_SIGNALING_PATHWAY	GOBP_FC_RECEPTOR_MEDIATED_STIMULATORY_SIGNALING_PATHWAY	83	0.315629048728965	1.79500338460402	0.00381679389312977	0.0451219512195122	0.0338780198249153	3608	tags=43%, list=23%, signal=33%	PLSCR1/SYK/PTPRJ/PRKCE/NR4A3/ACTG1/FCER1G/ABI1/RAC1/FCGR2B/ACTR3/GRB2/RAP1A/SRC/ARPC3/RAPGEF1/ARPC2/CD47/VAV1/FYN/WASF2/NCKAP1L/PRKCD/ARPC5/PTPRC/LYN/CDC42/CYFIP2/HCK/WASL/HSP90AA1/FGR/CD247/IGHV2-5/WIPF1/ARPC1B
GOBP_PLACENTA_DEVELOPMENT	GOBP_PLACENTA_DEVELOPMENT	128	0.347522426740488	2.13519579850725	0.00381679389312977	0.0451219512195122	0.0338780198249153	2624	tags=35%, list=17%, signal=29%	GJB2/HIF1A/CYP27B1/ADM/SOCS3/BIRC2/CEBPB/JUNB/FOSL1/PPARD/LHX4/E2F7/ASCL2/ALKBH1/GJA1/NOTCH2/GHRL/CCN1/STC1/RBM15/GGNBP2/CCNF/ADA/IL10/PHLDA2/CSF2/CITED1/VDR/LEF1/ZFP36L1/DAZAP1/TMED2/MDFI/GRB2/VASH2/LIF/HEY2/SETD2/ITGB8/SP3/E2F8/PLK4/MED1/ARNT/HTRA1
GOBP_POSITIVE_REGULATION_OF_SMOOTH_MUSCLE_CELL_PROLIFERATION	GOBP_POSITIVE_REGULATION_OF_SMOOTH_MUSCLE_CELL_PROLIFERATION	83	0.384167163718635	2.1847842012819	0.00381679389312977	0.0451219512195122	0.0338780198249153	2480	tags=37%, list=16%, signal=32%	ADAMTS1/HMOX1/EREG/MYD88/TRAF6/ID2/JAK2/THBS1/EGFR/GJA1/GNAI3/DDX39B/NR4A3/IL13/HDAC4/TGM2/PTAFR/MEF2D/IL10/MIR27A/JUN/FOXJ2/EDN1/S1PR1/TNF/HBEGF/ELANE/TGFBR2/IL6/MMP2/PDGFRB
GOBP_REGULATION_OF_CELLULAR_RESPONSE_TO_TRANSFORMING_GROWTH_FACTOR_BETA_STIMULUS	GOBP_REGULATION_OF_CELLULAR_RESPONSE_TO_TRANSFORMING_GROWTH_FACTOR_BETA_STIMULUS	117	0.323957698645457	1.95413938176665	0.00381679389312977	0.0451219512195122	0.0338780198249153	3175	tags=38%, list=21%, signal=31%	IL17F/SPRY2/SPRED1/WNT1/WFIKKN1/THBS1/STRAP/SPINT3/SKIL/SMAD3/CHST11/UBC/LATS1/SPRY1/DLX1/LEMD3/PEG10/DAB2/HSPA5/TGFBR3L/CITED1/LRG1/SDCBP/CREBBP/SPRED2/TGFBR1/PPM1A/STK11/TGFBR2/RNF111/UBB/CDKN2B/RASL11B/GOT1/VASN/DNM2/HTRA1/ITGA3/FBN1/SMURF1/SPRED3/NRROS/UBA52/WFIKKN2/TGFBR3
GOBP_REGULATION_OF_DNA_TEMPLATED_TRANSCRIPTION_IN_RESPONSE_TO_STRESS	GOBP_REGULATION_OF_DNA_TEMPLATED_TRANSCRIPTION_IN_RESPONSE_TO_STRESS	108	0.389113963450568	2.30547911238073	0.00381679389312977	0.0451219512195122	0.0338780198249153	3070	tags=39%, list=20%, signal=31%	HIF1A/CHEK1/HMOX1/CEBPB/BAG3/ATF4/RELA/BACH1/PSMD11/EGLN2/ATF3/EGLN3/UBC/PSMD3/PSMD12/PSMD6/PSMA2/ATF6/HSPA5/NFE2L2/JUN/EGR1/BCLAF1/PSMA6/PSMB7/PSMC4/CREBBP/PSMC6/PSMD1/PSMD14/DNAJB1/UBB/PSMD8/PSMA3/ARNT/PSMD2/NOTCH1/PSME3/PSMB4/ANKRD2/PSMD4/UBA52
GOBP_REGULATION_OF_STEM_CELL_DIFFERENTIATION	GOBP_REGULATION_OF_STEM_CELL_DIFFERENTIATION	108	0.300402492810225	1.77986846408573	0.00381679389312977	0.0451219512195122	0.0338780198249153	4016	tags=45%, list=26%, signal=34%	GDNF/PSMD11/RUNX1/OSM/PSMD3/PSMD12/FOXC1/PSMD6/PSMA2/HSPA9/PUS7/GATA6/YTHDF2/NFE2L2/TACSTD2/TBX5/PSMA6/DHX36/PSMB7/PSMC4/PSMC6/CDK13/PSMD1/PSMD14/SOX9/LMO1/ZFP36L2/PSMD8/PSMA3/REST/PSMD2/NOTCH1/PSME3/PSMB4/PSMD4/PWP1/RBM24/CDK12/PSMB3/PSMA7/PSMB11/TGFB2/SOX5/PDGFRA/PSMC3/ITCH/PSMB2/KDM3A/HES5
GOBP_RESPONSE_TO_HYDROGEN_PEROXIDE	GOBP_RESPONSE_TO_HYDROGEN_PEROXIDE	117	0.312778725311563	1.88670689866524	0.00381679389312977	0.0451219512195122	0.0338780198249153	2790	tags=37%, list=18%, signal=30%	HMOX1/RELA/SOD2/RIPK1/TNFAIP3/FOSL1/KDM6B/PPP1R15B/APEX1/SPHK1/STK24/NR4A3/AQP1/DUSP1/RIPK3/PAWR/IL18RAP/ADA/IL10/ANXA1/FOXO1/NFE2L2/PDCD10/JUN/GPR37L1/ADAM9/TXNIP/HGF/ETS1/PPP2CB/SRC/IL6/STK26/FYN/OSER1/PDGFRB/RHOB/PRKCD/SDC1/HP/PTK2B/CASP3/PDE8A
GOBP_ANAPHASE_PROMOTING_COMPLEX_DEPENDENT_CATABOLIC_PROCESS	GOBP_ANAPHASE_PROMOTING_COMPLEX_DEPENDENT_CATABOLIC_PROCESS	80	0.322504901467938	1.82106052246204	0.00383141762452107	0.0451219512195122	0.0338780198249153	3910	tags=44%, list=25%, signal=33%	PSMD11/CDK1/UBC/CCNB1/PSMD3/PSMD12/AURKB/CUL3/PSMD6/PSMA2/PLK1/PSMA6/PSMB7/PSMC4/PSMC6/PSMD1/PSMD14/CDC20/UBB/PSMD8/PSMA3/PSMD2/UBE2S/PSME3/PSMB4/PSMD4/UBA52/UBE2C/PSMB3/PSMA7/PSMB11/AURKA/PSMC3/ECRG4/PSMB2
GOBP_CELLULAR_RESPONSE_TO_HYDROGEN_PEROXIDE	GOBP_CELLULAR_RESPONSE_TO_HYDROGEN_PEROXIDE	80	0.289541828336524	1.63493078953264	0.00383141762452107	0.0451219512195122	0.0338780198249153	2566	tags=31%, list=17%, signal=26%	RELA/RIPK1/TNFAIP3/KDM6B/APEX1/SPHK1/NR4A3/AQP1/RIPK3/PAWR/IL18RAP/IL10/ANXA1/FOXO1/NFE2L2/PDCD10/GPR37L1/HGF/ETS1/SRC/IL6/STK26/OSER1/RHOB/PRKCD
GOBP_CHEMOKINE_PRODUCTION	GOBP_CHEMOKINE_PRODUCTION	79	0.412450292212821	2.32355515136849	0.00383141762452107	0.0451219512195122	0.0338780198249153	3660	tags=47%, list=24%, signal=36%	HIF1A/TLR2/HMOX1/IL17F/MYD88/EPHA2/IL17RA/MEFV/SYK/HAVCR2/MBP/DDX3X/TSLP/ARG2/IL10/NOD2/IL17A/TIRAP/IL1B/EGR1/ERBIN/SUZ12/C1QTNF3/TNF/ELANE/IL6/CD74/MCOLN2/IFNG/RIPK2/KLF4/MUL1/S100A8/FOXP1/SELENOK/TLR7/ACKR1
GOBP_FORMATION_OF_PRIMARY_GERM_LAYER	GOBP_FORMATION_OF_PRIMARY_GERM_LAYER	106	0.320191456844342	1.88945884121686	0.00383141762452107	0.0451219512195122	0.0338780198249153	3203	tags=37%, list=21%, signal=29%	TXNRD1/DUSP2/MIR150/EPHA2/DUSP5/KDM6B/SMAD1/ITGA7/LEO1/GJA1/DKK1/SMAD3/ITGA5/ITGAV/DUSP1/TRIM15/FOXC1/GATA6/RTF1/CDC73/LEF1/DUSP4/MMP14/SETD2/COL4A2/MMP2/PRKAR1A/HMGA2/MACROH2A1/FOXF1/ITGA3/FN1/INHBA/TBX19/SIX2/KLF4/COL5A1/WNT11/ITGB2
GOBP_NEGATIVE_REGULATION_OF_NF_KAPPAB_TRANSCRIPTION_FACTOR_ACTIVITY	GOBP_NEGATIVE_REGULATION_OF_NF_KAPPAB_TRANSCRIPTION_FACTOR_ACTIVITY	79	0.29215263924059	1.64585353122528	0.00383141762452107	0.0451219512195122	0.0338780198249153	2079	tags=29%, list=13%, signal=25%	ZC3H12A/TRAIP/NFKBIA/ADORA3/TNFAIP3/NFKBIB/IRAK2/HAVCR2/IRAK3/AIM2/TAX1BP1/OTULIN/NLRP3/IL10/NOD2/GFI1/CACTIN/MIR27A/ERBIN/USP7/NFKBIL1/PARP10/ACOD1
GOBP_POSITIVE_REGULATION_OF_LEUKOCYTE_CHEMOTAXIS	GOBP_POSITIVE_REGULATION_OF_LEUKOCYTE_CHEMOTAXIS	80	0.294316221197125	1.66188994059544	0.00383141762452107	0.0451219512195122	0.0338780198249153	2811	tags=36%, list=18%, signal=30%	IL12A/THBS1/CXCL10/CCL3/CCR1/RAC1/TIRAP/CCR7/IL23A/AKIRIN1/EDN1/CCL19/RIPOR2/CSF1/C5AR1/CCL1/RAC2/CCL7/CCL4/ANO6/IL6/STK39/CD74/CXCL14/FPR2/NCKAP1L/SERPINE1/PTK2B/IL34
GOBP_POSITIVE_REGULATION_OF_T_CELL_PROLIFERATION	GOBP_POSITIVE_REGULATION_OF_T_CELL_PROLIFERATION	80	0.293213736817358	1.6556646374404	0.00383141762452107	0.0451219512195122	0.0338780198249153	2594	tags=29%, list=17%, signal=24%	CD86/SLC7A1/TRAF6/SYK/HAVCR2/CD80/CCDC88B/IL1A/CD274/PTPN22/ANXA1/CD28/EBI3/TNFSF9/CD6/IL1B/IL23A/CCL19/VCAM1/TGFBR2/IL6/NCKAP1L/PTPRC
GOBP_POSITIVE_REGULATION_OF_TUMOR_NECROSIS_FACTOR_SUPERFAMILY_CYTOKINE_PRODUCTION	GOBP_POSITIVE_REGULATION_OF_TUMOR_NECROSIS_FACTOR_SUPERFAMILY_CYTOKINE_PRODUCTION	79	0.42719760232635	2.40663471036038	0.00383141762452107	0.0451219512195122	0.0338780198249153	1950	tags=33%, list=13%, signal=29%	TLR2/CD86/MAPKAPK2/BCL10/MYD88/RIPK1/HSPB1/JAK2/SYK/THBS1/STAT3/HAVCR2/ADAM8/CD14/PTPRJ/IL1A/CCL3/PTAFR/TNFRSF8/NOD2/IL17A/TIRAP/ORM1/IL23A/CCL19/DHX9
GOBP_REGULATION_OF_RECEPTOR_SIGNALING_PATHWAY_VIA_STAT	GOBP_REGULATION_OF_RECEPTOR_SIGNALING_PATHWAY_VIA_STAT	80	0.416336747668964	2.35089268962805	0.00383141762452107	0.0451219512195122	0.0338780198249153	3354	tags=48%, list=22%, signal=37%	SOCS3/BCL3/IFNB1/IL10RA/PTPN2/JAK2/SOCS1/DOT1L/IFNA1/CRLF2/GADD45A/IL24/TSLP/PPP2R1A/SH2B3/GGNBP2/IL10/CDK5R1/IL23A/AGT/SUZ12/LIF/TNF/PPP2CA/IL6/IFNE/EGF/PTPRC/IFNG/NOTCH1/PTK2B/MIR98/MIR221/PWP1/PRL/MIRLET7E/NEUROD1/SOCS2
GOBP_RNA_EXPORT_FROM_NUCLEUS	GOBP_RNA_EXPORT_FROM_NUCLEUS	125	0.461202355437595	2.8189978291442	0.00383141762452107	0.0451219512195122	0.0338780198249153	3074	tags=47%, list=20%, signal=38%	NUP62/NMD3/DHX38/SDAD1/NUP98/POM121/EIF6/U2AF1/MAGOH/ALYREF/NUP54/DDX39B/NUP50/RRS1/YTHDC1/POLDIP3/LSG1/NUP214/NUP88/NUP153/NOL6/SRSF11/ABCE1/DDX19B/EIF4A3/SSB/RNPS1/NUP93/SRSF4/ALKBH5/SMG1/SRSF3/EIF5A/CPSF1/NOP9/DHX9/SRRM1/RANBP2/SRSF5/SETD2/IWS1/THOC3/WDR33/RBM8A/NUP155/NUP107/POLR2D/U2AF2/XPO5/HNRNPA1/FYTTD1/DDX25/SRSF6/PCID2/ENY2/LTV1/ZC3H11A/THOC6/CASC3
GOBP_POSITIVE_REGULATION_OF_LEUKOCYTE_PROLIFERATION	GOBP_POSITIVE_REGULATION_OF_LEUKOCYTE_PROLIFERATION	124	0.306349411959995	1.86623637842054	0.00387596899224806	0.0451219512195122	0.0338780198249153	3003	tags=33%, list=19%, signal=27%	CD86/SLC7A1/MYD88/TRAF6/TAC1/TNFRSF4/CDKN1A/IL12A/SYK/IRS2/HAVCR2/CD80/CCDC88B/IL1A/IL13/CD274/PTPN22/ADA/ANXA1/CD28/EBI3/CLCF1/TNFSF9/TIRAP/CD6/IL1B/IL23A/CCL19/VCAM1/CSF1/CHRNB2/TGFBR2/IL6/CD74/NCKAP1L/PTPRC/LYN/IL34/RIPK2/PDCD1LG2/BCL6
GOBP_REGULATION_OF_PRODUCTION_OF_MOLECULAR_MEDIATOR_OF_IMMUNE_RESPONSE	GOBP_REGULATION_OF_PRODUCTION_OF_MOLECULAR_MEDIATOR_OF_IMMUNE_RESPONSE	124	0.291275948779777	1.77441101745207	0.00387596899224806	0.0451219512195122	0.0338780198249153	1554	tags=23%, list=10%, signal=21%	IFNB1/HMOX1/IL17F/TNFRSF14/BCL10/TRAF6/MALT1/TNFRSF4/DDX21/IL1R1/SHLD3/SLC7A5/IRAK3/NR4A3/IL13/TNFRSF1B/PTPN22/NLRP3/IL10/LAPTM5/NOD2/CD28/CLCF1/HK1/GPRC5B/IL17A/APOA2/FCGR2B/IL1B
GOBP_B_CELL_DIFFERENTIATION	GOBP_B_CELL_DIFFERENTIATION	118	0.322199682901659	1.93707206329948	0.00392156862745098	0.0451219512195122	0.0338780198249153	3105	tags=38%, list=20%, signal=31%	BCL3/IFNB1/KLF6/PTPN2/MALT1/SYK/IFNA1/PTPRJ/HMGB3/NOTCH2/HDAC4/CDH17/ADA/IL10/ADGRG3/TPD52/ST3GAL1/DLL1/CLCF1/FCGR2B/FZD9/DCLRE1C/ZFP36L1/VCAM1/PPP2R3C/GPS2/MMP14/DOCK10/SP3/IL6/ZFP36L2/IFNE/NCKAP1L/IRF2BP2/PTPRC/LRRC8A/PTK2B/PCID2/INHBA/YY1/INPP5D/BCL6/NKX2-3/IL11/FNIP1
GOBP_ACTIVATION_OF_MAPK_ACTIVITY	GOBP_ACTIVATION_OF_MAPK_ACTIVITY	146	0.28035626116878	1.7568412791444	0.00393700787401575	0.0451219512195122	0.0338780198249153	3222	tags=38%, list=21%, signal=30%	MAPKAPK2/MAP2K3/PTPN1/TRAF6/RIPK1/DUSP5/ADORA2B/SYK/THBS1/GNG3/IRAK2/CDK1/MAPKAPK3/UBC/GHRL/IQGAP3/NRG1/NOD2/INAVA/GDF15/CHRNA7/EPGN/GRM1/IL1B/TAB3/MAP4K5/HGF/CCL19/AGT/DAXX/TAB2/C5AR1/TNF/MAP3K6/SHC1/MAP3K9/STK39/UBB/FPR1/CD74/BMP2/EGF/PTPRC/UBE2V1/PTPN11/RIPK2/SPAG9/TAOK1/MAP2K4/PBK/UBA52/LPAR1/MUL1/AVPI1/CRKL
GOBP_IMPORT_INTO_NUCLEUS	GOBP_IMPORT_INTO_NUCLEUS	145	0.272105698104488	1.70094331816033	0.00393700787401575	0.0451219512195122	0.0338780198249153	3684	tags=40%, list=24%, signal=31%	ZC3H12A/NUP62/BAG3/NFKBIA/JAK2/CDKN1A/CBLB/NUP98/SYK/STAT3/POM121/SNRPD1/NUP54/NOLC1/NUP50/SMAD3/RBM22/CDH1/NUP214/KPNA1/NUP88/NUP153/SNRPD3/NUP93/MMP12/GCKR/UFM1/TXNIP/EIF4ENIF1/RANBP2/ELAVL1/ABRA/HCLS1/SMN1/GLI3/UBR5/MED1/PRKCD/NUP155/NUP107/IFNG/HNRNPA1/SNRPE/IPO5/SNRPF/KPNA7/SIX2/IPO4/ZPR1/DDX20/PHB2/RPAIN/KPNA4/PRKAG1/AKT1/GEMIN4/PSEN1/CSE1L
GOBP_POSITIVE_REGULATION_OF_NF_KAPPAB_TRANSCRIPTION_FACTOR_ACTIVITY	GOBP_POSITIVE_REGULATION_OF_NF_KAPPAB_TRANSCRIPTION_FACTOR_ACTIVITY	145	0.288410048530441	1.80286244777488	0.00393700787401575	0.0451219512195122	0.0338780198249153	2364	tags=29%, list=15%, signal=25%	TLR2/RELA/BCL10/MYD88/NFKB2/TRAF6/MALT1/RIPK1/ICAM1/IRAK2/STAT3/ADAM8/SPHK1/IRAK3/AIM2/NFKB1/LRRFIP1/UBC/IL1RAP/RIPK3/TRIM15/NLRP3/IL18RAP/FLOT2/IKBKB/NOD2/ROR1/TIRAP/IL1B/TAB3/TLR6/PSMA6/AGT/AMH/DHX33/TAB2/DHX9/TNF/PRKCH/LTF/TNFRSF11A/UBB
GOBP_RESPONSE_TO_HEAT	GOBP_RESPONSE_TO_HEAT	145	0.269523118689984	1.68479951364128	0.00393700787401575	0.0451219512195122	0.0338780198249153	2759	tags=30%, list=18%, signal=25%	GCLC/IER5/NUP62/HMOX1/BAG3/MAPKAPK2/CDKN1A/NUP98/THBS1/CXCL10/POM121/PDCD6/CD14/ASIC3/NUP54/DNAJB4/NUP50/IL1A/NUP214/NUP88/NUP153/SST/TRPV1/NUP93/DNAJB6/DAXX/DHX36/EIF2B2/BAG2/CREBBP/EIF2S1/RANBP2/HSPB8/DNAJA2/DNAJB1/RPA2/PTGES3/TRPV2/NUP155/NUP107/POLR2D/LYN/CCAR2
GOBP_REGULATION_OF_ADAPTIVE_IMMUNE_RESPONSE	GOBP_REGULATION_OF_ADAPTIVE_IMMUNE_RESPONSE	138	0.301206950494357	1.87061502597349	0.00396825396825397	0.0451219512195122	0.0338780198249153	1776	tags=25%, list=12%, signal=23%	ZC3H12A/IFNB1/IRF1/TNFRSF14/TRAF6/MALT1/TNFAIP3/IL12A/HAVCR2/IL1R1/SHLD3/NFKBIZ/CD80/PVR/SAMSN1/IL27/TNFRSF1B/CD274/HLX/DUSP10/RIPK3/NLRP3/ADA/IL10/EIF2AK4/NOD2/ANXA1/IL20RB/CD28/CLCF1/FCGR2B/IL1B/SLC11A1/IL23A/CCL19
GOBP_REGULATION_OF_RNA_SPLICING	GOBP_REGULATION_OF_RNA_SPLICING	133	0.308199048130624	1.9059951110435	0.00396825396825397	0.0451219512195122	0.0338780198249153	3389	tags=39%, list=22%, signal=31%	NUP98/SF1/RBM39/PTBP2/MAGOH/DYRK1A/THRAP3/YTHDC1/RBM22/RRP1B/TRA2B/SRSF12/RBM15/ZC3H10/SLC38A2/RBM25/RBM7/CELF6/RNPS1/SRSF4/SRSF3/DAZAP1/NSRP1/SRSF5/SF3B4/PTBP3/SMU1/RBMXL1/RBM8A/REST/SFSWAP/JMJD6/CWC22/U2AF2/HNRNPK/HNRNPA1/FUS/HNRNPH2/SRSF6/WTAP/SON/SLC39A5/FMR1/FXR1/NCL/C1QBP/RPS13/ZPR1/RBM24/CDK12/RBM3/PRDX6
GOBP_EPITHELIAL_TO_MESENCHYMAL_TRANSITION	GOBP_EPITHELIAL_TO_MESENCHYMAL_TRANSITION	142	0.299117942937964	1.86202605444094	0.00398406374501992	0.0451219512195122	0.0338780198249153	3514	tags=41%, list=23%, signal=32%	FAM83D/HIF1A/SPRY2/GCNT2/SPRED1/STRAP/PDCD6/NOLC1/GSC/SMAD3/SPRY1/WNT16/FOXC1/ADAM15/DAB2/TGFBR3L/TCF7L2/IL1B/LEF1/TBX5/HGF/SDCBP/HEY2/FOXA1/SPRED2/HNRNPAB/FERMT2/PDCD4/PPP2CA/TGFBR1/SOX9/GLIPR2/ELL3/S100A4/TGFBR2/IL6/HAS2/BMP2/RFLNB/WNT4/VASN/HMGA2/NOTCH1/SPRED3/MIR221/GREM1/AKNA/LOXL2/WNT11/TGFBR3/FGFR1/KLHL12/WWTR1/RBPJ/GSK3B/RTN4/SMAD4/ADIPOR1
GOBP_NEGATIVE_REGULATION_OF_INFLAMMATORY_RESPONSE	GOBP_NEGATIVE_REGULATION_OF_INFLAMMATORY_RESPONSE	123	0.311004942767681	1.88350092334357	0.00398406374501992	0.0451219512195122	0.0338780198249153	3094	tags=36%, list=20%, signal=29%	SOCS3/PTPN2/NLRP6/TNFAIP3/MEFV/METRNL/GIT1/PPARD/PTGER4/SMAD3/NFKB1/TNFAIP6/IL13/GHRL/TNFRSF1B/DUSP10/OTULIN/NLRP3/ADA/IL10/NOD2/IL20RB/FCGR2B/AOAH/HGF/CDH5/C1QTNF3/SMPDL3B/ADORA1/GPS2/ACOD1/ELANE/FPR2/PRKCD/PTPRC/SELENOS/FOXF1/PSMB4/MIR221/TNFRSF1A/SHARPIN/PBK/KLF4/GPER1
GOBP_RESPONSE_TO_CORTICOSTEROID	GOBP_RESPONSE_TO_CORTICOSTEROID	144	0.275065708652282	1.71635603202587	0.00398406374501992	0.0451219512195122	0.0338780198249153	3094	tags=32%, list=20%, signal=26%	GJB2/ADM/TRH/ICAM1/CDKN1A/FOSL1/EGFR/GHRHR/ZFP36/IL1RN/AQP1/SGK1/STC1/CALCR/DUSP1/BCL2L11/FOS/PTAFR/IL10/ANXA1/FOXO1/ALPL/DDIT4/FOSB/HSD11B2/ADAM9/ZFP36L1/EDN1/ERRFI1/TNF/SRC/IL6/ASS1/ZFP36L2/IL22/REST/GOT1/SDC1/NOTCH1/CSN1S1/CASP3/KLF9/CNGA3/KRAS/GNRH1/GPER1
GOBP_SIGNAL_TRANSDUCTION_IN_RESPONSE_TO_DNA_DAMAGE	GOBP_SIGNAL_TRANSDUCTION_IN_RESPONSE_TO_DNA_DAMAGE	123	0.307343707294802	1.86132783396314	0.00398406374501992	0.0451219512195122	0.0338780198249153	2249	tags=26%, list=15%, signal=22%	CHEK1/BCL3/SFN/BATF/DYRK3/CD44/CDKN1A/SPRED1/WNT1/MDM2/NDRG1/TNKS1BP1/CDK1/GADD45A/E2F7/FOXM1/CDC25C/DYRK1A/MARCHF7/GTSE1/CCNB1/PLK3/PLK2/PLK1/DTL/YJU2/CNOT11/PMAIP1/GRB2/SPRED2/CNOT4/E2F8
GOBP_STEROL_METABOLIC_PROCESS	GOBP_STEROL_METABOLIC_PROCESS	142	-0.285622125034251	-1.52553414032066	0.00399467376830892	0.0451219512195122	0.0338780198249153	5719	tags=49%, list=37%, signal=31%	FDPS/HMGCS2/STAR/LIMA1/MBTPS2/LSS/EPHX2/FGF1/LCAT/CUBN/NFE2L1/CYB5R2/HMGCS1/PRKAA2/ACADVL/GPAM/NR1H4/MBTPS1/PIP4P1/APOE/INSIG2/LIPE/ERLIN1/IDI1/GGPS1/SMPD1/VLDLR/SOD1/NFYA/PRKAA1/ACLY/LIPA/INSIG1/SQLE/FDFT1/MSMO1/DHCR7/ARV1/ABCG1/SC5D/ERLIN2/ACACA/DGKQ/CYB5R3/CYB5R1/IL4/CYP39A1/ACAA2/SOAT1/NSDHL/CYP27A1/CLN8/OSBPL1A/CYP46A1/GBA2/SEC14L2/ACAT2/EBP/CAT/MVK/DHCR24/EBPL/OSBPL5/FMO5/ERG28/STARD3/SCARF…
GOBP_KERATINOCYTE_DIFFERENTIATION	GOBP_KERATINOCYTE_DIFFERENTIATION	151	0.269461019328713	1.69624055795835	0.004	0.0451219512195122	0.0338780198249153	3044	tags=28%, list=20%, signal=23%	CYP27B1/FOSL2/SFN/EREG/FURIN/EPHA2/UGCG/KRT24/SAV1/CLIC4/ZFP36/TGM1/TCHH/RUNX1/LATS1/WNT16/FOXC1/NME2/IL20/ANXA1/TRIM16/CNFN/PIP5K1A/VDR/ADAM9/ZFP36L1/KRT12/TXNIP/BCR/ERRFI1/PRKCH/FOXN1/MED1/ROCK2/KAZN/MACROH2A1/NOTCH1/CASP3/SRSF6/SHARPIN/KRT76/CTSK
GOBP_MITOTIC_SISTER_CHROMATID_SEGREGATION	GOBP_MITOTIC_SISTER_CHROMATID_SEGREGATION	151	0.251391424436048	1.58249356850818	0.004	0.0451219512195122	0.0338780198249153	3038	tags=31%, list=20%, signal=25%	ZWINT/NUP62/CHMP4B/CDT1/SGO1/SPAG5/INCENP/NEK6/RRS1/CDCA8/CCNB1/DUSP1/ANKRD53/AURKB/CUL3/NCAPG/KIF18B/CDCA5/RACGAP1/DLGAP5/NUSAP1/NAA50/KIFC1/PLK1/CENPF/TACC3/CHAMP1/SMC5/TNKS/KIF23/CENPE/EML4/CHMP2B/NDC80/CDC20/VPS4B/KIF2C/KIF14/MACROH2A1/DYNC1LI1/KIF22/IK/PCID2/NUF2/PRC1/TRIP13/PHF13
GOBP_NEGATIVE_REGULATION_OF_IMMUNE_RESPONSE	GOBP_NEGATIVE_REGULATION_OF_IMMUNE_RESPONSE	119	0.29967895890378	1.8053295161785	0.004	0.0451219512195122	0.0338780198249153	3003	tags=34%, list=19%, signal=28%	ZC3H12A/IFNB1/HMOX1/PTPN2/TNFRSF14/NLRP6/TNFAIP3/HAVCR2/IRAK3/SAMSN1/OTOP1/CTLA4/HLX/DUSP10/AMBP/ARG2/IL10/NOD2/ANXA1/IL20RB/YTHDF2/CACTIN/FGL2/FCGR2B/MMP12/PGLYRP3/ACOD1/IL13RA2/NR1H2/FCRLB/A2M/TRAFD1/NLRC5/PTPRC/SELENOS/FOXF1/LYN/CNOT7/PSMB4/INPP5D/BCL6
GOBP_NEGATIVE_REGULATION_OF_SECRETION	GOBP_NEGATIVE_REGULATION_OF_SECRETION	137	0.296944124215594	1.836978670794	0.004	0.0451219512195122	0.0338780198249153	3204	tags=36%, list=21%, signal=29%	RHBDF2/HMOX1/TRH/MIDN/RAB11FIP1/KLF7/IL12A/RAP1B/INHBB/GJA1/CARTPT/OSM/GHRL/TNFRSF1B/DPH3/NRG1/ADA/HMGCR/ANXA1/SPX/FCGR2B/OXTR/IL1B/NMB/EDN1/RHBDF1/PIM3/FGF23/ADORA1/CRY1/LIF/RAP1A/IL13RA2/DRD3/STK39/CD74/REST/VPS4B/EGF/FOXF1/NOTCH1/PTPN11/ENY2/INHBA/TNFRSF1A/FMR1/IL11/RSC1A1/OPRM1
GOBP_POSITIVE_REGULATION_OF_EPITHELIAL_CELL_MIGRATION	GOBP_POSITIVE_REGULATION_OF_EPITHELIAL_CELL_MIGRATION	151	0.266152575857752	1.67541410961663	0.004	0.0451219512195122	0.0338780198249153	3712	tags=40%, list=24%, signal=31%	BCAR1/HIF1A/ZC3H12A/NUS1/HMOX1/MAP2K3/MIR150/TAC1/HSPB1/SASH1/THBS1/MAP4K4/PDCD6/PRKCE/STAT5A/ARF6/RHOJ/PLK2/ANXA1/RAC1/NFE2L2/SCARB1/MIR27A/ADAM9/ETS1/EDN1/MIR23A/AGT/MAP3K3/SRC/HBEGF/SOX9/PIK3C2A/GLIPR2/TGFBR2/NRP2/PTGS2/HAS2/RHOB/EGF/ROCK2/ITGA3/IFNG/PTK2B/FLT4/PIK3CG/MIR132/MIR221/RIN2/PIK3CD/FGFR1/FOXC2/SP1/RTN4/IQSEC1/NOS3/FOXP1/AKT1/SMOC2/TGFB2/MIR143
GOBP_POSITIVE_REGULATION_OF_LEUKOCYTE_MIGRATION	GOBP_POSITIVE_REGULATION_OF_LEUKOCYTE_MIGRATION	119	0.285306112831845	1.71874444747674	0.004	0.0451219512195122	0.0338780198249153	2520	tags=32%, list=16%, signal=27%	TNFRSF14/ICAM1/IL12A/THBS1/CXCL10/IL1R1/ADAM8/CCL3/PTAFR/CCR1/RAC1/TIRAP/MADCAM1/CCL20/CCR7/SELP/IL23A/AKIRIN1/BDKRB1/EDN1/CCL19/RIPOR2/CSF1/C5AR1/MMP14/TNF/CCL1/RAC2/CCL7/CCL4/ANO6/IL6/STK39/CD74/CXCL14/FPR2/NCKAP1L/SERPINE1
GOBP_RECEPTOR_SIGNALING_PATHWAY_VIA_STAT	GOBP_RECEPTOR_SIGNALING_PATHWAY_VIA_STAT	137	0.33028854190836	2.04325648232998	0.004	0.0451219512195122	0.0338780198249153	3180	tags=41%, list=21%, signal=33%	SOCS3/BCL3/IFNB1/IL10RA/PTPN2/JAK2/IL12A/SOCS1/DOT1L/IFNA1/CRLF2/STAT3/GADD45A/SOCS6/IL24/STAT5A/TSLP/PPP2R1A/IL13/OSM/SH2B3/GGNBP2/CNTF/IL10/IL20/CLCF1/CDK5R1/CSF2/IL23A/STAT2/AGT/SUZ12/LIF/TNF/PPP2CA/HCLS1/IL6/FYN/IFNE/EGF/PTPRC/STAT4/IFNG/LYN/CNOT7/NOTCH1/IL31RA/PTK2B/MIR98/IFNAR1/MIR221/TNFRSF1A/PWP1/PRL/ARL2BP/MIRLET7E
GOBP_RNA_3_END_PROCESSING	GOBP_RNA_3_END_PROCESSING	135	0.322808156397685	1.99588019849628	0.004	0.0451219512195122	0.0338780198249153	3074	tags=35%, list=20%, signal=28%	PABPC1L/DHX38/PAPOLB/TUT4/FBL/U2AF1/MAGOH/LEO1/ALYREF/PCF11/DDX39B/POLDIP3/CCNB1/MTPAP/TENT2/CPSF7/RNF40/TUT7/SRSF11/EIF4A3/SSB/RPRD2/RNPS1/CDK9/CDC73/EXOSC9/SRSF4/ZFP36L1/SRSF3/SCAF8/DHX36/CPSF1/CLP1/SRRM1/SRSF5/THOC3/INTS2/WDR33/RBM8A/SUPV3L1/POLR2D/U2AF2/SRSF6/CCNT1/ZC3H11A/THOC6/CASC3
GOBP_SMOOTH_MUSCLE_CELL_PROLIFERATION	GOBP_SMOOTH_MUSCLE_CELL_PROLIFERATION	135	0.309326117593385	1.91252253311031	0.004	0.0451219512195122	0.0338780198249153	3094	tags=35%, list=20%, signal=28%	ADAMTS1/HMOX1/EREG/TRIB1/SOD2/MYD88/TRAF6/ID2/TNFAIP3/JAK2/CDKN1A/IL12A/THBS1/EGFR/PPARD/GJA1/GNAI3/DDX39B/NR4A3/IL13/HDAC4/IGFBP3/TGM2/PTAFR/MEF2D/IL10/MIR27A/JUN/TCF7L2/FOXJ2/EDN1/S1PR1/TNF/PDCD4/HBEGF/ELANE/TGFBR2/IL6/MMP2/PDGFRB/IFNG/NPR3/MIR221/ABCC4/PTGIR/KLF4/GPER1
GOBP_TOLL_LIKE_RECEPTOR_SIGNALING_PATHWAY	GOBP_TOLL_LIKE_RECEPTOR_SIGNALING_PATHWAY	135	0.375625246270038	2.32244128974876	0.004	0.0451219512195122	0.0338780198249153	3767	tags=47%, list=24%, signal=36%	TLR2/TNIP1/BIRC2/MAPKAPK2/IRF1/BCL10/NFKBIA/MYD88/TRAF6/PIK3AP1/RIPK1/NLRP6/TNFAIP3/TBK1/BIRC3/IRAK2/HAVCR2/CD14/FGG/DDX3X/IRAK3/PRKCE/TANK/MAPKAPK3/UBC/PTPN22/IKBKB/NOD2/GFI1/CACTIN/TIRAP/TAB3/TLR6/NFKBIL1/TAB2/SMPDL3B/TNIP3/GPS2/ACOD1/UBE2D3/LTF/CD300LF/UBB/TNIP2/IKBKE/LYN/CTSS/ITGAM/RIPK2/CTSB/LGR4/CTSK/UBA52/GRAMD4/ITGB2/S100A8/OTUD4/RTN4/TLR7/TRAF3/LRRC19/IRAK1/CHUK/PELI1
GOBP_TUMOR_NECROSIS_FACTOR_SUPERFAMILY_CYTOKINE_PRODUCTION	GOBP_TUMOR_NECROSIS_FACTOR_SUPERFAMILY_CYTOKINE_PRODUCTION	139	0.398265462990513	2.47206071751202	0.004	0.0451219512195122	0.0338780198249153	2933	tags=39%, list=19%, signal=32%	ZC3H12A/TLR2/BCL3/CD86/IL17F/MAPKAPK2/BCL10/MYD88/RIPK1/TNFAIP3/HSPB1/JAK2/SYK/THBS1/STAT3/HAVCR2/ADAM8/CD14/ZFP36/PTPRJ/IRAK3/IL1A/CCL3/GHRL/CD274/ARG2/PTPN22/PTAFR/TNFRSF8/IL10/UBE2J1/NOD2/CHRNA7/CACTIN/IL17A/TIRAP/ORM1/IL23A/CCL19/NFKBIL1/DHX9/CD47/RARA/LTF/IL6/PTPRC/SELENOS/CD33/IFNG/PTPN11/MIR98/SLAMF1/RIPK2/MIR132
GOBP_MRNA_TRANSPORT	GOBP_MRNA_TRANSPORT	132	0.401228391000343	2.46462179227959	0.00401606425702811	0.0451219512195122	0.0338780198249153	3074	tags=42%, list=20%, signal=34%	NUP62/DHX38/NUP98/POM121/ZFP36/U2AF1/MAGOH/ALYREF/NUP54/DDX39B/NUP50/YTHDC1/POLDIP3/NUP214/NUP88/NUP153/AHCTF1/SRSF11/DDX19B/EIF4A3/RNPS1/NUP93/SRSF4/ZFP36L1/ALKBH5/SMG1/SRSF3/EIF5A/CPSF1/DHX9/IGF2BP2/SRRM1/TNKS/RANBP2/SRSF5/SETD2/IWS1/THOC3/WDR33/MVP/RBM8A/NUP155/NUP107/POLR2D/U2AF2/HNRNPA1/FYTTD1/DDX25/SRSF6/PCID2/ENY2/ARC/ZC3H11A/THOC6/FMR1/CASC3
GOBP_NEGATIVE_REGULATION_OF_LYMPHOCYTE_ACTIVATION	GOBP_NEGATIVE_REGULATION_OF_LYMPHOCYTE_ACTIVATION	132	0.341840418270212	2.09981986132685	0.00401606425702811	0.0451219512195122	0.0338780198249153	3230	tags=40%, list=21%, signal=32%	ZC3H12A/CD86/IFNB1/SDC4/CEBPB/PTPN2/IRF1/TNFRSF14/TNFAIP3/CBLB/SOCS1/RUNX3/HAVCR2/SOCS6/RUNX1/CRTAM/CD80/MARCHF7/SAMSN1/HMGB3/CTLA4/CD274/HLX/ARG2/PTPN22/LAX1/PAWR/LAG3/TIGIT/IL10/LAPTM5/ANXA1/IL20RB/FGL2/MIR27A/FCGR2B/PAG1/RIPOR2/TARM1/PGLYRP3/CD74/LRRC32/PRKAR1A/GLI3/LYN/CASP3/INHBA/PDCD1LG2/INPP5D/BCL6/GNRH1/FGR/TYROBP
GOBP_REGULATION_OF_EPITHELIAL_CELL_DIFFERENTIATION	GOBP_REGULATION_OF_EPITHELIAL_CELL_DIFFERENTIATION	132	0.340166051603957	2.08953474525211	0.00401606425702811	0.0451219512195122	0.0338780198249153	3044	tags=39%, list=20%, signal=31%	CYP27B1/BTG1/SFN/CEBPB/SPRY2/GDNF/MAFF/MIR150/KLF7/SPRED1/S1PR3/ZFP36/MAFG/PAX8/RUNX1/IL13/SPRY1/PRKX/FOXC1/NME2/IKBKB/IL20/DLL1/TRIM16/CITED1/IL1B/FRZB/VDR/FOXJ2/ZFP36L1/CDH5/CLDN5/APOLD1/ERRFI1/LIF/HEY2/SPRED2/TNF/PRKCH/FOXN1/SOX9/SERPINE1/MED1/ROCK2/MACROH2A1/IFNG/NOTCH1/SRSF6/SPRED3/TNFRSF1A/CTSK
GOBP_REGULATION_OF_T_CELL_DIFFERENTIATION	GOBP_REGULATION_OF_T_CELL_DIFFERENTIATION	132	0.289448236749367	1.77799090999217	0.00401606425702811	0.0451219512195122	0.0338780198249153	3197	tags=38%, list=21%, signal=30%	ZC3H12A/CD86/IFNB1/PRDM1/PTPN2/IRF1/MALT1/SOCS1/SYK/RUNX3/ADAM8/RUNX1/NFKBIZ/CRTAM/CD80/CD83/IL27/CTLA4/HLX/DUSP10/NLRP3/SOS2/LAG3/ADA/RHOH/ANXA1/CD28/TNFSF9/FGL2/LEF1/IL23A/CCL19/SOS1/TESPA1/TOX/FOXN1/RARA/TGFBR2/CD74/GLI3/NCKAP1L/ZMIZ1/PTPRC/IFNG/RIPK2/PIK3R6/BCL6/TCF7/NFKBID/EGR3
GOBP_GASTRULATION	GOBP_GASTRULATION	163	0.249534639518289	1.58140608431917	0.00403225806451613	0.0451219512195122	0.0338780198249153	3203	tags=31%, list=21%, signal=25%	TXNRD1/DUSP2/MIR150/EPHA2/DUSP5/KDM6B/MBP/SMAD1/ITGA7/LEO1/GJA1/DKK1/GSC/SMAD3/IL1RN/NR4A3/ITGA5/ITGAV/DUSP1/TRIM15/FOXC1/CUL3/IL10/ZBTB17/GATA6/DLD/RTF1/CDC73/LEF1/DUSP4/MMP14/SETD2/TGFBR2/COL4A2/TGIF2/MMP2/PRKAR1A/HMGA2/MACROH2A1/FOXF1/ITGA3/FN1/INHBA/TBX19/MIR221/SIX2/KLF4/COL5A1/WNT11/EXT1/ITGB2
GOBP_LYMPHOCYTE_ACTIVATION_INVOLVED_IN_IMMUNE_RESPONSE	GOBP_LYMPHOCYTE_ACTIVATION_INVOLVED_IN_IMMUNE_RESPONSE	152	0.301862402597829	1.89952196108719	0.00403225806451613	0.0451219512195122	0.0338780198249153	2428	tags=29%, list=16%, signal=25%	ZC3H12A/BCL3/CD86/IFNB1/BATF/RELB/MALT1/ICAM1/IFNA1/STAT3/HAVCR2/PTGER4/SHLD3/NFKBIZ/CD80/IL27/NOTCH2/HLX/NLRP3/CDH17/FCER1G/ADA/IL10/EIF2AK4/ANXA1/ST3GAL1/CD28/DLL1/CLCF1/FGL2/FCGR2B/SEMA4A/SLC11A1/LEF1/RNF8/IL23A/CCL19/MSH6/PGLYRP3/DOCK10/RARA/IL6/CD74/IFNE
GOBP_NEGATIVE_REGULATION_OF_DNA_BINDING_TRANSCRIPTION_FACTOR_ACTIVITY	GOBP_NEGATIVE_REGULATION_OF_DNA_BINDING_TRANSCRIPTION_FACTOR_ACTIVITY	149	0.271914631892943	1.7004823509601	0.00403225806451613	0.0451219512195122	0.0338780198249153	2102	tags=26%, list=14%, signal=23%	BHLHE40/ZC3H12A/HMOX1/TRAIP/TRIB1/NFKBIA/ADORA3/ID2/TNFAIP3/NFKBIB/TNFRSF4/PIM1/IRAK2/HAVCR2/RLIM/IRAK3/NFKBIE/AIM2/TAX1BP1/HDAC4/OTULIN/NLRP3/SIK1/IL10/ADGRG3/EIF2AK4/NOD2/GFI1/CACTIN/MIR27A/TCF7L2/ERBIN/MDFI/USP7/NFKBIL1/PLA2G10/PARP10/ACOD1/FOXH1
GOBP_POSITIVE_REGULATION_OF_VASCULATURE_DEVELOPMENT	GOBP_POSITIVE_REGULATION_OF_VASCULATURE_DEVELOPMENT	152	0.278711044059915	1.75383798854437	0.00403225806451613	0.0451219512195122	0.0338780198249153	3476	tags=38%, list=23%, signal=30%	HK2/HIF1A/ADM/BTG1/ZC3H12A/HMOX1/HSPB1/SASH1/F3/THBS1/SPHK1/PDCD6/SMAD1/RUNX1/ITGA5/AQP1/IL1A/GHRL/JAK1/CCL11/IL10/DLL1/GATA6/CHRNA7/NFE2L2/PKM/IL1B/LRG1/NR2E1/BMPER/HGF/ETS1/CDH5/VASH2/C5AR1/ITGB8/TGFBR2/RHOB/FLT1/SERPINE1/HMGA2/BRCA1/PTK2B/MIR132/PIK3R6/GREM1/PIK3CD/KLF4/ITGB2/CD34/HIPK1/XBP1/AGGF1/AGO2/FOXC2/MTDH/SP1/NOS3
GOBP_NEGATIVE_REGULATION_OF_CELL_CELL_ADHESION	GOBP_NEGATIVE_REGULATION_OF_CELL_CELL_ADHESION	162	0.353409304113264	2.2451158492373	0.0040650406504065	0.0451219512195122	0.0338780198249153	3090	tags=38%, list=20%, signal=31%	ZC3H12A/CD86/IFNB1/SDC4/CEBPB/PTPN2/IRF1/TNFRSF14/JAK2/CBLB/WNT1/SOCS1/RUNX3/HAVCR2/MBP/SOCS6/RUNX1/CRTAM/CD80/IL1RN/MARCHF7/CDH1/GTPBP4/CTLA4/CD274/HLX/SH2B3/ARG2/PTPN22/LAX1/PAWR/LAG3/TIGIT/IL10/LAPTM5/ANXA1/IL20RB/YTHDF2/FGL2/MIR27A/FCGR2B/EPCAM/PAG1/RIPOR2/TARM1/CD9/ASS1/CD74/LRRC32/PRKAR1A/BMP2/GLI3/PRKCD/NOTCH1/CASP3/MIR221/PDCD1LG2/C1QTNF1/BCL6/AKNA/GNRH1/KLF4
GOBP_NUCLEOBASE_CONTAINING_SMALL_MOLECULE_BIOSYNTHETIC_PROCESS	GOBP_NUCLEOBASE_CONTAINING_SMALL_MOLECULE_BIOSYNTHETIC_PROCESS	105	-0.312377688102339	-1.58819633490045	0.00409836065573771	0.0451219512195122	0.0338780198249153	5495	tags=56%, list=36%, signal=36%	NUDT11/AMD1/NT5C1B/ENTPD2/PDE7B/ADK/UMPS/GPX1/FITM2/MLYCD/XDH/PDE1A/DNPH1/NUDT1/PDE7A/ENTPD8/DERA/UPP2/NUDT3/NME4/DUT/IMPDH1/PDE4A/NT5M/NUDT9/TK2/MBD4/NT5C/NTHL1/NUDT18/CAD/NME5/CDA/DCTPP1/SMUG1/PDE8B/NUDT12/SARM1/NUDT5/NME9/OGG1/NUDT16/NUDT15/FHIT/NEIL2/ADAL/NME6/DTYMK/TYMP/CNP/NME7/ENTPD6/ACAT1/NEIL1/NUDT7/UCKL1/NUDT13/DHODH/ABCD1
GOBP_POSITIVE_REGULATION_OF_HEMOPOIESIS	GOBP_POSITIVE_REGULATION_OF_HEMOPOIESIS	140	0.318612968057682	1.9778309362345	0.00409836065573771	0.0451219512195122	0.0338780198249153	3280	tags=41%, list=21%, signal=33%	CD86/TRIB1/TRAF6/MALT1/RIPK1/SOCS1/SYK/RUNX3/ADAM8/FES/RUNX1/NFKBIZ/CD80/CD83/NOTCH2/HLX/DUSP10/NLRP3/FOS/ADA/IL10/RHOH/IL20/CCR1/ANXA1/TNFSF9/IL17A/JUN/LEF1/ZFP36L1/IL23A/CCL19/PPP2R3C/TESPA1/CSF1/TOX/LIF/MMP14/TNF/RARA/HCLS1/TGFBR2/CD74/GLI3/NCKAP1L/ZMIZ1/PTPRC/IFNG/IL34/PCID2/RIPK2/PIK3R6/INPP5D/BCL6/NFKBID/EGR3/TYROBP/XBP1
GOBP_RESPONSE_TO_INTERFERON_GAMMA	GOBP_RESPONSE_TO_INTERFERON_GAMMA	140	0.361184463168003	2.24209896193428	0.00409836065573771	0.0451219512195122	0.0338780198249153	2718	tags=36%, list=18%, signal=30%	RAB20/CYP27B1/SOCS3/TLR2/PTPN2/GCH1/IRF1/PDE12/CD44/JAK2/TXK/ICAM1/MEFV/SOCS1/CCL22/OTOP1/CCL3/JAK1/PTAFR/CXCL16/CCL17/CCL11/CCL20/CITED1/SLC11A1/MID1/EDN1/ACTR3/CCL19/VCAM1/CASP1/GBP5/ACOD1/IRF8/CCL1/CD47/CCL7/CCL4/NR1H2/ASS1/GBP4/CD74/NLRC5/DAPK1/MED1/PRKCD/IRF5/NOS2/IFNG/CDC42
GOBP_LIPOPROTEIN_BIOSYNTHETIC_PROCESS	GOBP_LIPOPROTEIN_BIOSYNTHETIC_PROCESS	90	-0.334047435410439	-1.64684883272223	0.00411522633744856	0.0451219512195122	0.0338780198249153	5458	tags=52%, list=35%, signal=34%	ZDHHC3/LCAT/ZDHHC12/ATG12/PIK3C3/ZDHHC16/PPM1B/ATG7/ATG5/HHAT/PIGT/ZDHHC6/PIGX/ZDHHC2/PIGF/ZDHHC8/MAP6D1/CLIP3/APOE/PIGK/PGAP3/PIGS/SVIP/ZDHHC9/GPLD1/PIGW/ZDHHC17/MPPE1/MTTP/DPM2/DPM3/PIGL/PIGH/PIGU/ATG10/GPAA1/PIGB/PIGG/PGAP4/ZDHHC1/PIGQ/PGAP2/PIGP/PIGC/PYURF/ZDHHC24/PIGV
GOBP_REGULATION_OF_EXTRINSIC_APOPTOTIC_SIGNALING_PATHWAY	GOBP_REGULATION_OF_EXTRINSIC_APOPTOTIC_SIGNALING_PATHWAY	143	0.298970262570551	1.85313009348232	0.00413223140495868	0.0451219512195122	0.0338780198249153	3118	tags=36%, list=20%, signal=29%	COL2A1/HMOX1/GDNF/RELA/BCL10/ITPRIP/RIPK1/TNFAIP3/ICAM1/THBS1/GCLM/DBH/FGG/SKIL/ATF3/DDX3X/MCL1/IL1A/SIAH2/UNC5B/ITGAV/DEDD2/FAS/IL19/CSF2/TCF7L2/IL1B/TNFRSF10B/LTBR/PMAIP1/HGF/AGT/SCG2/ITM2C/TNF/SRC/TGFBR1/ZC3HC1/SCRT2/FYN/RAF1/SERPINE1/PTPRC/BRCA1/PSME3/TMC8/INHBA/MIR221/BCL2L1/HMGB2/GPER1/RB1CC1
GOBP_PROTEIN_N_LINKED_GLYCOSYLATION	GOBP_PROTEIN_N_LINKED_GLYCOSYLATION	72	-0.365103268664927	-1.72731690518958	0.00414364640883978	0.0451219512195122	0.0338780198249153	6247	tags=64%, list=40%, signal=38%	UGGT1/MGAT5/DERL3/RPN2/MGAT1/ALG3/MAN1C1/TUSC3/ASGR1/DDOST/UGGT2/MPDU1/B4GALNT2/OSTC/MOGS/B4GALT7/MAGT1/OST4/PMM1/ALG8/TMEM258/PMM2/KRTCAP2/RFT1/GAL3ST1/ASGR2/TMEM165/PGM3/DHDDS/ST6GAL1/DPM2/FUT8/DPM3/ALG14/ALG1/ALG2/ALG9/NUDT14/DOLPP1/SRD5A3/MGAT3/ALG6/DPAGT1/GORASP1/ALG12/DOLK
GOBP_RESPIRATORY_ELECTRON_TRANSPORT_CHAIN	GOBP_RESPIRATORY_ELECTRON_TRANSPORT_CHAIN	97	-0.326303378086877	-1.63042159577736	0.004149377593361	0.0451219512195122	0.0338780198249153	7235	tags=68%, list=47%, signal=36%	COX6B1/NDUFS4/NDUFS1/NDUFA10/UQCRC1/NDUFA8/NDUFB9/NDUFV1/SNCA/COX6A1/NDUFA5/COX7A2L/NDUFA2/UQCRH/SLC25A22/SLC25A12/NDUFV2/UQCR10/PPARGC1A/NDUFA11/NDUFS6/NDUFA7/BID/NDUFAF1/NDUFC2/GHITM/AIFM2/NDUFB5/NDUFB11/NDUFB4/ETFB/NDUFB8/IMMP2L/COX4I2/POLG2/NDUFB2/NDUFA13/NDUFA12/NDUFA3/ETFA/NDUFC1/NDUFS7/COX6A2/PINK1/UQCR11/PARK7/SDHC/NDUFB10/NDUFA9/NDUFAB1/DNAJC15/GPD1/NDUFS8/SDHAF2/NDUFS5/NDUFA6/ETFRF1/NDU…
GOBP_CELLULAR_RESPONSE_TO_MOLECULE_OF_BACTERIAL_ORIGIN	GOBP_CELLULAR_RESPONSE_TO_MOLECULE_OF_BACTERIAL_ORIGIN	164	0.447595000774258	2.82532583846476	0.00416666666666667	0.0451219512195122	0.0338780198249153	2978	tags=47%, list=19%, signal=38%	SBNO2/LITAF/ZC3H12A/TLR2/CD86/CEBPB/TRIB1/RELA/BCL10/PDE4B/NFKBIA/MYD88/TRAF6/MALT1/TNFAIP3/SASH1/NFKBIB/ICAM1/GIT1/IRAK2/HAVCR2/CXCL10/PPARD/CD14/ZFP36/IL36G/IL24/CD80/PRKCE/NFKB1/IL1A/CCL3/TNFRSF1B/CD274/PTPN22/NLRP3/PTAFR/SGMS1/IL10/NOD2/GFI1/CACTIN/TIRAP/CD6/SCARB1/FCGR2B/CSF2/CDC73/CSF3/IL1B/PLAA/ADAM9/TLR6/CXCL11/CASP1/NFKBIL1/TNIP3/TNF/ACOD1/IRF8/IL36A/SRC/PDCD4/LTF/IL6/ASS1/CXCL9/CTSG/SER…
GOBP_MYELOID_LEUKOCYTE_MIGRATION	GOBP_MYELOID_LEUKOCYTE_MIGRATION	171	0.273389923730574	1.75157883178706	0.00416666666666667	0.0451219512195122	0.0338780198249153	3315	tags=37%, list=21%, signal=30%	PDE4B/MYD88/SYK/THBS1/CXCL10/PTGER4/IL1R1/ADAM8/CCL22/CCL3/DUSP1/FCER1G/CCL17/CCL11/RHOH/NOD2/CCR1/ANXA1/RIN3/RAC1/IL17A/TIRAP/CCL20/CCR7/IL23A/AKIRIN1/EDN1/CCL19/CXCL11/RHOG/SCG2/RIPOR2/CSF1/C5AR1/MMP14/CCL1/CD47/MST1/RAC2/CCL7/TNFRSF11A/CCL4/VAV1/ANO6/IL6/CD74/MCOLN2/CXCL9/PRTN3/FPR2/FLT1/NCKAP1L/SERPINE1/LYN/PTK2B/IL34/PIK3CG/GREM1/EPX/PIK3CD/C1QBP/ITGB2/PLA2G7/S100A8
GOBP_NIK_NF_KAPPAB_SIGNALING	GOBP_NIK_NF_KAPPAB_SIGNALING	166	0.413265920475562	2.62067199125	0.00416666666666667	0.0451219512195122	0.0338780198249153	3837	tags=52%, list=25%, signal=40%	LITAF/ZC3H12A/TLR2/BCL3/CD86/REL/BIRC2/RELB/RELA/NFKBIA/NFKB2/TRAF6/MALT1/SASH1/PSMD11/BIRC3/EGFR/HAVCR2/SPHK1/CD14/DDX3X/PPP4C/COPS8/RIPK3/PSMD3/PTPN22/PSMD12/NLRP3/PSMD6/PSMA2/LAPTM5/ADGRG3/NOD2/FBXW11/TRIP6/TIRAP/MIR27A/ILK/IL1B/TNFRSF10B/TLR6/IL23A/PSMA6/TRAF4/EDN1/CCL19/TNFSF15/NFAT5/PSMB7/C1QTNF3/PSMC4/PSMC6/PSMD1/PSMD14/TNF/PDCD4/PPM1A/PSMD8/PSMA3/TNFSF14/IKBKE/PSMD2/ZFP91/PSME3/ACTN4/PSMB…
GOBP_POSITIVE_REGULATION_OF_I_KAPPAB_KINASE_NF_KAPPAB_SIGNALING	GOBP_POSITIVE_REGULATION_OF_I_KAPPAB_KINASE_NF_KAPPAB_SIGNALING	164	0.316464235650514	1.99759733774225	0.00416666666666667	0.0451219512195122	0.0338780198249153	2610	tags=33%, list=17%, signal=28%	LITAF/NUP62/HMOX1/REL/BIRC2/RELA/BCL10/MYD88/TRAF6/MALT1/RIPK1/DDX21/TBK1/SLC20A1/BIRC3/VAPA/BRD4/NEK6/GJA1/RHOC/TIFA/PRKCE/TRAF3IP2/TGM2/AKAP13/PLK2/IKBKB/NOD2/ROR1/INAVA/GPRC5B/TIRAP/CCR7/TNFRSF10B/TAB3/LTBR/TLR6/CCL19/GOLT1B/CASP1/DHX36/TAB2/ZDHHC13/DDX1/TNF/MAP3K3/LTF/PPM1A/S100A4/FYN/CD74/TNIP2/IKBKE/UBE2V1
GOBP_POSITIVE_REGULATION_OF_PROTEIN_KINASE_B_SIGNALING	GOBP_POSITIVE_REGULATION_OF_PROTEIN_KINASE_B_SIGNALING	159	0.305643307873841	1.92333413835134	0.00416666666666667	0.0451219512195122	0.0338780198249153	3228	tags=38%, list=21%, signal=31%	CD86/EREG/SPRY2/MST1R/PIK3AP1/GCNT2/F3/FGF17/TPBG/THBS1/IRS2/EGFR/ADAM8/RAMP3/PTPRJ/CD80/RICTOR/CCL3/OSM/CALCR/RASD2/NRG1/CD28/GDF15/RAC1/EPGN/CCR7/ICOS/CSF3/TCF7L2/PIK3R5/CASS4/HGF/AREG/CCL19/RHOG/GRB2/FGF23/TNF/SRC/FERMT2/HBEGF/TGFBR1/RAC2/HCLS1/VAV1/FYN/PDGFRB/EGF/FGF6/F10/NRG4/PTPN11/PIK3CG/MIR132/MIR221/C1QTNF1/PIK3CD/C1QBP/HSP90AA1/FGFR1
GOBP_PRODUCTION_OF_MOLECULAR_MEDIATOR_OF_IMMUNE_RESPONSE	GOBP_PRODUCTION_OF_MOLECULAR_MEDIATOR_OF_IMMUNE_RESPONSE	171	0.238832516992916	1.53017337068897	0.00416666666666667	0.0451219512195122	0.0338780198249153	2400	tags=24%, list=16%, signal=20%	CD86/IFNB1/HMOX1/IL17F/BATF/TNFRSF14/BCL10/TRAF6/MALT1/TNFRSF4/DDX21/IL1R1/SHLD3/SLC7A5/IRAK3/NR4A3/IL13/TNFRSF1B/PTPN22/NLRP3/IL10/LAPTM5/NOD2/CD28/INAVA/CLCF1/HK1/GPRC5B/IL17A/APOA2/FCGR2B/IL1B/LACC1/RNF8/DHX36/MSH6/TNF/IL13RA2/ELANE/IL6/CD74
GOBP_REGULATION_OF_LYMPHOCYTE_DIFFERENTIATION	GOBP_REGULATION_OF_LYMPHOCYTE_DIFFERENTIATION	159	0.283660556429486	1.78500237966853	0.00416666666666667	0.0451219512195122	0.0338780198249153	3197	tags=38%, list=21%, signal=30%	ZC3H12A/CD86/IFNB1/PRDM1/PTPN2/IRF1/MALT1/SOCS1/SYK/RUNX3/ADAM8/RUNX1/NFKBIZ/CRTAM/CD80/CD83/HMGB3/IL27/CTLA4/HLX/DUSP10/NLRP3/SOS2/LAG3/ADA/IL10/RHOH/ANXA1/CD28/TNFSF9/FGL2/LEF1/ZFP36L1/IL23A/CCL19/SOS1/PPP2R3C/TESPA1/TOX/PGLYRP3/MMP14/FOXN1/RARA/TGFBR2/ZFP36L2/CD74/GLI3/NCKAP1L/ZMIZ1/PTPRC/IFNG/PCID2/RIPK2/INHBA/PIK3R6/INPP5D/BCL6/TCF7/NFKBID/EGR3
GOBP_REGULATION_OF_RESPONSE_TO_CYTOKINE_STIMULUS	GOBP_REGULATION_OF_RESPONSE_TO_CYTOKINE_STIMULUS	159	0.33536424494233	2.11036029405311	0.00416666666666667	0.0451219512195122	0.0338780198249153	2969	tags=38%, list=19%, signal=31%	HIF1A/SOCS3/TLR2/BIRC2/TRAIP/PTPN2/PTPN1/RIPK1/TNFAIP3/JAK2/TXK/TBK1/BIRC3/SOCS1/SYK/IRAK2/IL1R2/IL1R1/SPHK1/SPATA2/RUNX1/IRAK3/IL1RN/TAX1BP1/OTOP1/TSLP/SH2B3/OTULIN/JAK1/LAPTM5/IKBKB/YTHDF2/GFI1/ABCE1/UBE2K/CACTIN/MIR27A/MMP12/EDN1/CASP1/RNASEL/DHX9/CSF1/ELF1/GPS2/TNF/CD300LF/NR1H2/IL6/CD74/NLRC5/MED1/IKBKE/PTPRC/IFNG/CNOT7/PTPN11/MIR98/RIPK2/TNFRSF1A/SHARPIN
GOBP_REGULATION_OF_STRESS_ACTIVATED_PROTEIN_KINASE_SIGNALING_CASCADE	GOBP_REGULATION_OF_STRESS_ACTIVATED_PROTEIN_KINASE_SIGNALING_CASCADE	166	0.283369712002026	1.79695210908687	0.00416666666666667	0.0451219512195122	0.0338780198249153	2997	tags=35%, list=19%, signal=28%	RELL1/SEMA4C/ZC3H12A/MYC/MYD88/TRAF6/RIPK1/GADD45B/SASH1/MAP4K4/EGFR/SPHK1/GADD45A/FOXM1/GADD45G/DUSP1/AXIN1/DUSP10/AMBP/WNT16/PTPN22/FAS/NOD2/INAVA/PER1/FOXO1/TIRAP/PDCD10/CCR7/FCGR2B/MAPK8IP1/IL1B/EZR/LTBR/MID1/TRAF4/SPI1/HGF/CCL19/SDCBP/GPS2/TNF/MAP3K3/PDCD4/RAPGEF1/BMP2/HIPK3/LYN/CDC42/PTK2B/FLT4/ARL6IP5/SLAMF1/RIPK2/TAOK1/EDAR/MAPK8IP2/PBK
GOBP_T_CELL_PROLIFERATION	GOBP_T_CELL_PROLIFERATION	164	0.347196783154494	2.1915884689985	0.00416666666666667	0.0451219512195122	0.0338780198249153	2594	tags=33%, list=17%, signal=28%	CD86/SDC4/CEBPB/SLC7A1/IRF1/TNFRSF14/TRAF6/MALT1/TNFRSF4/CBLB/SYK/HAVCR2/CRTAM/CD80/MARCHF7/CCDC88B/LMBR1L/IL27/IL1A/TNFRSF1B/CTLA4/CD274/RIPK3/ARG2/PTPN22/PAWR/SOS2/IL10/ANXA1/IL20RB/CD28/EBI3/TNFSF9/CD6/TNFSF8/MAPK8IP1/IL1B/SLC11A1/IL23A/CCL19/VCAM1/ELF4/SOS1/RAC2/TGFBR2/LMO1/IL6/FYN/LRRC32/PRKAR1A/NCKAP1L/WNT4/TNFSF14/PTPRC
GOBP_T_CELL_RECEPTOR_SIGNALING_PATHWAY	GOBP_T_CELL_RECEPTOR_SIGNALING_PATHWAY	171	0.346169056195291	2.21786663816084	0.00416666666666667	0.0451219512195122	0.0338780198249153	3720	tags=43%, list=24%, signal=33%	BCAR1/ZC3H12A/PTPN2/RELA/BCL10/PDE4B/TRAF6/MALT1/TXK/PDE4D/PSMD11/CBLB/ITK/PTPRJ/NFKBIZ/THEMIS2/NFKB1/CTLA4/PSMD3/PTPN22/PSMD12/PAWR/PSMD6/PSMA2/ADA/LAPTM5/IKBKB/FBXW11/CD28/CCR7/EZR/PAG1/LCP2/PSMA6/PSMB7/TESPA1/EIF2B2/TAB2/PSMC4/PSMC6/FYB2/PSMD1/PSMD14/STK11/PRAM1/FYN/PSMD8/PSMA3/DENND1B/PTPRC/PSMD2/KCNN4/PSME3/RIPK2/PSMB4/INPP5D/CD3D/PSMD4/PIK3CD/NFKBID/CUL1/CRKL/CD247/TRBV12-3/PRNP/PSMB3/PAK3/…
GOBP_MONONUCLEAR_CELL_MIGRATION	GOBP_MONONUCLEAR_CELL_MIGRATION	153	0.280247576359156	1.75438664416868	0.00418410041841004	0.0451219512195122	0.0338780198249153	3255	tags=35%, list=21%, signal=28%	TNFRSF14/ICAM1/IL12A/ARTN/THBS1/CXCL10/ADAM8/CCL22/CH25H/CRTAM/CCL3/DUSP1/RIPK3/CXCL16/CCL17/CCL11/CCR1/ANXA1/MADCAM1/CCL20/CCR7/AKIRIN1/CCL19/CXCL11/RIPOR2/CSF1/C5AR1/S1PR1/TNF/CCL1/CD47/CCL7/TNFRSF11A/CCL4/ANO6/IL6/STK39/CXCL14/FPR2/FLT1/SERPINE1/LYN/CDC42/PTK2B/IL34/PIK3CG/GREM1/PIK3CD/WASL/EXT1/C1QBP/CRKL/ALOX5/PLA2G7
GOBP_POSITIVE_REGULATION_OF_ERK1_AND_ERK2_CASCADE	GOBP_POSITIVE_REGULATION_OF_ERK1_AND_ERK2_CASCADE	172	0.329766142037613	2.1132443843181	0.00418410041841004	0.0451219512195122	0.0338780198249153	2938	tags=37%, list=19%, signal=30%	ACKR3/SPRY2/CD44/GCNT2/ICAM1/TPBG/EGFR/GCG/NECAB2/RAP1B/HAVCR2/FGG/CCL22/RAMP3/AKAP12/NOTCH2/CCL3/ALKAL2/CALCR/HCRTR1/PTPN22/CCL17/CCL11/NOD2/CCR1/CHRNA7/TIRAP/CCL20/CCR7/MIR27A/GPBAR1/BMPER/CCL19/MIR23A/HTR2A/FGF23/C5AR1/TNF/RAP1A/SHC1/SRC/CCL1/FERMT2/CASR/RAPGEF1/GLIPR2/CCL7/TNFRSF11A/CCL4/CD74/BMP2/PDGFRB/FPR2/PTPRC/RAPGEF2/NOTCH1/ARHGAP8/PTK2B/PDE8A/FLT4/PTPN11/SLAMF1/RIPK2/MIR221
GOBP_POSITIVE_REGULATION_OF_PEPTIDASE_ACTIVITY	GOBP_POSITIVE_REGULATION_OF_PEPTIDASE_ACTIVITY	172	0.25253746888798	1.61833893758735	0.00418410041841004	0.0451219512195122	0.0338780198249153	2880	tags=28%, list=19%, signal=23%	MYC/BCL10/MALT1/RIPK1/PRR7/PRSS22/JAK2/F3/MEFV/SYK/STAT3/PDCD6/MBP/HIP1R/EGLN3/DDX3X/AIM2/SMAD3/TANK/PICALM/CCN1/BCL2L11/NLRP3/LAPTM5/FAS/ADRM1/SEMG1/TNFRSF10B/PMAIP1/TNFSF15/CASP1/PSMD14/TNF/DIABLO/SLC1A1/APAF1/CASP8AP2/CLPX/FYN/FOXL2/REST/DAPK1/ROCK2/LYN/CYFIP2/FN1/ARL6IP5/PSME3/RIPK2
GOBP_REGULATION_OF_ENDOTHELIAL_CELL_MIGRATION	GOBP_REGULATION_OF_ENDOTHELIAL_CELL_MIGRATION	172	0.231996652545243	1.48670697404682	0.00418410041841004	0.0451219512195122	0.0338780198249153	3090	tags=30%, list=20%, signal=24%	BCAR1/HIF1A/ZC3H12A/NUS1/HMOX1/MAP2K3/MIR150/HSPB1/SASH1/EPHA2/ADAMTS9/SPRED1/THBS1/PDCD6/GADD45A/STAT5A/STC1/RHOJ/PLK2/ANXA1/RAC1/NFE2L2/SCARB1/PDCD10/MIR27A/SEMA4A/MIR505/NR2E1/BMPER/ETS1/EDN1/MIR23A/AGT/BMP10/TNF/MAP3K3/PIK3C2A/NRP2/PTGS2/RHOB/EGF/ROCK2/GLUL/NOTCH1/PTK2B/FLT4/PIK3CG/MIR132/MIR221/RIN2/PIK3CD/KLF4
GOBP_TUMOR_NECROSIS_FACTOR_MEDIATED_SIGNALING_PATHWAY	GOBP_TUMOR_NECROSIS_FACTOR_MEDIATED_SIGNALING_PATHWAY	158	0.345272156344311	2.16905548524497	0.00418410041841004	0.0451219512195122	0.0338780198249153	3031	tags=38%, list=20%, signal=31%	BIRC2/TRAIP/PTPN2/TNFRSF14/RELA/NFKBIA/TRAF6/RIPK1/TNFAIP3/JAK2/TNFRSF4/PSMD11/BIRC3/SYK/SPHK1/SPATA2/TNFRSF9/AIM2/TAX1BP1/TNFRSF1B/OTULIN/PSMD3/PSMD12/PSMD6/TNFRSF8/PSMA2/LAPTM5/FAS/IKBKB/UBE2K/TNFSF9/TNFSF8/ILK/LTBR/PSMA6/TRAF4/TNFRSF11B/TNFSF15/CASP1/PSMB7/PSMC4/PSMC6/GPS2/PSMD1/PSMD14/TNF/TNFRSF11A/PSMD8/PSMA3/TNFSF14/PSMD2/PTK2B/PSME3/ACTN4/PSMB4/LTA/TNFRSF1A/SHARPIN/EDAR/PSMD4
GOBP_REGULATION_OF_REACTIVE_OXYGEN_SPECIES_METABOLIC_PROCESS	GOBP_REGULATION_OF_REACTIVE_OXYGEN_SPECIES_METABOLIC_PROCESS	167	0.271289628890816	1.72287532272539	0.00420168067226891	0.0451219512195122	0.0338780198249153	3286	tags=38%, list=21%, signal=30%	HK2/HIF1A/ZC3H12A/BIRC2/GCH1/NOXO1/SOD2/RIPK1/JAK2/ICAM1/CDKN1A/SYK/THBS1/EGFR/GADD45A/FOXM1/EIF6/GNAI3/SMAD3/SLC25A33/HDAC4/RIPK3/PTX3/ARG2/IL10/RAC1/NFE2L2/IL1B/DUOXA2/TLR6/ARF4/EDN1/AGT/MMP3/GRB2/TNF/ACOD1/CD47/RAC2/TGFBR2/PTGS2/ASS1/FYN/PDGFRB/FPR2/PRKCD/ROCK2/DNM2/SELENOS/HP/IFNG/BRCA1/PTK2B/GLA/ITGAM/MIR132/KLF4/HSP90AA1/ITGB2/TYROBP/ALOX5/CD34/HVCN1
GOBP_DEFENSE_RESPONSE_TO_BACTERIUM	GOBP_DEFENSE_RESPONSE_TO_BACTERIUM	179	0.333855399860867	2.1505644400139	0.00421940928270042	0.0451219512195122	0.0338780198249153	3390	tags=39%, list=22%, signal=31%	TLR2/BCL3/IL17F/CEBPB/TNFRSF14/MYD88/EPHA2/TBK1/IL12A/SYK/SLPI/HAVCR2/LYZL6/CAMP/AQP1/NOTCH2/ARG2/FCER1G/LCN2/IL10/NOD2/BPIFA2/IL17A/TIRAP/CCL20/TNFSF8/SELP/SLC11A1/SEMG1/TLR6/IL23A/PGLYRP4/MPO/C5AR1/TMF1/PGLYRP3/TNF/IRF8/SHC1/OPTN/ELANE/CFP/LTF/IL6/GBP4/IFNE/LYG1/CTSG/FPR2/SERPINE1/PRKCD/TRBC2/HP/NOS2/VGF/RIPK2/LTA/TNFRSF1A/HMGB2/PRG2/EPX/GSDMA/LALBA/PLAC8/FGR/ADAMTS5/S100A8/RBPJ/ANKRD17/IGHV2-5
GOBP_NEGATIVE_REGULATION_OF_MAPK_CASCADE	GOBP_NEGATIVE_REGULATION_OF_MAPK_CASCADE	156	0.305680937237593	1.91269533088189	0.00421940928270042	0.0451219512195122	0.0338780198249153	2179	tags=30%, list=14%, signal=26%	DUSP2/RNF149/MYC/TNIP1/NUP62/SPRY4/SPRY2/PTPN2/PTPN1/NLRP6/SLC9A3R1/DUSP5/DUSP16/SPRED1/FOXM1/ATF3/PTPRJ/IRAK3/PPP2R1A/DUSP1/SH2B3/CRYBA1/DUSP10/AMBP/SPRY1/PTPN22/LAX1/LEMD2/PER1/FOXO1/MAPK8IP1/IL1B/EZR/C1QL4/DUSP8/AGT/DUSP4/RGS4/ERRFI1/RANBP9/LIF/CNKSR3/GPS2/SPRED2/PDCD4/PPP2CA/RAPGEF1
GOBP_SISTER_CHROMATID_SEGREGATION	GOBP_SISTER_CHROMATID_SEGREGATION	179	0.251787690500969	1.62191671559085	0.00421940928270042	0.0451219512195122	0.0338780198249153	3038	tags=31%, list=20%, signal=25%	ZWINT/NUP62/FEN1/CHMP4B/CDT1/SGO1/SPAG5/SFPQ/INCENP/NEK6/RRS1/CDCA8/CCNB1/DUSP1/LATS1/ANKRD53/AURKB/CUL3/NCAPG/KIF18B/CDCA5/RACGAP1/DLGAP5/NUSAP1/TOP2A/NAA50/STAG3/KIFC1/PLK1/CENPF/TACC3/CHAMP1/SMC5/TNKS/KIF23/WAPL/CENPE/EML4/CHMP2B/NDC80/CDC20/VPS4B/HORMAD2/KIF2C/KIF14/MACROH2A1/ESCO2/DYNC1LI1/KIF22/IK/PCID2/NUF2/PRC1/TRIP13/PHF13
GOBP_REGULATION_OF_LIPID_LOCALIZATION	GOBP_REGULATION_OF_LIPID_LOCALIZATION	157	0.259069384636919	1.62310802073546	0.00423728813559322	0.0451219512195122	0.0338780198249153	2836	tags=29%, list=18%, signal=24%	ZC3H12A/NUS1/TRH/PTPN2/NFKBIA/FURIN/TAC1/EHD1/SYK/THBS1/IRS2/PPARD/ADORA2A/PCSK9/NFKB1/GHRL/ITGAV/ASXL1/YJEFN3/DISP3/APOA2/SCARB1/MIR27A/IL1B/EDN1/AGT/PLA2G10/ADORA1/CRY1/TMF1/AVP/GPS2/TNF/PTGES/TNFRSF11A/ERFE/TTC39B/NR1H2/IL6/EGF/IKBKE/PRKCD/PNPLA2/PTPN11/AKT2/ARL6IP5
GOBP_MULTI_MULTICELLULAR_ORGANISM_PROCESS	GOBP_MULTI_MULTICELLULAR_ORGANISM_PROCESS	178	0.230125145800095	1.47804860261447	0.00427350427350427	0.0451219512195122	0.0338780198249153	2559	tags=24%, list=17%, signal=20%	GJB2/CYP27B1/ADM/SLC2A1/MAFF/TAC1/JUNB/PRDM14/FOSL1/HAVCR2/PPARD/HMX3/ENDOU/GJA1/ITGA5/ACR/GHRL/STC1/AMBP/B4GALT1/FOS/PTAFR/SLC38A2/OXTR/IL1B/FOSB/VDR/SEMG1/HSD11B2/POLR1B/DAZAP1/ETS1/EDN1/TMED2/LIF/ACOD1/SP3/TGFBR2/TIMP1/MMP2/WNT4/MED1
GOBP_NUCLEAR_EXPORT	GOBP_NUCLEAR_EXPORT	180	0.405187426228841	2.61250334943694	0.00427350427350427	0.0451219512195122	0.0338780198249153	2990	tags=43%, list=19%, signal=35%	NUP62/SFN/BAG3/MALT1/NMD3/DUSP16/DHX38/SDAD1/NUP98/POM121/EIF6/U2AF1/MAGOH/ALYREF/NUP54/DDX39B/NUP50/RRS1/GTSE1/YTHDC1/RBM22/POLDIP3/LSG1/NUP214/NUP88/NUP153/NOL6/HSPA9/AKAP13/SRSF11/ABCE1/DDX19B/EIF4A3/SSB/RNPS1/TCF7L2/IL1B/NUP93/SRSF4/ALKBH5/SMG1/SRSF3/EIF5A/EIF4ENIF1/CPSF1/NOP9/DHX9/SRRM1/RANBP2/SRSF5/SETD2/IWS1/THOC3/WDR33/PPM1A/RBM8A/EGR2/NUP155/NUP107/POLR2D/U2AF2/XPO5/XPO6/XPO4/HNRNPA1/FYT…
GOBP_REGULATION_OF_LEUKOCYTE_MIGRATION	GOBP_REGULATION_OF_LEUKOCYTE_MIGRATION	180	0.266826100253981	1.72039909312739	0.00427350427350427	0.0451219512195122	0.0338780198249153	2811	tags=32%, list=18%, signal=27%	HMOX1/TNFRSF14/MYD88/ICAM1/IL12A/THBS1/CXCL10/PTGER4/IL1R1/ADAM8/CCL3/DUSP1/RIPK3/PTAFR/ADA/RHOH/NOD2/CCR1/ANXA1/RIN3/RAC1/TIRAP/MADCAM1/CCL20/CCR7/ST3GAL4/SELP/IL23A/AKIRIN1/BDKRB1/EDN1/CCL19/RHOG/FUT4/RIPOR2/CSF1/C5AR1/ADORA1/MMP14/TNF/CCL1/MST1/RAC2/ELANE/CCL7/CCL4/ANO6/IL6/STK39/CD74/CXCL14/FPR2/NCKAP1L/SERPINE1/LYN/SELE/PTK2B/IL34
GOBP_FC_RECEPTOR_SIGNALING_PATHWAY	GOBP_FC_RECEPTOR_SIGNALING_PATHWAY	175	0.348326263659344	2.23063854859222	0.00429184549356223	0.0451219512195122	0.0338780198249153	3770	tags=45%, list=24%, signal=34%	LAT2/RELA/BCL10/TRAF6/MALT1/PSMD11/SYK/ITK/PTPRJ/PRKCE/NFKB1/NR4A3/PSMD3/PSMD12/ACTG1/FOS/PSMD6/FCER1G/PSMA2/ABI1/IKBKB/FBXW11/RAC1/FCGR2B/JUN/TAB3/LCP2/PSMA6/ACTR3/GAB2/GRB2/SOS1/PSMB7/TAB2/PSMC4/PSMC6/PSMD1/PSMD14/RAP1A/SHC1/SRC/ARPC3/RAPGEF1/ARPC2/CD47/VAV1/FYN/PSMD8/PSMA3/WASF2/NCKAP1L/PRKCD/ARPC5/PTPRC/PSMD2/LYN/CDC42/CYFIP2/PSME3/PSMB4/HCK/MAP2K4/PSMD4/WASL/HSP90AA1/CUL1/FGR/CD247/IGHV2-5/P…
GOBP_LEUKOCYTE_CHEMOTAXIS	GOBP_LEUKOCYTE_CHEMOTAXIS	175	0.261270140620505	1.6731418444926	0.00429184549356223	0.0451219512195122	0.0338780198249153	3373	tags=35%, list=22%, signal=28%	PDE4B/IL12A/SYK/THBS1/CXCL10/ADAM8/CCL22/CH25H/CCL3/DUSP1/FCER1G/CXCL16/CCL17/CCL11/IL10/NOD2/CCR1/ANXA1/RIN3/RAC1/TIRAP/CCL20/CCR7/IL23A/AKIRIN1/EDN1/CCL19/CXCL11/SCG2/RIPOR2/CSF1/C5AR1/S1PR1/CCL1/MST1/RAC2/CCL7/TNFRSF11A/CCL4/VAV1/ANO6/IL6/STK39/CD74/CXCL14/CXCL9/FPR2/FLT1/NCKAP1L/SERPINE1/LYN/PTK2B/IL34/PIK3CG/GREM1/PIK3CD/C1QBP/ITGB2/ALOX5/PLA2G7/S100A8/PRSS56
GOBP_POSITIVE_REGULATION_OF_PEPTIDYL_TYROSINE_PHOSPHORYLATION	GOBP_POSITIVE_REGULATION_OF_PEPTIDYL_TYROSINE_PHOSPHORYLATION	174	0.296714478450069	1.89909730674519	0.00429184549356223	0.0451219512195122	0.0338780198249153	2967	tags=34%, list=19%, signal=28%	SOCS3/LRP8/EREG/TNFRSF14/PTPN1/CD44/JAK2/ICAM1/IL12A/SYK/STAT3/DOK7/PTPRJ/IL24/CD80/RICTOR/ITGA5/TSLP/SEMA4D/IL13/OSM/GHRL/ALKAL2/NRG1/CNTF/ABI1/IL20/NOD2/CLCF1/EPGN/GPRC5B/CSF2/CSF3/CASS4/IL23A/HGF/AREG/AGT/HTR2A/ADORA1/LIF/TNF/SRC/HBEGF/HCLS1/IL6/FYN/CD74/EGF/PTPRC/IFNG/LYN/IL31RA/PTK2B/PTPN11/IL34/RIPK2/MIR221/GREM1/TNFRSF1A
GOBP_RESPONSE_TO_INTERLEUKIN_1	GOBP_RESPONSE_TO_INTERLEUKIN_1	176	0.431944567155428	2.76581479604295	0.00429184549356223	0.0451219512195122	0.0338780198249153	3070	tags=45%, list=20%, signal=36%	HIF1A/ZC3H12A/CEBPB/MAP3K8/RELA/NFKBIA/MYD88/TRAF6/SQSTM1/ICAM1/PSMD11/IRAK2/IL1R2/IL1R1/CCL22/IRAK3/IL1RN/NFKB1/TANK/AKAP12/UBC/IL1A/CCL3/IL1RAP/HDAC4/PSMD3/PSMD12/PSMD6/CCL17/PSMA2/CCL11/IKBKB/NOD2/FBXW11/ANXA1/YTHDC2/CACTIN/IL17A/CCL20/MIR27A/CITED1/IL1B/EGR1/TAB3/PSMA6/ETS1/EDN1/CCL19/PSMB7/TAB2/PSMC4/PSMC6/TOLLIP/PSMD1/PSMD14/ACOD1/MAP3K3/SRC/CCL1/CD47/SOX9/CCL7/TNFRSF11A/CCL4/IL6/UBB/PSMD8/…
GOBP_NEGATIVE_REGULATION_OF_DEFENSE_RESPONSE	GOBP_NEGATIVE_REGULATION_OF_DEFENSE_RESPONSE	183	0.30141716743964	1.94248332938338	0.00432900432900433	0.0451219512195122	0.0338780198249153	3172	tags=36%, list=21%, signal=29%	SOCS3/RNF125/PTPN2/NLRP6/RIOK3/TNFAIP3/MEFV/METRNL/GIT1/HAVCR2/PPARD/PTGER4/GPATCH3/NPLOC4/IRAK3/SMAD3/NFKB1/OTOP1/TNFAIP6/IL13/GHRL/TNFRSF1B/DUSP10/OTULIN/ARG2/NLRP3/ADA/IL10/NOD2/IL20RB/YTHDF2/CACTIN/RNF26/FGL2/FCGR2B/MMP12/AOAH/HGF/CDH5/C1QTNF3/SMPDL3B/ADORA1/GPS2/ACOD1/ELANE/NR1H2/A2M/TRAFD1/NLRC5/FPR2/PRKCD/PTPRC/SELENOS/HTRA1/FOXF1/CNOT7/PSMB4/MIR221/TNFRSF1A/SHARPIN/PBK/KLF4/GPER1/MUL1/C1Q…
GOBP_REGULATION_OF_RAS_PROTEIN_SIGNAL_TRANSDUCTION	GOBP_REGULATION_OF_RAS_PROTEIN_SIGNAL_TRANSDUCTION	183	0.234192018412745	1.50925076864609	0.00432900432900433	0.0451219512195122	0.0338780198249153	3131	tags=30%, list=20%, signal=24%	PSD/NUP62/LRRC59/SPRY4/SPRY2/KCTD10/SQSTM1/DENND3/JAK2/MAP4K4/IRS2/DENND4A/FOXM1/CYTH4/STK19/GPR35/CYTH1/NOTCH2/SPRY1/P2RY10/ARF6/CUL3/AKAP13/PRAG1/RASA2/RAC1/RASIP1/ERBIN/BCR/GRB2/RIPOR2/CSF1/ABRA/SHC1/PPP2CB/RAPGEF1/ARHGAP35/ABL2/VAV1/RAF1/PDGFRB/GPR65/DNM2/KIF14/ITGA3/LYN/NOTCH1/ARFGEF3/EPS8L3/PIK3CG/KRAS/BCL6/PSD4/LPAR1
GOBP_PATTERN_RECOGNITION_RECEPTOR_SIGNALING_PATHWAY	GOBP_PATTERN_RECOGNITION_RECEPTOR_SIGNALING_PATHWAY	181	0.378390282788974	2.44152377880646	0.00434782608695652	0.0451219512195122	0.0338780198249153	3720	tags=46%, list=24%, signal=36%	TLR2/TNIP1/RNF125/BIRC2/MAPKAPK2/IRF1/RELA/BCL10/NFKBIA/MYD88/TRAF6/PIK3AP1/RIPK1/NLRP6/RIOK3/TNFAIP3/TBK1/BIRC3/SLC15A3/IRAK2/HAVCR2/CD14/FGG/GPATCH3/DDX3X/NPLOC4/IRAK3/TIFA/PRKCE/TANK/MAPKAPK3/UBC/OTULIN/TRIM15/PTPN22/CLEC4E/IKBKB/NOD2/INAVA/GFI1/CACTIN/TIRAP/LACC1/TAB3/TLR6/ERBIN/NFKBIL1/TAB2/SMPDL3B/TNIP3/GPS2/ACOD1/UBE2D3/LTF/CD300LF/UBB/TNIP2/IKBKE/UBE2V1/LYN/CTSS/ITGAM/RIPK2/CTSB/LGR4/CTSK…
GOBP_RIBONUCLEOPROTEIN_COMPLEX_SUBUNIT_ORGANIZATION	GOBP_RIBONUCLEOPROTEIN_COMPLEX_SUBUNIT_ORGANIZATION	181	0.231331509296429	1.49264240236688	0.00434782608695652	0.0451219512195122	0.0338780198249153	3343	tags=33%, list=22%, signal=26%	PPAN/DYRK3/NLE1/SF1/NUFIP1/STRAP/EIF2S2/EIF6/PTBP2/BRIX1/SNRPD1/DDX39B/RRS1/SF3B1/YTHDC1/MRTO4/SRSF12/CPSF7/SNRPD3/CELF6/XAB2/NOP2/RSL24D1/CDC73/DHX8/ABT1/YJU2/CLP1/DHX9/USP39/DDX1/SRSF5/SCAF11/NAF1/DDX28/ZNHIT3/PTGES3/SMN1/PRPF39/EIF4H/EIF3G/PWP2/TFIP11/POLR2D/SFSWAP/EIF3B/SNRPE/SRSF6/SNRPF/AAR2/SNRPC/SART3/LUC7L2/CLNS1A/HSP90AA1/DDX20/PRPF8/AGO2/RPL24/KIF5B
GOBP_ESTABLISHMENT_OF_RNA_LOCALIZATION	GOBP_ESTABLISHMENT_OF_RNA_LOCALIZATION	177	0.361651622836322	2.31906873866663	0.00436681222707424	0.0451219512195122	0.0338780198249153	3074	tags=40%, list=20%, signal=32%	NUP62/NMD3/DHX38/SDAD1/NUP98/POM121/EIF6/SFPQ/ZFP36/U2AF1/MAGOH/ALYREF/NUP54/DDX39B/NUP50/SIDT2/RRS1/YTHDC1/POLDIP3/LSG1/NUP214/NUP88/NUP153/NOL6/AHCTF1/SRSF11/TOMM20/ABCE1/DDX19B/EIF4A3/SSB/RNPS1/NUP93/SRSF4/ZFP36L1/ALKBH5/SMG1/SRSF3/EIF5A/CPSF1/NOP9/DHX9/IGF2BP2/SRRM1/TNKS/RANBP2/SRSF5/SETD2/IWS1/THOC3/WDR33/TGFBR2/MVP/RBM8A/NUP155/NUP107/POLR2D/U2AF2/XPO5/HNRNPA1/FYTTD1/DDX25/SRSF6/PCID2/ENY2/…
GOBP_HUMORAL_IMMUNE_RESPONSE	GOBP_HUMORAL_IMMUNE_RESPONSE	177	0.250467048009403	1.60610450617998	0.00436681222707424	0.0451219512195122	0.0338780198249153	2711	tags=28%, list=18%, signal=23%	BCL3/IFNB1/IL17F/SLPI/IFNA1/BPIFB2/CXCL10/TREM1/CAMP/CD83/TRAF3IP2/NOTCH2/LCN2/NOD2/COLEC11/CD28/BPIFA2/GATA6/EBI3/YTHDF2/IL17A/CCR7/FCGR2B/IL1B/SLC11A1/SEMG1/CXCL11/PGLYRP4/PPP2R3C/C5AR1/PGLYRP3/TNF/ACOD1/ELANE/CFP/LTF/IL6/A2M/IFNE/CXCL14/CXCL9/PRTN3/CTSG/PTPRC/C8A/TRBC2/MFAP4/IFNG/NOTCH1
GOBP_JNK_CASCADE	GOBP_JNK_CASCADE	177	0.247834597513095	1.58922407964078	0.00436681222707424	0.0451219512195122	0.0338780198249153	3137	tags=33%, list=20%, signal=27%	TRIB1/PTPN1/MYD88/TRAF6/RIPK1/GADD45B/ADORA2B/SYK/MAP4K4/EGFR/IRAK2/PTGER4/GADD45A/GADD45G/UBC/AXIN1/DUSP10/AMBP/WNT16/PTPN22/NOD2/PER1/TIRAP/CCR7/FCGR2B/MAPK8IP1/IL1B/TAB3/MAP4K5/LTBR/TRAF4/CCL19/DAXX/SDCBP/TAB2/GPS2/TNF/MAP3K6/MAP3K9/PDCD4/CASR/RAPGEF1/NPHS1/UBB/UBE2V1/HIPK3/CDC42/PTK2B/FLT4/SLAMF1/RIPK2/SPAG9/TAOK1/EDAR/MAP2K4/MAPK8IP2/UBA52/RB1CC1/MUL1
GOBP_NEGATIVE_REGULATION_OF_CELL_ACTIVATION	GOBP_NEGATIVE_REGULATION_OF_CELL_ACTIVATION	177	0.297922851736161	1.91041192232791	0.00436681222707424	0.0451219512195122	0.0338780198249153	3094	tags=35%, list=20%, signal=28%	ZC3H12A/CD86/IFNB1/SDC4/HMOX1/CEBPB/PTPN2/IRF1/TNFRSF14/TNFAIP3/CBLB/SOCS1/RUNX3/HAVCR2/SOCS6/RUNX1/CRTAM/CD80/MARCHF7/SAMSN1/HMGB3/CTLA4/CD274/HLX/SH2B3/ARG2/PTPN22/LAX1/PAWR/LAG3/TIGIT/IL10/LAPTM5/ANXA1/IL20RB/FGL2/MIR27A/FCGR2B/PAG1/RIPOR2/TARM1/PGLYRP3/IL13RA2/CD9/CD300LF/CD74/LRRC32/PRKAR1A/GLI3/PRKCD/PTPRC/FOXF1/LYN/IL31RA/CASP3/INHBA/PDCD1LG2/INPP5D/C1QTNF1/BCL6/GNRH1/GPER1
GOBP_PHOSPHATIDIC_ACID_METABOLIC_PROCESS	GOBP_PHOSPHATIDIC_ACID_METABOLIC_PROCESS	49	-0.397881587885866	-1.7476866148964	0.00436681222707424	0.0451219512195122	0.0338780198249153	5881	tags=61%, list=38%, signal=38%	ABHD4/PLA2G1B/PLD6/DGKG/PLA2G4B/PNPLA3/PLA2G3/GPAM/NR1H4/PLA2G6/AGPAT3/LPCAT1/DDHD1/PLA2G4A/SLC27A1/DGKA/PLD1/DGKQ/DGKZ/ABHD5/GPD1/GNPAT/PLD2/LIPH/LCLAT1/GPD1L/DDHD2/AGPAT1/ABHD8/ACP6
GOBP_POSITIVE_REGULATION_OF_IMMUNE_EFFECTOR_PROCESS	GOBP_POSITIVE_REGULATION_OF_IMMUNE_EFFECTOR_PROCESS	177	0.305871747713712	1.96138372780158	0.00436681222707424	0.0451219512195122	0.0338780198249153	2927	tags=33%, list=19%, signal=27%	CD86/HMOX1/IL17F/TNFRSF14/BCL10/TRAF6/MALT1/TNFRSF4/DDX21/IL12A/SYK/IL1R1/SHLD3/SLC7A5/FES/PTPRJ/NFKBIZ/CRTAM/CD80/PVR/NR4A3/IL13/HLX/PTPN22/NLRP3/PTAFR/LAG3/IL18RAP/IL10/LAPTM5/NOD2/ANXA1/CD28/CLCF1/HK1/GPRC5B/IL17A/IL1B/IL23A/GAB2/CCL19/DHX36/TNF/RAP1A/IL13RA2/RAPGEF1/RARA/RAC2/VAV1/IL6/CD74/PTPRC/NOS2/FOXF1/IFNG/LYN/ITGAM/RIPK2/LTA
GOBP_SULFUR_COMPOUND_CATABOLIC_PROCESS	GOBP_SULFUR_COMPOUND_CATABOLIC_PROCESS	49	-0.393039825761119	-1.72641927527685	0.00436681222707424	0.0451219512195122	0.0338780198249153	5970	tags=59%, list=39%, signal=36%	BCAN/GALNS/DCN/PRELP/HEXA/ADO/FITM2/CBS/MLYCD/CHAC1/CDO1/GGT5/CTH/TXN2/OMD/NCAN/DPEP1/MTRR/HEXB/HYAL1/GLB1/CSAD/CHAC2/TST/IDUA/ACAT1/NUDT7/MPST/ABCD1
GOBP_MYELOID_LEUKOCYTE_DIFFERENTIATION	GOBP_MYELOID_LEUKOCYTE_DIFFERENTIATION	184	0.311376808926304	2.00293832854521	0.00444444444444444	0.0451219512195122	0.0338780198249153	3082	tags=36%, list=20%, signal=29%	SBNO2/TLR2/MYC/BATF/CEBPB/RELB/TRIB1/PTPN2/TRAF6/RIPK1/JUNB/EPHA2/FES/RUNX1/PDE1B/CARTPT/NOTCH2/CCL3/SH3PXD2A/FOS/NME2/IL20/CCR1/IL17A/CCR7/CSF2/JUN/CSF3/LEF1/LBR/ZFP36L1/LTBR/IL23A/SPI1/GAB2/CCL19/ITGB6/CSF1/BATF3/LIF/TNF/ITGB8/SRC/SP3/RARA/LTF/HCLS1/TGFBR2/TNFRSF11A/CD74/SNX10/PRTN3/MYH9/MED1/IFNG/LYN/CDC42/IL31RA/MAFB/FBN1/IL34/INHBA/TFE3/INPP5D/NRROS/NKX2-3/PIK3CD
GOBP_RIBONUCLEOSIDE_TRIPHOSPHATE_BIOSYNTHETIC_PROCESS	GOBP_RIBONUCLEOSIDE_TRIPHOSPHATE_BIOSYNTHETIC_PROCESS	47	-0.411691079443132	-1.7732949579388	0.00444444444444444	0.0451219512195122	0.0338780198249153	5691	tags=66%, list=37%, signal=42%	ATP6V1A/VPS9D1/AK4/PKLR/PID1/SPHK2/TREM2/DNAJC30/ALDOA/NME4/PINK1/IMPDH1/AK9/STOML2/FLCN/CAD/NME5/IL4/PPARA/NME9/DMAC2L/PARP1/NME6/NME7/UQCC3/ATPSCKMT/NUDT2/ANTKMT/UCKL1/PRKAG2/DGUOK
GOBP_TRANSFORMING_GROWTH_FACTOR_BETA_RECEPTOR_SIGNALING_PATHWAY	GOBP_TRANSFORMING_GROWTH_FACTOR_BETA_RECEPTOR_SIGNALING_PATHWAY	184	0.297725634910901	1.91512684457705	0.00444444444444444	0.0451219512195122	0.0338780198249153	2809	tags=33%, list=18%, signal=27%	IL17F/SPRY2/FURIN/GCNT2/SPRED1/WNT1/WFIKKN1/THBS1/STRAP/SPINT3/SKIL/SMAD1/SMAD3/CHST11/UBC/PXN/LATS1/SPRY1/FOS/LEMD3/PEG10/LPXN/DAB2/GDF15/HSPA5/TGFBR3L/JUN/CITED1/LRG1/MIR183/ADAM9/CDH5/CLDN5/ITGB6/GDF5/SDCBP/CREBBP/SPRED2/ITGB8/FOXH1/CGN/SRC/FERMT2/TGFBR1/USP9X/PPM1A/STK11/TGFBR2/RNF111/UBB/CDKN2B/LRRC32/RASL11B/GOT1/VASN/ZMIZ1/DNM2/HTRA1/ITGA3/FBN1/SMURF1
GOBP_NUCLEAR_TRANSCRIBED_MRNA_CATABOLIC_PROCESS	GOBP_NUCLEAR_TRANSCRIBED_MRNA_CATABOLIC_PROCESS	185	0.242622761333751	1.55894875029986	0.00446428571428571	0.0451219512195122	0.0338780198249153	3443	tags=28%, list=22%, signal=22%	ZC3H12A/PDE12/ETF1/NOCT/TNKS1BP1/TUT4/ZFP36/MAGOH/EDC4/THRAP3/PPP2R1A/MRTO4/PATL1/MTPAP/SAMD4B/TENT2/PPP2R2A/TUT7/SMG8/EIF4A3/SSB/EIF4G1/RNPS1/DIS3/HBS1L/EXOSC9/CNOT11/ZFP36L1/SMG1/EIF4ENIF1/DCP1A/DHX36/CNOT4/PPP2CA/RBM8A/PYM1/ZFP36L2/PELO/POLR2D/CNOT7/PCID2/HELZ2/UBA52/CASC3/RPS13/SMG7/AGO2/GSPT1/RPL24/CNOT6/PAN3/SKIV2L
GOBP_PYRIMIDINE_NUCLEOTIDE_METABOLIC_PROCESS	GOBP_PYRIMIDINE_NUCLEOTIDE_METABOLIC_PROCESS	46	-0.398040754598159	-1.70643279480291	0.00448430493273543	0.0451219512195122	0.0338780198249153	4140	tags=52%, list=27%, signal=38%	TYMS/UPP2/NME4/AK5/DUT/NT5M/MBD4/NT5C/NTHL1/CAD/NME5/DCTPP1/SMUG1/NME9/OGG1/NEIL2/NME6/AK3/DTYMK/TYMP/NME7/NEIL1/UCKL1/DHODH
GOBP_CELLULAR_RESPONSE_TO_STEROID_HORMONE_STIMULUS	GOBP_CELLULAR_RESPONSE_TO_STEROID_HORMONE_STIMULUS	186	0.225877583937776	1.45286357857462	0.00452488687782805	0.0451219512195122	0.0338780198249153	2710	tags=27%, list=18%, signal=22%	GJB2/JAK2/TAF7/ICAM1/EGLN2/EGFR/GHRHR/PPARD/CRY2/DDX54/ZFP36/RUNX1/NR4A3/AQP1/SGK1/STC1/AXIN1/LATS1/BCL2L11/ANXA1/DAB2/PER1/ARNTL/FOXO1/DDIT4/NR2E1/LEF1/ZFP36L1/UFM1/EDN1/SAFB/DAXX/ATP1A1/ERRFI1/CRY1/TMF1/ABHD2/FOXA1/ACOD1/FOXH1/SRC/ASS1/ZFP36L2/REST/UBR5/MED1/ZMIZ1/KMT2D/KCTD6/BRCA1
GOBP_ACETYL_COA_METABOLIC_PROCESS	GOBP_ACETYL_COA_METABOLIC_PROCESS	37	-0.444423524488173	-1.81378313100663	0.00453857791225416	0.0451219512195122	0.0338780198249153	6075	tags=68%, list=39%, signal=41%	PDP1/PDK3/HMGCS2/TDO2/PDPR/MPC2/MLYCD/HMGCS1/DLAT/ACLY/KYNU/ACSS1/DIP2A/ACACA/PPCS/PDK1/MVK/GSTZ1/PDP2/ACAT1/NUDT7/AASS/ACACB/ACSS2/PDK2
GOBP_B_CELL_ACTIVATION	GOBP_B_CELL_ACTIVATION	231	0.265231575549668	1.78412994806108	0.0045662100456621	0.0451219512195122	0.0338780198249153	3105	tags=32%, list=20%, signal=26%	BCL3/CD86/IFNB1/BATF/KLF6/LAT2/PTPN2/MALT1/TNFAIP3/TNFRSF4/CDKN1A/SYK/IFNA1/IRS2/SHLD3/PTPRJ/SAMSN1/HMGB3/NOTCH2/IL13/HDAC4/CTLA4/LAX1/PAWR/CDH17/CHRNA4/ADA/IL10/LAPTM5/ADGRG3/NOD2/TPD52/ST3GAL1/CD28/DLL1/CLCF1/TIRAP/FCGR2B/FZD9/DCLRE1C/LEF1/RNF8/ZFP36L1/VCAM1/PPP2R3C/MSH6/CHRNB2/GPS2/MMP14/DOCK10/SP3/IL6/ZFP36L2/CD74/IFNE/NCKAP1L/IRF2BP2/TNIP2/PRKCD/PTPRC/TRBC2/LYN/LRRC8A/PTK2B/CASP3/PCID2/INHBA…
GOBP_NUCLEOTIDE_EXCISION_REPAIR_DNA_INCISION	GOBP_NUCLEOTIDE_EXCISION_REPAIR_DNA_INCISION	36	-0.463993704572856	-1.87203956736784	0.0045662100456621	0.0451219512195122	0.0338780198249153	1872	tags=39%, list=12%, signal=34%	ERCC1/OGG1/CHD1L/PARP1/POLD2/FAN1/POLK/GTF2H4/POLD1/GTF2H3/RPA3/RFC2/POLD4/DDB2
GOBP_ANTIGEN_RECEPTOR_MEDIATED_SIGNALING_PATHWAY	GOBP_ANTIGEN_RECEPTOR_MEDIATED_SIGNALING_PATHWAY	220	0.352581042201029	2.34130255031245	0.00460829493087558	0.0451219512195122	0.0338780198249153	3720	tags=41%, list=24%, signal=32%	BCAR1/ZC3H12A/LAT2/PTPN2/RELA/BCL10/PDE4B/TRAF6/MALT1/TXK/SH2B2/PDE4D/PSMD11/CBLB/SYK/KLHL6/ITK/ELF2/RUNX1/PTPRJ/NFKBIZ/THEMIS2/NFKB1/CTLA4/PSMD3/PTPN22/PSMD12/LAX1/PAWR/PSMD6/PSMA2/ADA/LAPTM5/IKBKB/FBXW11/LPXN/CD28/CCR7/FCGR2B/EZR/PAG1/LCP2/PSMA6/PSMB7/TESPA1/EIF2B2/TAB2/PSMC4/PSMC6/ELF1/FYB2/GPS2/PSMD1/PSMD14/PRKCH/STK11/PRAM1/FYN/PSMD8/PSMA3/NCKAP1L/DENND1B/PTPRC/PSMD2/TRBC2/KCNN4/LYN/PSME3/RI…
GOBP_HOMEOSTASIS_OF_NUMBER_OF_CELLS	GOBP_HOMEOSTASIS_OF_NUMBER_OF_CELLS	230	0.231194362135965	1.55480746887046	0.00460829493087558	0.0451219512195122	0.0338780198249153	3022	tags=30%, list=20%, signal=24%	SLC7A11/HIF1A/HMOX1/PTPN2/DYRK3/BCL10/PDE4B/TNFAIP3/JAK2/PRDM14/GCNT4/NLE1/STAT3/ZFP36/SKIL/HCAR2/IKZF1/SH2B3/RIPK3/ASXL1/BCL2L11/SOS2/HSPA9/ADA/FAS/ANXA1/KAT7/IL20RB/BAP1/FSTL1/CCR7/ZFP36L1/PMAIP1/SPI1/ETS1/KLF13/SOS1/PPP2R3C/BRD1/CSF1/DOCK10/SP3/FOXN1/SOX9/PTBP3/HCLS1/LMO1/IL6/CD74/CCNB2/NCKAP1L/TNFSF14/MED1/ARNT/JMJD6/LYN/NOTCH1/MAFB/CASP3/PTPN11/INHBA/LGR4/MIR221/INPP5D/KRAS/HMGB2/BCL6/NKX2-3
GOBP_REGULATION_OF_EPITHELIAL_CELL_MIGRATION	GOBP_REGULATION_OF_EPITHELIAL_CELL_MIGRATION	232	0.233364323153363	1.56822136900812	0.00460829493087558	0.0451219512195122	0.0338780198249153	2977	tags=29%, list=19%, signal=24%	BCAR1/HIF1A/ZC3H12A/NUS1/HMOX1/MAP2K3/MIR150/TAC1/HSPB1/SASH1/EPHA2/PTPN23/ADAMTS9/SPRED1/THBS1/MAP4K4/STRAP/PDCD6/GADD45A/PRKCE/STAT5A/STC1/DUSP10/ARF6/RHOJ/PLK2/ANXA1/RAC1/NFE2L2/SCARB1/PDCD10/MIR27A/SEMA4A/MIR505/NR2E1/TACSTD2/ADAM9/BMPER/ETS1/EDN1/MIR23A/AGT/BMP10/TNF/MAP3K3/SRC/HBEGF/SOX9/PIK3C2A/GLIPR2/TGFBR2/NRP2/PTGS2/HAS2/RHOB/EGF/ROCK2/GLUL/ITGA3/IFNG/NOTCH1/PTK2B/FLT4/PIK3CG/MIR132/MIR…
GOBP_REGULATION_OF_TRANSMEMBRANE_RECEPTOR_PROTEIN_SERINE_THREONINE_KINASE_SIGNALING_PATHWAY	GOBP_REGULATION_OF_TRANSMEMBRANE_RECEPTOR_PROTEIN_SERINE_THREONINE_KINASE_SIGNALING_PATHWAY	224	0.220041463958386	1.47072162878241	0.00460829493087558	0.0451219512195122	0.0338780198249153	3175	tags=29%, list=21%, signal=23%	IL17F/SPRY2/JAK2/SPRED1/WNT1/WFIKKN1/THBS1/INHBB/STRAP/SPINT3/SKIL/DKK1/SMAD3/CHST11/SKOR1/UBC/NOTCH2/CCN1/LATS1/SPRY1/DLX1/LEMD3/PEG10/LEMD2/DAB2/GDF15/HSPA5/TGFBR3L/FSTL1/CITED1/LRG1/NUP93/BMPER/HOXA13/CDH5/GDF5/SDCBP/BMP10/CREBBP/SPRED2/TGFBR1/PPM1A/STK11/TGFBR2/RNF111/UBB/CDKN2B/BMP2/RASL11B/GOT1/PELO/VASN/DNM2/HTRA1/ITGA3/NOTCH1/FBN1/SMURF1/INHBA/SPRED3/GREM1/NRROS/UBA52/WFIKKN2/TGFBR3
GOBP_REGULATION_OF_PROTEIN_MODIFICATION_BY_SMALL_PROTEIN_CONJUGATION_OR_REMOVAL	GOBP_REGULATION_OF_PROTEIN_MODIFICATION_BY_SMALL_PROTEIN_CONJUGATION_OR_REMOVAL	219	0.297071972100508	1.97043117784435	0.00462962962962963	0.0451219512195122	0.0338780198249153	2785	tags=33%, list=18%, signal=27%	HIF1A/ZC3H12A/TNIP1/GNL3/BIRC2/SPRY2/RELA/BCL10/TRAF6/MALT1/SQSTM1/PRR7/PRKCG/TNFAIP3/SASH1/CBLB/BIRC3/SPHK1/PDCD6/DDX3X/MARCHF7/PRKCE/TANK/SIAH2/HDAC4/GTPBP4/RNF180/AXIN1/RASD2/PTPN22/UBE2I/CUL3/ARRDC4/RNF40/LAPTM5/NOD2/FBXO4/INAVA/HSPA5/OTUB1/CDK9/PLAA/PLK1/EGR1/FANCI/DAXX/BAG2/TOLLIP/RASSF5/CRY1/PARP10/GPS2/SPRTN/WDR70/TGFBR1/TRIP12/RNF111/CDC20/UBB/MTBP/FYN/N4BP1/DCUN1D5/UBR5/ARNT/ZMIZ1/KLHL4…
GOBP_RRNA_METABOLIC_PROCESS	GOBP_RRNA_METABOLIC_PROCESS	219	0.312468459282748	2.07255363038896	0.00462962962962963	0.0451219512195122	0.0338780198249153	2701	tags=32%, list=17%, signal=26%	UTP4/CHD7/NOP58/RIOK1/NOL10/RIOK3/DDX21/NOC4L/WDR43/RCL1/DDX54/FBL/EIF6/RRP15/NOLC1/NIFK/NOB1/USP36/TEX10/RRS1/HELB/RRP1B/DDX27/GTPBP4/MRTO4/NGDN/RRP12/TSR1/DEDD2/HEATR1/NOL6/ISG20L2/KRI1/WDR74/UTP15/POP4/THUMPD1/EIF4A3/LAS1L/RSL1D1/NOP2/NAT10/DIS3/ESF1/ABT1/RRP9/EXOSC9/C1D/URB1/DDX51/RNASEL/NOP9/NHP2/TBL3/NOP14/NOL11/NAF1/IMP4/DCAF13/RPUSD2/ZNHIT3/WDR3/PWP2/UTP18/DDX47/PELO/BYSL/MPHOSPH6/MAK16
GOBP_ADAPTIVE_IMMUNE_RESPONSE_BASED_ON_SOMATIC_RECOMBINATION_OF_IMMUNE_RECEPTORS_BUILT_FROM_IMMUNOGLOBULIN_SUPERFAMILY_DOMAINS	GOBP_ADAPTIVE_IMMUNE_RESPONSE_BASED_ON_SOMATIC_RECOMBINATION_OF_IMMUNE_RECEPTORS_BUILT_FROM_IMMUNOGLOBULIN_SUPERFAMILY_DOMAINS	221	0.248161090983054	1.64881608672836	0.00465116279069767	0.0451219512195122	0.0338780198249153	1788	tags=20%, list=12%, signal=18%	ZC3H12A/BCL3/IFNB1/BATF/RELB/BCL10/MYD88/NFKB2/TRAF6/MALT1/TNFAIP3/ICAM1/IL12A/STAT3/HAVCR2/KLHL6/IL1R1/SHLD3/NFKBIZ/CD80/PVR/IL27/TNFRSF1B/CD274/HLX/RIPK3/NLRP3/FCER1G/ADA/IL10/NOD2/ANXA1/IL20RB/CD28/EBI3/CLCF1/FCGR2B/IL1B/SEMA4A/SLC11A1/LEF1/RNF8/IL23A/CCL19/GNL1
GOBP_CELL_CYCLE_ARREST	GOBP_CELL_CYCLE_ARREST	217	0.238478449496684	1.57451182737587	0.00467289719626168	0.0451219512195122	0.0338780198249153	2750	tags=28%, list=18%, signal=23%	MYC/SFN/IRF1/PPP1R15A/RASSF1/ID2/BRINP2/CDKN1A/SDE2/IL12A/PRKAB1/MDM2/TNKS1BP1/THBS1/BRINP1/CDKN2D/CDK1/GADD45A/MYBBP1A/E2F7/FOXM1/SKIL/TBRG4/TBRG1/SMAD3/CDC25C/GTSE1/SLC25A33/NOTCH2/CCNB1/DUSP1/PLK3/PLK2/EIF2AK4/ZBTB17/PRR11/GATA6/CDK5R1/CAB39/CDK9/TCF7L2/FZD9/CNOT11/EIF4G2/FAP/CNOT4/TGFBR1/E2F8/PPM1A/STK11/MTBP/CDKN2B/HMGA2/RRAGC/IFNG/CNOT7/BRCA1/NOTCH1/WHAMM/KIF20B
GOBP_MESENCHYMAL_CELL_DIFFERENTIATION	GOBP_MESENCHYMAL_CELL_DIFFERENTIATION	217	0.241437663468956	1.5940495147808	0.00467289719626168	0.0451219512195122	0.0338780198249153	3445	tags=35%, list=22%, signal=28%	FAM83D/HIF1A/SEMA4C/SPRY2/GDNF/GCNT2/SPRED1/STRAP/PDCD6/LAMA5/NOLC1/GSC/SMAD3/SEMA4D/SEMA6B/SPRY1/WNT16/FOXC1/NRG1/ADAM15/DAB2/TGFBR3L/TCF7L2/IL1B/SEMA4A/FRZB/LEF1/TBX5/HGF/EDN1/SDCBP/HEY2/FOXA1/SPRED2/HNRNPAB/FERMT2/PDCD4/PPP2CA/TGFBR1/SOX9/GLIPR2/ELL3/S100A4/TGFBR2/RDH10/NRP2/IL6/HAS2/BMP2/RFLNB/WNT4/VASN/SEMA6D/HMGA2/NOTCH1/FN1/SEMA5B/SPRED3/MIR221/GREM1/AKNA/SIX2/LOXL2/WNT11/EXT1/TGFBR3/PHOX2…
GOBP_MITOTIC_RECOMBINATION	GOBP_MITOTIC_RECOMBINATION	22	-0.512905690763306	-1.8217339377749	0.00467289719626168	0.0451219512195122	0.0338780198249153	3182	tags=55%, list=21%, signal=43%	RAD50/BRCA2/TERF2/RAD52/TEP1/MSH3/ERCC1/RAD51C/XRCC1/TPRKB/MLH1/RAD51D
GOBP_MOTILE_CILIUM_ASSEMBLY	GOBP_MOTILE_CILIUM_ASSEMBLY	22	-0.505757632946576	-1.79634552866107	0.00467289719626168	0.0451219512195122	0.0338780198249153	3943	tags=59%, list=26%, signal=44%	CFAP43/BBS5/DNAAF3/BBOF1/FOXJ1/DYNLL1/INTU/MCIDAS/CCDC39/CCDC40/DNAAF1/CFAP221/ZMYND10
GOBP_NUCLEOBASE_CONTAINING_COMPOUND_TRANSPORT	GOBP_NUCLEOBASE_CONTAINING_COMPOUND_TRANSPORT	225	0.314260299737652	2.10182652711116	0.00467289719626168	0.0451219512195122	0.0338780198249153	3074	tags=38%, list=20%, signal=31%	NUP62/NMD3/RIPK1/SLC28A1/DHX38/SDAD1/NUP98/POM121/EIF6/SFPQ/SLC25A25/ZFP36/U2AF1/MAGOH/GJA1/ALYREF/NUP54/DDX39B/NUP50/SIDT2/RRS1/YTHDC1/SLC25A33/POLDIP3/LSG1/NUP214/NUP88/NUP153/NOL6/AHCTF1/SRSF11/TOMM20/ABCE1/DDX19B/EIF4A3/SSB/RNPS1/SLC17A9/NUP93/SRSF4/ZFP36L1/ALKBH5/SMG1/SRSF3/EIF5A/SLC35B1/CPSF1/NOP9/DHX9/IGF2BP2/SRRM1/ADORA1/TNKS/RANBP2/SRSF5/SETD2/IWS1/CD47/SLC28A2/THOC3/WDR33/TGFBR2/MVP/RBM…
GOBP_POSITIVE_REGULATION_OF_MAP_KINASE_ACTIVITY	GOBP_POSITIVE_REGULATION_OF_MAP_KINASE_ACTIVITY	217	0.286763100187209	1.89330270241467	0.00467289719626168	0.0451219512195122	0.0338780198249153	3228	tags=38%, list=21%, signal=30%	MAPKAPK2/MAP2K3/MST1R/PTPN1/TRAF6/RIPK1/GADD45B/SASH1/DUSP5/ADORA2B/SYK/THBS1/GNG3/EGFR/IRAK2/ADAM8/CDK1/GADD45A/DKK1/GADD45G/MAPKAPK3/UBC/GHRL/IQGAP3/NRG1/AKAP13/NOD2/INAVA/GDF15/CHRNA7/EPGN/PDCD10/GRM1/IL1B/PIK3R5/TAB3/MAP4K5/TLR6/HGF/EDN1/CCL19/AGT/DAXX/HTR2A/TAB2/C5AR1/KSR1/TNF/MAP3K6/SHC1/MAP3K9/SRC/ELANE/TNFRSF11A/STK39/UBB/FPR1/CD74/BMP2/PDGFRB/FLT1/EGF/FZD4/PTPRC/UBE2V1/PTK2B/PTPN11/IL34/…
GOBP_REGULATION_OF_MYELOID_CELL_DIFFERENTIATION	GOBP_REGULATION_OF_MYELOID_CELL_DIFFERENTIATION	218	0.283183984007594	1.87229991479125	0.00467289719626168	0.0451219512195122	0.0338780198249153	2978	tags=34%, list=19%, signal=28%	HIF1A/MYC/CEBPB/TRIB1/PTPN2/NFKBIA/TRAF6/RIPK1/L3MBTL1/THBS1/STAT3/EIF6/ZFP36/LEO1/FES/RUNX1/CARTPT/NR4A3/HMGB3/NOTCH2/CCL3/RBM15/FOS/NME2/HSPA9/IL20/CCR1/KAT7/DLL1/IL17A/CSF2/JUN/CDC73/CSF3/LEF1/ZFP36L1/KMT2B/IL23A/SPI1/ETS1/KLF13/CREBBP/BRD1/CSF1/H3C13/LIF/TNF/GPR171/CNOT4/H4C8/RARA/LTF/HCLS1/HOXA9/CD74/NCKAP1L/GABPA/MED1/ARNT/H4C4/KMT2D/H3C2/IFNG/LYN/MAFB/PTK2B/FBN1/IL34/INHBA/H4C3/MIR221/TFE3…
GOBP_T_CELL_DIFFERENTIATION	GOBP_T_CELL_DIFFERENTIATION	226	0.289781977787321	1.93712058870904	0.00467289719626168	0.0451219512195122	0.0338780198249153	3143	tags=35%, list=20%, signal=29%	ZC3H12A/BCL3/CD86/IFNB1/BATF/RELB/CHD7/PRDM1/PTPN2/IRF1/MALT1/PRR7/WNT1/SOCS1/SYK/STAT3/RUNX3/PTGER4/ADAM8/ITK/RUNX1/NFKBIZ/CRTAM/CD80/CD83/LMBR1L/IL27/IL1A/CTLA4/HLX/DUSP10/RIPK3/PTPN22/NLRP3/SOS2/LAG3/FCER1G/ADA/RHOH/ANXA1/CD28/TNFSF9/FGL2/TNFSF8/CCR7/IL1B/SEMA4A/LEF1/EGR1/ZFP36L1/IL23A/CCL19/SOS1/TESPA1/TOX/SP3/FOXN1/RARA/STK11/TGFBR2/VAV1/IL6/ZFP36L2/CD74/GLI3/NCKAP1L/WNT4/ZMIZ1/PTPRC/JMJD6/I…
GOBP_PHOSPHOLIPID_METABOLIC_PROCESS	GOBP_PHOSPHOLIPID_METABOLIC_PROCESS	396	-0.231104860178857	-1.41787631089209	0.00468933177022274	0.0451219512195122	0.0338780198249153	4866	tags=40%, list=32%, signal=28%	ABCA2/PNPLA3/FITM2/PLA2G3/BMX/PEMT/HMGCS1/PIGT/PDGFB/PLPP3/ITPKA/PIGX/GPAM/NR1H4/PLA2G6/PTDSS1/FIG4/PDXP/CSNK2A1/PIGF/AGPAT3/CEPT1/PLA2G2C/NAAA/SLC44A5/ABHD3/CRLS1/ORMDL3/TMEM150A/PIP4P1/LPIN1/PLA2G4C/SMPD2/SMPD3/PGP/GPX4/ABHD12/IDI1/PIGK/GGPS1/ISYNA1/PGAP3/SLC44A4/PIGS/GDPD1/SMPD1/CPNE3/LPCAT1/PLA2G4F/PLPPR3/PTPN13/FAR1/PIP4P2/PCYT1B/STOML2/FDFT1/DDHD1/ABHD12B/PIK3R3/DNAJC19/PLA2G4A/HDHD5/GPLD1/…
GOBP_CELLULAR_RESPONSE_TO_EXTRACELLULAR_STIMULUS	GOBP_CELLULAR_RESPONSE_TO_EXTRACELLULAR_STIMULUS	215	0.223504854313548	1.47509517304465	0.00469483568075117	0.0451219512195122	0.0338780198249153	2771	tags=27%, list=18%, signal=22%	CYP27B1/ZC3H12A/SLC2A1/HMOX1/ATF4/CPEB4/PIM1/ICAM1/CDKN1A/UCN2/FOSL1/INHBB/MYBBP1A/MFSD2A/ATF3/WDR45B/STK24/PCSK9/FES/UPP1/CARTPT/TNC/NUAK2/FOS/NR4A2/ULK1/SIK1/SLC38A2/FAS/EIF2AK4/SESN1/HSPA5/FOXO1/EIF4G1/NFE2L2/JUN/BHLHA15/VDR/RALB/PMAIP1/VCAM1/EIF2S1/FGF23/TNKS/CASR/ARHGAP35/MAX/STK26/USP33/CDKN2B/WNT4/MED1/RRAGC/PTPRC/MTMR3/LYN/HNRNPA1
GOBP_CELLULAR_RESPONSE_TO_OXYGEN_LEVELS	GOBP_CELLULAR_RESPONSE_TO_OXYGEN_LEVELS	211	0.240925610249933	1.58278136934629	0.00469483568075117	0.0451219512195122	0.0338780198249153	3334	tags=31%, list=22%, signal=25%	HIF1A/MYC/HMOX1/ATF4/CPEB4/BACH1/CPEB2/ICAM1/PSMD11/MDM2/NDRG1/EGLN2/PPARD/ADAM8/EGLN3/PRKCE/AQP1/UBC/STC1/CCNB1/PSMD3/PSMD12/PSMD6/PSMA2/PLK3/FAS/GATA6/FOXO1/NFE2L2/CCNA2/EGR1/ZFP36L1/PMAIP1/PSMA6/EDN1/PSMB7/PSMC4/CREBBP/PSMC6/PSMD1/PSMD14/SRC/CASR/SUV39H2/PTGS2/UBB/PSMD8/PSMA3/VASN/ARNT/ROCK2/PSMD2/CCDC115/NOTCH1/PSME3/PSMB4/SLC9A1/MGARP/PSMD4/UBA52/LPAR1/SUV39H1/CD34/NPEPPS/PHB2/RBPJ
GOBP_NEGATIVE_REGULATION_OF_KINASE_ACTIVITY	GOBP_NEGATIVE_REGULATION_OF_KINASE_ACTIVITY	240	0.247594583557604	1.664344002072	0.00469483568075117	0.0451219512195122	0.0338780198249153	2708	tags=28%, list=18%, signal=24%	DUSP2/SOCS3/NUP62/SFN/SPRY4/MIDN/TRIB1/SPRY2/PTPN2/PTPN1/ITPRIP/TNFAIP3/HSPB1/TAF7/DUSP5/DUSP16/CDKN1A/CBLB/SPRED1/SOCS1/IRS2/CDKN2D/ADORA2A/GADD45A/GPRC5A/PTPRJ/IRAK3/PPP2R1A/DUSP1/SH2B3/DUSP10/ACP4/LATS1/SPRY1/PTPN22/GGNBP2/LAX1/CEP85/RHOH/SH3BP5/RASIP1/MAPK8IP1/IL1B/PLK1/DUSP8/GCKR/AGT/DUSP4/WEE2/RGS4/ERRFI1/GPS2/SPRED2/PDCD4/PPP2CA/MVP/GMFG/CDKN2B/PRKAR1A/PRKCD/MIR711/PTPRC/PPP2R5A/PRKRIP1/HI…
GOBP_POSITIVE_REGULATION_OF_RESPONSE_TO_BIOTIC_STIMULUS	GOBP_POSITIVE_REGULATION_OF_RESPONSE_TO_BIOTIC_STIMULUS	216	0.349872264843427	2.3114267699684	0.00469483568075117	0.0451219512195122	0.0338780198249153	3230	tags=37%, list=21%, signal=30%	PLSCR1/IFNB1/IL17F/MUC13/RELB/EREG/RELA/BCL10/TRAF6/MALT1/RIOK3/SASH1/TXK/TBK1/CLEC4D/PSMD11/IL12A/SYK/HAVCR2/ADAM8/SFPQ/AIM2/CRTAM/PVR/NFKB1/CD274/PSMD3/TRIM15/PSMD12/LAG3/IL18RAP/PSMD6/FCER1G/PSMA2/CLEC4E/IKBKB/NOD2/FBXW11/UBE2K/IL17A/MMP12/POLR3F/TAB3/PSMA6/PSMB7/TAB2/PSMC4/CREBBP/DHX9/PSMC6/GBP5/PSMD1/PSMD14/ACOD1/SRC/MUC15/VAV1/FYN/PSMD8/RAF1/PSMA3/NLRC5/FPR2/MED1/IKBKE/PRKCD/PSMD2/LYN/PSME3…
GOBP_RNA_LOCALIZATION	GOBP_RNA_LOCALIZATION	209	0.338455635335834	2.21874857677639	0.00469483568075117	0.0451219512195122	0.0338780198249153	3074	tags=39%, list=20%, signal=32%	NUP62/NOP58/NMD3/DHX38/SDAD1/NUP98/POM121/FBL/EIF6/SFPQ/ZFP36/U2AF1/MAGOH/ALYREF/NUP54/DDX39B/NUP50/SIDT2/RRS1/YTHDC1/POLDIP3/LSG1/NUP214/NUP88/NUP153/NOL6/AHCTF1/SRSF11/TOMM20/ABCE1/DDX19B/EIF4A3/SSB/RNPS1/NUP93/CCT2/SRSF4/ZFP36L1/ALKBH5/SMG1/SRSF3/EIF5A/DHX36/CPSF1/NOP9/CCT3/DHX9/IGF2BP2/SRRM1/TNKS/TCP1/RANBP2/NHP2/SRSF5/SETD2/IWS1/THOC3/NAF1/WDR33/CCT6A/TGFBR2/MVP/RBM8A/ZNHIT3/NUP155/NUP107/PO…
GOBP_STEM_CELL_DIFFERENTIATION	GOBP_STEM_CELL_DIFFERENTIATION	239	0.224909493067211	1.51372196012581	0.00469483568075117	0.0451219512195122	0.0338780198249153	3451	tags=33%, list=22%, signal=26%	HIF1A/SEMA4C/BATF/GDNF/PSMD11/PDCD6/LAMA5/NOLC1/RUNX1/GSC/LMBR1L/SEMA4D/OSM/SEMA6B/JARID2/PSMD3/PSMD12/FOXC1/PSMD6/NRG1/PSMA2/HSPA9/PUS7/GATA6/YTHDF2/NFE2L2/SHC4/SEMA4A/FRZB/EPCAM/TACSTD2/TBX5/PSMA6/EDN1/DHX36/PSMB7/PSMC4/PSMC6/CDK13/LIF/PSMD1/PSMD14/FOXA1/SETD2/SOX9/ELL3/LMO1/RDH10/NRP2/A2M/ZFP36L2/PSMD8/PSMA3/REST/SEMA6D/HMGA2/PTPRC/PSMD2/NOTCH1/FN1/PSME3/SEMA5B/PSMB4/GREM1/PSMD4/PWP1/EPOP/EXT1…
GOBP_NEGATIVE_REGULATION_OF_APOPTOTIC_SIGNALING_PATHWAY	GOBP_NEGATIVE_REGULATION_OF_APOPTOTIC_SIGNALING_PATHWAY	204	0.285857887603386	1.86104137338807	0.004739336492891	0.0451219512195122	0.0338780198249153	3375	tags=36%, list=22%, signal=29%	ACKR3/HIF1A/COL2A1/HMOX1/GDNF/RELA/PTPN1/SOD2/CD44/ITPRIP/RIPK1/TNFAIP3/HSPB1/ICAM1/PLAUR/NLE1/MDM2/THBS1/GCLM/CDKN2D/FGG/DDX3X/GNAI3/MCL1/MARCHF7/IL1A/SIAH2/UNC5B/ITGAV/BDKRB2/NR4A2/FAS/IL19/NFE2L2/CSF2/MAPK8IP1/TCF7L2/FZD9/IL1B/TNFRSF10B/HGF/SCG2/YBX3/CSNK2A2/AVP/TNF/SRC/TGFBR1/ELL3/ZC3HC1/SCRT2/FYN/CD74/RAF1/SERPINE1/WNT4/SELENOS/BRCA1/CCAR2/PSME3/USP47/MIR132/MIR221/BCL2L1/HMGB2/MAPK8IP2/RB1C…
GOBP_POSITIVE_REGULATION_OF_MITOCHONDRIAL_TRANSLATION	GOBP_POSITIVE_REGULATION_OF_MITOCHONDRIAL_TRANSLATION	16	-0.543480125715104	-1.74807541591266	0.004739336492891	0.0451219512195122	0.0338780198249153	3450	tags=81%, list=22%, signal=63%	MPV17L2/FASTKD2/MRPS27/CDK5RAP1/RPUSD4/UQCC2/RPUSD3/FASTKD3/UQCC1/TRUB2/RMND1/COA3/NGRN
GOBP_RESPONSE_TO_TEMPERATURE_STIMULUS	GOBP_RESPONSE_TO_TEMPERATURE_STIMULUS	204	0.228870045334361	1.49002928366775	0.004739336492891	0.0451219512195122	0.0338780198249153	2607	tags=25%, list=17%, signal=21%	GCLC/ADM/IER5/NUP62/HMOX1/TRH/BAG3/MAPKAPK2/SOD2/NFKBIA/CDKN1A/NUP98/METRNL/THBS1/CXCL10/POM121/PDCD6/CD14/ASIC3/NUP54/DNAJB4/NUP50/IL1A/NUP214/NUP88/NUP153/FOS/SST/TRPV1/EIF2AK4/FOXO1/NUP93/DNAJB6/DAXX/DHX36/HTR2A/EIF2B2/BAG2/CREBBP/EIF2S1/ADORA1/RANBP2/HSPB8/DNAJA2/DNAJB1/RPA2/PTGES3/TRPV2/NUP155/NUP107/POLR2D
GOBP_UDP_N_ACETYLGLUCOSAMINE_METABOLIC_PROCESS	GOBP_UDP_N_ACETYLGLUCOSAMINE_METABOLIC_PROCESS	16	-0.531578922837264	-1.70979581894825	0.004739336492891	0.0451219512195122	0.0338780198249153	2480	tags=56%, list=16%, signal=47%	PGM3/GNPDA2/RENBP/GNPDA1/UAP1L1/DPAGT1/NAGK/GNE/AMDHD2
GOBP_CELLULAR_RESPONSE_TO_BIOTIC_STIMULUS	GOBP_CELLULAR_RESPONSE_TO_BIOTIC_STIMULUS	187	0.420130737755225	2.68981913052697	0.00476190476190476	0.0451219512195122	0.0338780198249153	2708	tags=43%, list=18%, signal=36%	SBNO2/LITAF/ZC3H12A/TLR2/CD86/CEBPB/TRIB1/RELA/BCL10/PDE4B/NFKBIA/MYD88/TRAF6/MALT1/TNFAIP3/SASH1/NFKBIB/ICAM1/SYK/GIT1/PPP1R15B/IRAK2/HAVCR2/CXCL10/PPARD/CD14/ZFP36/IL36G/IL24/CD80/PRKCE/NFKB1/IL1A/CCL3/TNFRSF1B/CD274/PTPN22/BCL2L11/NLRP3/PTAFR/SGMS1/IL10/NOD2/HSPA5/GFI1/CACTIN/TIRAP/CD6/SCARB1/FCGR2B/CSF2/EME1/CDC73/CSF3/IL1B/PLAA/ADAM9/TLR6/TXNIP/CXCL11/CASP1/NFKBIL1/TNIP3/TNF/ACOD1/IRF8/IL36A…
GOBP_CIRCADIAN_RHYTHM	GOBP_CIRCADIAN_RHYTHM	205	0.234329540307654	1.52312606183975	0.00476190476190476	0.0451219512195122	0.0338780198249153	2573	tags=25%, list=17%, signal=21%	NFIL3/BHLHE40/RELB/ATF4/ID2/NRIP1/PRKCG/NOCT/CSNK1D/JUND/FBXL22/EGFR/GHRHR/CRY2/ADORA2A/CDK1/PIWIL2/MYBBP1A/SFPQ/DYRK1A/CARTPT/KDM5A/THRAP3/SIAH2/GHRL/PTGDS/SIK1/ADA/TOP1/FBXW11/PER1/HTR7/ARNTL/NPS/TOP2A/CSF2/JUN/EGR1/HNRNPD/USP7/ADORA1/CRY1/CHRNB2/SUV39H2/USP9X/TNFRSF11A/DRD3/MAGEL2/ASS1/SRRD/SERPINE1/ROCK2
GOBP_ESTABLISHMENT_OR_MAINTENANCE_OF_CELL_POLARITY	GOBP_ESTABLISHMENT_OR_MAINTENANCE_OF_CELL_POLARITY	205	0.236672554520062	1.53835549473795	0.00476190476190476	0.0451219512195122	0.0338780198249153	2864	tags=31%, list=19%, signal=25%	SPRY2/FSCN3/RND3/SLC9A3R1/RHOF/FSCN2/PARD6B/RAP1B/CLIC4/GJA1/SAPCD2/CRTAM/RHOC/RICTOR/AQP1/CYTH1/LIN7B/LAMA1/SPRY1/ARF6/PDLIM1/LLGL2/GOLPH3/NDEL1/RHOH/FLOT2/PAFAH1B1/RND1/FBXW11/RAC1/CARMIL2/CCR7/PLK1/PARVG/ERBIN/ARF4/ACTR3/CCL19/CDH5/LIN7C/RND2/RHOG/DST/MAP7/RIPOR2/RAC2/ARHGAP35/STK11/CCL4/NDC80/RHOB/MYH9/NCKAP1L/KIF2C/ROCK2/ARPC5/FOXF1/CENPA/CDC42/KIF20B/PTK2B/RAB10/LIN7A
GOBP_MUSCLE_CELL_PROLIFERATION	GOBP_MUSCLE_CELL_PROLIFERATION	187	0.295690089951369	1.89310799992411	0.00476190476190476	0.0451219512195122	0.0338780198249153	2480	tags=29%, list=16%, signal=25%	ADAMTS1/HMOX1/EREG/TRIB1/SOD2/MYD88/TRAF6/ID2/TNFAIP3/JAK2/PIM1/CDKN1A/IL12A/THBS1/EGFR/PPARD/SAV1/SMAD1/GJA1/GNAI3/RUNX1/DDX39B/NR4A3/IL13/HDAC4/IGFBP3/JARID2/CCNB1/TGM2/KPNA1/FOXC1/PTAFR/MEF2D/IL10/GATA6/MIR27A/JUN/TCF7L2/FOXJ2/TBX5/AKIRIN1/EDN1/BMP10/HEY2/S1PR1/TNF/PDCD4/HBEGF/TGFBR1/ELANE/TGFBR2/IL6/MMP2/PRKAR1A/PDGFRB
GOBP_REGULATION_OF_LEUKOCYTE_PROLIFERATION	GOBP_REGULATION_OF_LEUKOCYTE_PROLIFERATION	205	0.319870548921728	2.07913679529272	0.00476190476190476	0.0451219512195122	0.0338780198249153	3003	tags=34%, list=19%, signal=27%	CD86/SDC4/CEBPB/SLC7A1/IRF1/TNFRSF14/MYD88/TRAF6/TAC1/TNFAIP3/TNFRSF4/CDKN1A/CBLB/IL12A/SYK/IRS2/HAVCR2/CRTAM/CD80/MARCHF7/CCDC88B/IL27/IL1A/IL13/TNFRSF1B/CTLA4/CD274/RIPK3/ARG2/PTPN22/PAWR/SOS2/ADA/IL10/ANXA1/IL20RB/CD28/EBI3/CLCF1/TNFSF9/TIRAP/CD6/TNFSF8/FCGR2B/MAPK8IP1/IL1B/IL23A/CCL19/VCAM1/SOS1/CSF1/CHRNB2/RAC2/TGFBR2/LMO1/IL6/CD74/LRRC32/PRKAR1A/NCKAP1L/PTPRC/LYN/CASP3/IL34/RIPK2/PDCD1LG2/G…
GOBP_RESPONSE_TO_MECHANICAL_STIMULUS	GOBP_RESPONSE_TO_MECHANICAL_STIMULUS	197	0.291743391915422	1.8857418215495	0.00476190476190476	0.0451219512195122	0.0338780198249153	3010	tags=34%, list=19%, signal=28%	CHEK1/SLC2A1/BAG3/IRF1/RELA/BCL10/NFKBIA/MYD88/FOSL1/JUND/THBS1/TMEM120A/EGFR/CXCL10/PTGER4/GADD45A/ASIC3/GJA1/PKD1L3/LHFPL5/NFKB1/AQP1/TNC/IL13/HDAC4/PDE2A/CCNB1/FOS/TNFRSF8/SLC38A2/FAS/RAC1/JUN/IL1B/FOSB/TNFRSF10B/LTBR/TXNIP/BDKRB1/ETS1/EDN1/ATP1A1/GDF5/CASP1/HTR2A/RIPOR2/USP53/MPO/PKDREJ/MMP14/SRC/SOX9/TGFBR2/CASP8AP2/FYN/RAF1/GOT1/TNFSF14/MBD2/ACTA1/PTK2B/PJVK/PTPN11/TNFRSF1A/MAP2K4/PKD1L2/SL…
GOBP_NUCLEAR_CHROMOSOME_SEGREGATION	GOBP_NUCLEAR_CHROMOSOME_SEGREGATION	244	0.217542876644895	1.46156825097376	0.00478468899521531	0.0451219512195122	0.0338780198249153	3616	tags=34%, list=23%, signal=26%	FAM83D/ZWINT/NUP62/FEN1/CHMP4B/CDT1/SGO1/GEM/SPAG5/SFPQ/INCENP/NEK6/RRS1/CDCA8/CCNB1/DUSP1/LATS1/ANKRD53/AURKB/CUL3/NCAPG/KIF18B/CDCA5/MEIOC/RACGAP1/DLGAP5/NUSAP1/TOP2A/NAA50/EME1/STAG3/RNF212B/KIFC1/PLK1/ACTR3/CENPF/CCNE2/TACC3/CHAMP1/SMC5/TNKS/CENPQ/KIF23/SYCE1L/TEX12/WAPL/CENPE/EML4/CHMP2B/NDC80/CDC20/VPS4B/HORMAD2/KNL1/KIF2C/CORT/SPATA22/KIF14/MACROH2A1/CDC42/ESCO2/DYNC1LI1/KIF22/IK/PCID2/NUF…
GOBP_POSITIVE_REGULATION_OF_LEUKOCYTE_CELL_CELL_ADHESION	GOBP_POSITIVE_REGULATION_OF_LEUKOCYTE_CELL_CELL_ADHESION	199	0.367682160507159	2.38719760963136	0.00478468899521531	0.0451219512195122	0.0338780198249153	3280	tags=43%, list=21%, signal=34%	CD86/SLC7A1/MAP3K8/TNFRSF14/RELA/BCL10/CD44/TRAF6/MALT1/ICAM1/IL12A/SOCS1/SYK/RUNX3/HAVCR2/ADAM8/RUNX1/NFKBIZ/CD80/CD83/CCDC88B/NR4A3/IL1A/CTLA4/CD274/HLX/DUSP10/PTPN22/NLRP3/PTAFR/ADA/RHOH/FLOT2/NOD2/ANXA1/CD28/EBI3/RAC1/TNFSF9/CD6/CCR7/ICOS/ST3GAL4/IL1B/SELP/LEF1/IL23A/ETS1/CCL19/NFAT5/VCAM1/GRB2/FUT4/TESPA1/TNF/SRC/CD47/RARA/ELANE/TGFBR2/VAV1/IL6/FYN/CD74/BTLA/HAS2/GLI3/NCKAP1L/TNFSF14/ZMIZ1/P…
GOBP_REGULATION_OF_MRNA_CATABOLIC_PROCESS	GOBP_REGULATION_OF_MRNA_CATABOLIC_PROCESS	199	0.317269238256403	2.05988880757924	0.00478468899521531	0.0451219512195122	0.0338780198249153	3081	tags=35%, list=20%, signal=28%	ZC3H12A/MAPKAPK2/ZC3HAV1/GDNF/PDE12/MYD88/HSPB1/NOCT/PSMD11/APEX1/ZFP36/YWHAZ/TRIM71/TBRG4/YTHDF1/TENT5D/THRAP3/UBC/HNRNPA0/CARHSP1/NUP214/PSMD3/PSMD12/SAMD4B/PSMD6/PSMA2/MEIOC/LARP1/YTHDF2/EIF4G1/TIRAP/HNRNPC/DIS3/SLC11A1/EXOSC9/ZFP36L1/ALKBH5/PSMA6/HNRNPD/EIF4ENIF1/DCP1A/DHX36/PSMB7/RNASEL/PSMC4/DHX9/PSMC6/IGF2BP2/YBX3/PSMD1/PSMD14/ELAVL1/UBB/ZFP36L2/PSMD8/PSMA3/PRKCD/ROCK2/PSMD2/PABPC4/CNOT7/F…
GOBP_EPIDERMAL_CELL_DIFFERENTIATION	GOBP_EPIDERMAL_CELL_DIFFERENTIATION	206	0.25084313458657	1.63291611766336	0.00480769230769231	0.0451219512195122	0.0338780198249153	3090	tags=28%, list=20%, signal=23%	CYP27B1/FOSL2/SFN/EREG/MAFF/FURIN/SLC9A3R1/EPHA2/KLF7/UGCG/KRT24/SLC4A7/SAV1/OVOL1/CLIC4/ZFP36/MAFG/TGM1/TCHH/RUNX1/LHFPL5/LATS1/WNT16/FOXC1/NME2/FA2H/IL20/ANXA1/DLL1/GATA6/TRIM16/CNFN/PIP5K1A/VDR/ADAM9/ZFP36L1/KRT12/TXNIP/BCR/RIPOR2/ERRFI1/HEY2/PRKCH/FOXN1/TPRN/OVOL3/MED1/ROCK2/KAZN/MACROH2A1/NOTCH1/CASP3/SRSF6/SEC24B/SHARPIN/KRT76/CTSK/KLF4
GOBP_REGULATION_OF_PEPTIDYL_TYROSINE_PHOSPHORYLATION	GOBP_REGULATION_OF_PEPTIDYL_TYROSINE_PHOSPHORYLATION	238	0.287496886738154	1.92999196679668	0.00480769230769231	0.0451219512195122	0.0338780198249153	3203	tags=37%, list=21%, signal=29%	SOCS3/LRP8/EREG/PTPN2/TNFRSF14/PTPN1/CD44/JAK2/ICAM1/CBLB/IL12A/SOCS1/SYK/EGFR/STAT3/GPRC5A/DOK7/PTPRJ/IL24/CD80/PRKCE/SAMSN1/RICTOR/ITGA5/TSLP/SEMA4D/PPP2R1A/IL13/OSM/GHRL/ALKAL2/SH2B3/GGNBP2/NRG1/CNTF/ABI1/IL20/NOD2/CLCF1/SH3BP5/EPGN/GPRC5B/CSF2/CSF3/RAP2C/CASS4/IL23A/HGF/AREG/AGT/SUZ12/HTR2A/ERRFI1/ADORA1/LIF/TNF/SHC1/SRC/HBEGF/PPP2CA/HCLS1/MVP/IL6/FYN/CD74/EGF/PRKCD/PTPRC/IFNG/LYN/CNOT7/IL31R…
GOBP_RESPONSE_TO_REACTIVE_OXYGEN_SPECIES	GOBP_RESPONSE_TO_REACTIVE_OXYGEN_SPECIES	194	0.264861601630562	1.70196406951857	0.00480769230769231	0.0451219512195122	0.0338780198249153	2790	tags=32%, list=18%, signal=27%	HIF1A/HMOX1/GCH1/RELA/SOD2/RIPK1/TNFAIP3/FOSL1/KDM6B/PPP1R15B/EGFR/APEX1/SPHK1/STK24/NR4A3/AQP1/PXN/TRA2B/DUSP1/RIPK3/PAWR/FOS/IL18RAP/ADA/PLK3/IL10/SESN1/ANXA1/FOXO1/NFE2L2/CCNA2/PDCD10/CCR7/JUN/GPR37L1/ADAM9/TXNIP/HGF/ETS1/EDN1/HNRNPD/CCL19/MMP3/MPO/PPP2CB/SRC/PRDX5/IL6/STK26/FYN/OSER1/MMP2/PDGFRB/RHOB/PRKCD/DNM2/SDC1/HP/PTK2B/PJVK/CASP3/PDE8A
GOBP_POSITIVE_REGULATION_OF_CELL_CELL_ADHESION	GOBP_POSITIVE_REGULATION_OF_CELL_CELL_ADHESION	237	0.326267679686043	2.18463816384821	0.00483091787439614	0.0451219512195122	0.0338780198249153	2731	tags=35%, list=18%, signal=29%	CD86/SLC7A1/MAP3K8/TNFRSF14/RELA/BCL10/CD44/TRAF6/MALT1/GCNT2/ICAM1/PLAUR/PTPN23/IL12A/SOCS1/SYK/RUNX3/HAVCR2/ADAM8/FGG/RUNX1/NFKBIZ/CD80/CD83/CCDC88B/NR4A3/IL1A/CTLA4/CD274/HLX/DUSP10/JAK1/PTPN22/NLRP3/PTAFR/ADA/IL10/RHOH/FLOT2/NOD2/ANXA1/CD28/EBI3/RAC1/TNFSF9/CD6/CCR7/ICOS/ST3GAL4/IL1B/SELP/LEF1/IL23A/ETS1/CCL19/NFAT5/VCAM1/GRB2/FUT4/TESPA1/FOXA1/TNF/SRC/CD47/RARA/ELANE/TGFBR2/VAV1/IL6/FYN/CD74…
GOBP_REACTIVE_OXYGEN_SPECIES_METABOLIC_PROCESS	GOBP_REACTIVE_OXYGEN_SPECIES_METABOLIC_PROCESS	237	0.255659256053215	1.71185502729643	0.00483091787439614	0.0451219512195122	0.0338780198249153	3286	tags=35%, list=21%, signal=28%	HK2/HIF1A/ZC3H12A/TLR2/BIRC2/GCH1/NOXO1/SOD2/RIPK1/JAK2/ICAM1/CDKN1A/SYK/THBS1/EGFR/GADD45A/SH3PXD2B/FOXM1/EIF6/GNAI3/SMAD3/SLC25A33/SH3PXD2A/CCN1/HDAC4/RIPK3/PTX3/ARG2/IL10/SESN1/IL19/INAVA/RAC1/NFE2L2/DDIT4/IL1B/DUOXA2/TLR6/ARF4/PMAIP1/EDN1/AGT/MMP3/GRB2/MPO/TNF/ACOD1/CD47/RAC2/NCF4/TGFBR2/VAV1/PRDX5/PTGS2/ASS1/FYN/PDGFRB/FPR2/RFK/PRKCD/ROCK2/DNM2/SELENOS/NCF2/HP/NOS2/IFNG/BRCA1/TPO/PTK2B/GLA/I…
GOBP_RESPONSE_TO_TRANSFORMING_GROWTH_FACTOR_BETA	GOBP_RESPONSE_TO_TRANSFORMING_GROWTH_FACTOR_BETA	237	0.273051452087494	1.82831049492405	0.00483091787439614	0.0451219512195122	0.0338780198249153	2809	tags=31%, list=18%, signal=26%	IL17F/SPRY2/FURIN/GCNT2/SPRED1/WNT1/WFIKKN1/THBS1/RUNX3/STRAP/SPINT3/SKIL/SMAD1/SMAD3/CHST11/UBC/PXN/PDE2A/LATS1/SPRY1/FOS/DLX1/LEMD3/PEG10/LPXN/DAB2/GDF15/HSPA5/TGFBR3L/MIR27A/JUN/CITED1/LRG1/MIR183/ADAM9/ZFP36L1/EDN1/CDH5/CLDN5/ITGB6/GDF5/SDCBP/CREBBP/SPRED2/ITGB8/FOXH1/CGN/SRC/FERMT2/TGFBR1/APAF1/USP9X/SOX9/PPM1A/STK11/TGFBR2/RNF111/COL4A2/UBB/FYN/ZFP36L2/CDKN2B/LRRC32/RASL11B/GOT1/WNT4/VASN/R…
GOBP_ANTIGEN_PROCESSING_AND_PRESENTATION	GOBP_ANTIGEN_PROCESSING_AND_PRESENTATION	189	0.24183998838629	1.54562058836071	0.00485436893203883	0.0451219512195122	0.0338780198249153	3031	tags=31%, list=20%, signal=25%	RELB/RAB8B/TRAF6/ICAM1/PSMD11/MARCHF1/THBS1/SEC22B/YTHDF1/KIF11/ITGAV/PSMD3/TAP1/PSMD12/LAG3/PSMD6/FCER1G/PSMA2/IKBKB/NOD2/RACGAP1/CAPZA1/RAB35/FGL2/CCR7/FCGR2B/SEC24A/SLC11A1/PSMA6/CCL19/PSMB7/PSMC4/PSMC6/CAPZA2/SEC24D/PSMD1/PSMD14/KIF23/NCF4/CENPE/PSMD8/CD74/PSMA3/SEC24C/KIF2C/DNM2/KIF15/PSMD2/NCF2/ACTR10/DYNC1LI1/CTSS/KIF22/RAB10/PSME3/PSMB4/SEC24B/SAR1B/PSMD4
GOBP_CELL_CHEMOTAXIS	GOBP_CELL_CHEMOTAXIS	243	0.255427250026515	1.71277212247124	0.00485436893203883	0.0451219512195122	0.0338780198249153	3255	tags=34%, list=21%, signal=27%	ACKR3/BCAR1/ABCC1/PDE4B/HSPB1/EPHA2/IL12A/SYK/TPBG/THBS1/CXCL10/ADAM8/CCL22/CH25H/CCL3/DUSP1/FCER1G/CXCL16/CCL17/CCL11/IL10/NOD2/CCR1/ANXA1/RIN3/RAC1/TIRAP/NR4A1/CCL20/CCR7/CCRL2/PIP5K1A/LEF1/CCR8/IL23A/AKIRIN1/HGF/EDN1/CCL19/CXCL11/RHOG/SCG2/VCAM1/RIPOR2/CSF1/C5AR1/S1PR1/CCL1/HBEGF/MST1/RAC2/CCL7/TNFRSF11A/CCL4/VAV1/ANO6/IL6/STK39/CD74/CXCL14/CXCL9/PDGFRB/FPR2/FLT1/NCKAP1L/SERPINE1/PRKCD/LYN/NOT…
GOBP_DEFENSE_RESPONSE_TO_VIRUS	GOBP_DEFENSE_RESPONSE_TO_VIRUS	200	0.283877679399551	1.84233636550923	0.0048780487804878	0.0451219512195122	0.0338780198249153	3618	tags=36%, list=23%, signal=28%	PLSCR1/ZC3H12A/RNF125/IFNB1/BIRC2/ZC3HAV1/IRF1/RELA/PDE12/RIOK3/TNFAIP3/DDX21/TBK1/BIRC3/IFNA1/CXCL10/GPATCH3/NPLOC4/AIM2/TRAF3IP2/IL27/MX1/RIPK3/TRIM15/PTPN22/EIF2AK4/ABCE1/IFIT2/RNF26/FGL2/DDIT4/MMP12/POLR3F/IL23A/PMAIP1/STAT2/DHX36/RNASEL/DHX9/PLA2G10/DDX1/ACOD1/SETD2/IL6/IFNE/NLRC5/CXCL9/PTPRC/IRF5/SERINC5/HTRA1/ZDHHC11/IFNG/CNOT7/POLR3C/ADARB1/BCL2L1/POLR3D/MUL1/C1QBP/HSP90AA1/PHB2/ANKRD17/B…
GOBP_EXTRINSIC_APOPTOTIC_SIGNALING_PATHWAY	GOBP_EXTRINSIC_APOPTOTIC_SIGNALING_PATHWAY	200	0.255354812428656	1.65722595041703	0.0048780487804878	0.0451219512195122	0.0338780198249153	3275	tags=34%, list=21%, signal=28%	COL2A1/HMOX1/BAG3/GDNF/RELA/BCL10/ITPRIP/RIPK1/TNFAIP3/JAK2/ICAM1/IL12A/THBS1/GCLM/DBH/FGG/SKIL/ATF3/DDX3X/SMAD3/MCL1/IL1A/SIAH2/UNC5B/TNFRSF1B/ITGAV/DEDD2/BCL2L11/FAS/IL19/CSF2/TCF7L2/IL1B/TNFRSF10B/LTBR/PMAIP1/HGF/AGT/DAXX/SCG2/ITM2C/TNF/DIABLO/SRC/TGFBR1/CASP8AP2/ZC3HC1/SCRT2/FYN/RAF1/DDX47/SERPINE1/PTPRC/IFNG/BRCA1/CASP3/PSME3/TMC8/INHBA/MIR221/BCL2L1/TNFRSF1A/HMGB2/GPER1/RB1CC1/KRT8/FGFR1/HI…
GOBP_PROTEIN_KINASE_B_SIGNALING	GOBP_PROTEIN_KINASE_B_SIGNALING	241	0.239304439212642	1.60142243525199	0.0048780487804878	0.0451219512195122	0.0338780198249153	3228	tags=32%, list=21%, signal=26%	CD86/EREG/SPRY2/MST1R/PIK3AP1/SLC9A3R1/GCNT2/F3/EPHA2/FGF17/TPBG/THBS1/IRS2/EGFR/ADAM8/PDCD6/RAMP3/PTPRJ/CD80/RICTOR/CCL3/OSM/CALCR/SH2B3/CRYBA1/RASD2/NRG1/PLK3/LEMD2/CD28/GDF15/RAC1/EPGN/CCR7/ICOS/CSF3/TCF7L2/IL1B/PIK3R5/CASS4/ZFP36L1/HGF/AREG/CCL19/RHOG/GRB2/FGF23/TNF/SRC/FERMT2/HBEGF/RAPGEF1/TGFBR1/RAC2/SOX9/HCLS1/STK11/VAV1/DRD3/FYN/PDGFRB/EGF/FGF6/F10/NRG4/PTPN11/PIK3CG/MIR132/MIR221/C1QTNF1…
GOBP_REGULATION_OF_CYSTEINE_TYPE_ENDOPEPTIDASE_ACTIVITY	GOBP_REGULATION_OF_CYSTEINE_TYPE_ENDOPEPTIDASE_ACTIVITY	200	0.241022932684822	1.56421355404258	0.0048780487804878	0.0451219512195122	0.0338780198249153	2885	tags=29%, list=19%, signal=24%	MYC/SFN/BIRC2/BCL10/CD44/MALT1/RIPK1/PRR7/JAK2/F3/PLAUR/MEFV/NLE1/BIRC3/SYK/THBS1/CDKN2D/ADORA2A/PDCD6/HIP1R/EGLN3/DDX3X/AIM2/SMAD3/AQP1/SIAH2/CCN1/BCL2L11/NLRP3/LAPTM5/FAS/CAST/TNFRSF10B/DNAJB6/PMAIP1/HGF/TNFSF15/CASP1/AVP/TNF/DIABLO/SRC/SLC1A1/APAF1/LTF/CASP8AP2/PRDX5/FYN/RAF1/FOXL2/REST/DAPK1/TNFSF14/CYFIP2/ARL6IP5/PCID2/RIPK2/USP47
GOBP_REGULATION_OF_LEUKOCYTE_DIFFERENTIATION	GOBP_REGULATION_OF_LEUKOCYTE_DIFFERENTIATION	250	0.265109556904829	1.77790744641177	0.0048780487804878	0.0451219512195122	0.0338780198249153	3003	tags=33%, list=19%, signal=27%	ZC3H12A/MYC/CD86/IFNB1/CEBPB/PRDM1/TRIB1/PTPN2/IRF1/TRAF6/MALT1/RIPK1/SOCS1/SYK/RUNX3/ADAM8/FES/RUNX1/NFKBIZ/CRTAM/CD80/CARTPT/CD83/HMGB3/IL27/NOTCH2/CCL3/CTLA4/HLX/DUSP10/NLRP3/FOS/SOS2/LAG3/NME2/ADA/IL10/RHOH/IL20/CCR1/ANXA1/CD28/TNFSF9/IL17A/FGL2/FCGR2B/JUN/LEF1/ZFP36L1/IL23A/CCL19/SOS1/PPP2R3C/TESPA1/CSF1/TOX/LIF/PGLYRP3/MMP14/TNF/FOXN1/RARA/LTF/HCLS1/TGFBR2/ZFP36L2/CD74/GLI3/NCKAP1L/ZMIZ1/PT…
GOBP_SIGNAL_TRANSDUCTION_BY_P53_CLASS_MEDIATOR	GOBP_SIGNAL_TRANSDUCTION_BY_P53_CLASS_MEDIATOR	241	0.225294155940041	1.50766578773305	0.0048780487804878	0.0451219512195122	0.0338780198249153	2400	tags=22%, list=16%, signal=19%	TAF4B/CHEK1/BCL3/SFN/BATF/DYRK3/CD44/TAF7/CDKN1A/TOP3A/SPRED1/PRKAB1/L3MBTL1/MDM2/NDRG1/TNKS1BP1/CDK1/GADD45A/MYBBP1A/E2F7/FOXM1/CDC25C/DYRK1A/PAK1IP1/MARCHF7/RRS1/GTSE1/RBBP8/BRPF1/CCNB1/BDKRB2/AURKB/PLK3/PLK2/BLM/CDK5R1/HIPK4/NOP2/MTA2/DDIT4/YJU2/CNOT11/PMAIP1/CSNK2A2/SPRED2/ATRIP/CNOT4/RPA2/ELL3/E2F8/STK11/TOPBP1/UBB/CD74
GOBP_POSITIVE_REGULATION_OF_DNA_BINDING_TRANSCRIPTION_FACTOR_ACTIVITY	GOBP_POSITIVE_REGULATION_OF_DNA_BINDING_TRANSCRIPTION_FACTOR_ACTIVITY	247	0.22258759985017	1.49131147663609	0.00495049504950495	0.0455914098038671	0.0342304941040168	2364	tags=24%, list=15%, signal=21%	TLR2/LRP8/RELA/BCL10/MYD88/NFKB2/TRAF6/MALT1/RIPK1/JAK2/ICAM1/FOSL1/WNT1/IRAK2/STAT3/ADAM8/SPHK1/SAV1/PPRC1/CRTC2/CRTC3/IRAK3/AIM2/SMAD3/NFKB1/ARID5B/LRRFIP1/UBC/IL1RAP/HDAC4/RIPK3/TRIM15/NLRP3/IL18RAP/IL10/FLOT2/IKBKB/NOD2/ROR1/TIRAP/CSF3/IL1B/TAB3/TLR6/PSMA6/EDN1/AGT/AMH/DHX33/TAB2/DHX9/FOXA1/TNF/ABRA/PRKCH/LTF/HCLS1/TNFRSF11A/IL6/UBB
GOBP_PROTEIN_LOCALIZATION_TO_NUCLEUS	GOBP_PROTEIN_LOCALIZATION_TO_NUCLEUS	251	0.243020063145732	1.6286186443298	0.00495049504950495	0.0455914098038671	0.0342304941040168	2593	tags=26%, list=17%, signal=22%	ZC3H12A/BCL3/NUP62/BAG3/NFKBIA/NMD3/JAK2/CDKN1A/CBLB/NUP98/MDM2/SYK/STAT3/POM121/CDK1/NUP54/TBRG1/NOLC1/NUP50/SMAD3/RRS1/GTSE1/RBM22/CDH1/LATS1/NUP214/KPNA1/NUP88/NUP153/TOR1AIP2/FBXO4/KAT7/NUP93/MMP12/PLK1/CCT2/GCKR/UFM1/TXNIP/EIF4ENIF1/CCT3/RASSF5/TCP1/RANBP2/LIF/NR5A1/ELAVL1/ABRA/SRC/FERMT2/PLRG1/SOX9/HCLS1/STK11/CCT6A/TOR1A/FYN/GLI3/UBR5/TOR1AIP1/MED1/PRKCD/GLUL/NUP155/NUP107/BYSL
GOBP_GLYCEROLIPID_BIOSYNTHETIC_PROCESS	GOBP_GLYCEROLIPID_BIOSYNTHETIC_PROCESS	253	-0.252660173549799	-1.47047425614239	0.00497512437810945	0.0455914098038671	0.0342304941040168	6038	tags=50%, list=39%, signal=31%	PIK3CA/CDS1/PCYT1A/RGN/ABHD4/LPIN3/PLA2G1B/PLD6/CDIPT/SLC44A1/FABP5/SLC44A2/DGKG/MTMR9/C3/MTM1/ARF3/LCAT/PLA2G4B/THRSP/PIK3C3/PI4KA/STARD10/PNPLA3/FITM2/BMX/PEMT/PIGT/PDGFB/ACSL1/PIGX/GPAM/NR1H4/PLA2G6/PTDSS1/FIG4/CSNK2A1/PIGF/AGPAT3/CEPT1/SLC44A5/ABHD3/CRLS1/LPIN1/PLA2G4C/AGMO/PIGK/PGAP3/SLC44A4/PIGS/ANG/CPNE3/LPCAT1/PTPN13/FAR1/PCYT1B/AWAT2/DDHD1/PIK3R3/PLA2G4A/HDHD5/GPLD1/PIK3C2B/PITPNM3/AJUBA…
GOBP_INTRINSIC_APOPTOTIC_SIGNALING_PATHWAY	GOBP_INTRINSIC_APOPTOTIC_SIGNALING_PATHWAY	254	0.229213397275724	1.54874891308056	0.00497512437810945	0.0455914098038671	0.0342304941040168	3386	tags=32%, list=22%, signal=25%	ACKR3/HIF1A/BCL3/HMOX1/SFN/CEBPB/PTPN2/ATF4/PPP1R15A/PTPN1/SOD2/CD44/HSPB1/JAK2/SLC9A3R1/EPHA2/PLAUR/CDKN1A/MDM2/CDKN2D/MYBBP1A/SFPQ/SKIL/DDX3X/STK24/MCL1/MARCHF7/PLAGL2/RNF183/TNFRSF1B/BDKRB2/RIPK3/BCL2L11/CUL3/SGMS1/IL19/UBE2K/NFE2L2/PDCD10/DDIT4/MAPK8IP1/FNIP2/TNFRSF10B/BCLAF1/PMAIP1/MSH6/YBX3/PTPMT1/TNF/DIABLO/SRC/APAF1/ELL3/STK11/UBB/IL20RA/CD74/IKBKE/PRKCD/SELENOS/BRCA1/HNRNPK/CCAR2/CASP3/A…
GOBP_PHAGOCYTOSIS	GOBP_PHAGOCYTOSIS	252	0.268661262091054	1.80639221519518	0.00497512437810945	0.0455914098038671	0.0342304941040168	3390	tags=35%, list=22%, signal=28%	RAB20/PLSCR1/TLR2/MST1R/MYD88/PRKCG/ICAM5/SYK/THBS1/ADORA2A/SPHK1/CD14/TULP1/PTPRJ/PRKCE/RAB31/RAB5A/ITGAV/PTX3/TGM2/ACTG1/FCER1G/ABI1/RHOH/NOD2/ANXA1/RAC1/APOA2/SCARB1/FCGR2B/PIP5K1A/IL1B/SLC11A1/MIR183/ACTR3/RHOG/GRB2/IL2RB/ADORA1/TNF/RAP1A/IRF8/SRC/ARPC3/RAPGEF1/ARPC2/CD47/RARA/RAC2/NCF4/ELANE/VAV1/ANO6/CD300LF/FYN/PRTN3/ANXA11/MYH9/WASF2/FPR2/NCKAP1L/PRKCD/ARPC5/PTPRC/DNM2/NCF2/JMJD6/TRBC2/IF…
GOBP_I_KAPPAB_KINASE_NF_KAPPAB_SIGNALING	GOBP_I_KAPPAB_KINASE_NF_KAPPAB_SIGNALING	253	0.331902763566708	2.23646700782155	0.00505050505050505	0.0460250654695099	0.0345560871876661	2610	tags=33%, list=17%, signal=28%	LITAF/ZC3H12A/TLR2/TNIP1/BCL3/NUP62/HMOX1/REL/BIRC2/RELB/RELA/BCL10/NFKBIA/MYD88/TRAF6/MALT1/SQSTM1/RIPK1/NLRP6/RIOK3/TNFAIP3/HSPB1/DDX21/TBK1/SLC20A1/BIRC3/VAPA/IRAK2/CD14/BRD4/NEK6/GJA1/RHOC/TIFA/PRKCE/TANK/TRAF3IP2/UBC/PPM1N/RIPK3/TGM2/AKAP13/PLK2/RHOH/IKBKB/NOD2/ROR1/INAVA/PER1/CACTIN/GPRC5B/TIRAP/CCR7/IL1B/TNFRSF10B/TAB3/LTBR/TLR6/TRAF4/CCL19/GOLT1B/CASP1/DHX36/NFKBIL1/TRIM59/TAB2/TNIP3/ZDHH…
GOBP_INTRACELLULAR_RECEPTOR_SIGNALING_PATHWAY	GOBP_INTRACELLULAR_RECEPTOR_SIGNALING_PATHWAY	253	0.237721260154527	1.60184190598494	0.00505050505050505	0.0460250654695099	0.0345560871876661	2710	tags=27%, list=18%, signal=23%	CYP27B1/RNF125/BIRC2/RELA/NFKBIA/TRAF6/RIOK3/TNFAIP3/JAK2/TAF7/PIM1/BIRC3/EGLN2/SLC15A3/IRAK2/STAT3/GHRHR/PPARD/CRY2/DDX54/GPATCH3/NPLOC4/RUNX1/TIFA/NR4A3/UBC/AXIN1/ASXL1/LATS1/OTULIN/TRIM15/PTPN22/NR4A2/NOD2/GPHB5/DAB2/INAVA/PER1/ARNTL/NR4A1/TRIM16/VDR/NR2E1/LACC1/TAB3/ERBIN/UFM1/SAFB/DAXX/TAB2/CRY1/TMF1/GPS2/FOXA1/NR5A1/FOXH1/SRC/RARA/NR1H2/UBB/UBR5/MED1/ARNT/ZMIZ1/UBE2V1/KMT2D/KCTD6/NR1I3/BRCA1
GOBP_STRESS_ACTIVATED_PROTEIN_KINASE_SIGNALING_CASCADE	GOBP_STRESS_ACTIVATED_PROTEIN_KINASE_SIGNALING_CASCADE	253	0.290691569790773	1.95877279930589	0.00505050505050505	0.0460250654695099	0.0345560871876661	3222	tags=37%, list=21%, signal=30%	PAK6/RELL1/SEMA4C/ZC3H12A/MYC/MAPKAPK2/MAP2K3/MAP3K8/TRIB1/PTPN1/MYD88/TRAF6/RIPK1/GADD45B/SASH1/ADORA2B/SYK/MAP4K4/EGFR/IRAK2/PTGER4/SPHK1/GADD45A/FOXM1/ZFP36/GADD45G/NFKB1/UBC/DUSP1/AXIN1/DUSP10/AMBP/WNT16/PTPN22/FAS/IKBKB/NOD2/FBXW11/KAT7/INAVA/PER1/FOXO1/TIRAP/PDCD10/CCR7/FCGR2B/MAPK8IP1/IL1B/EZR/TAB3/ZFP36L1/MAP4K5/LTBR/MID1/TRAF4/SPI1/HGF/CCL19/DAXX/SDCBP/TAB2/GPS2/TNF/MAP3K6/MAP3K3/MAP3K9/…
GOBP_LEUKOCYTE_PROLIFERATION	GOBP_LEUKOCYTE_PROLIFERATION	258	0.311579662965275	2.10051448539234	0.00512820512820513	0.0464749492373802	0.0348938644954929	3003	tags=33%, list=19%, signal=27%	CD86/IFNB1/SDC4/CEBPB/SLC7A1/IRF1/TNFRSF14/MYD88/TRAF6/MALT1/TAC1/TNFAIP3/TNFRSF4/TBK1/CDKN1A/CBLB/IL12A/SYK/IFNA1/IRS2/HAVCR2/CRTAM/CD80/MARCHF7/CCDC88B/LMBR1L/IL27/IL1A/IL13/TNFRSF1B/CTLA4/CD274/RIPK3/ARG2/PTPN22/PAWR/SOS2/ADA/IL10/ANXA1/IL20RB/CD28/EBI3/CLCF1/TNFSF9/TIRAP/CD6/TNFSF8/FCGR2B/MAPK8IP1/IL1B/SLC11A1/LEF1/IL23A/CCL19/VCAM1/ELF4/SOS1/CSF1/CHRNB2/RAC2/TGFBR2/LMO1/IL6/FYN/CD74/IFNE/AZI…
GOBP_NEGATIVE_REGULATION_OF_CELL_ADHESION	GOBP_NEGATIVE_REGULATION_OF_CELL_ADHESION	258	0.307713522593722	2.07445089775083	0.00512820512820513	0.0464749492373802	0.0348938644954929	3090	tags=34%, list=20%, signal=28%	ZC3H12A/CD86/IFNB1/SDC4/CEBPB/SPRY4/PTPN2/IRF1/TNFRSF14/JAK2/GCNT2/CBLB/WNT1/SOCS1/THBS1/MAP4K4/RUNX3/HAVCR2/MBP/SOCS6/RUNX1/CRTAM/CD80/IL1RN/MARCHF7/PLXNA2/CDH1/TNC/SEMA4D/GTPBP4/CTLA4/DUSP1/CD274/HLX/SH2B3/ARG2/PTPN22/LAX1/PAWR/LAG3/TIGIT/IL10/LAPTM5/ADAM15/RND1/LPXN/ANXA1/IL20RB/MELTF/YTHDF2/FGL2/MIR27A/FCGR2B/EPCAM/MMP12/MIR183/TACSTD2/PAG1/PLET1/RIPOR2/TARM1/TGFBI/MMP14/MIR192/SRC/CD9/ASS1/C…
GOBP_REGULATION_OF_CELLULAR_RESPONSE_TO_GROWTH_FACTOR_STIMULUS	GOBP_REGULATION_OF_CELLULAR_RESPONSE_TO_GROWTH_FACTOR_STIMULUS	259	0.219072844618749	1.47420077783954	0.00512820512820513	0.0464749492373802	0.0348938644954929	2809	tags=26%, list=18%, signal=22%	HIF1A/IL17F/SPRY4/SPRY2/PTPN1/PRDM14/SPRED1/IL12A/WNT1/WFIKKN1/THBS1/STRAP/SPINT3/PDCD6/SKIL/SMAD3/CHST11/SKOR1/ITGA5/UBC/NOTCH2/CCN1/LRIT3/LATS1/SPRY1/TMEM108/DLX1/LEMD3/PEG10/LEMD2/DAB2/DLL1/HSPA5/TGFBR3L/FSTL1/CITED1/IL1B/LRG1/BMPER/CD63/HOXA13/AGT/CDH5/GDF5/SDCBP/CREBBP/NIBAN2/SPRED2/TGFBR1/PPM1A/STK11/TGFBR2/RNF111/UBB/CDKN2B/RASL11B/GOT1/WNT4/PELO/VASN/ARNT/FZD4/DNM2/HTRA1/ITGA3/NOTCH1/FBN1…
GOBP_CYTOSKELETON_DEPENDENT_INTRACELLULAR_TRANSPORT	GOBP_CYTOSKELETON_DEPENDENT_INTRACELLULAR_TRANSPORT	181	-0.270633372458905	-1.50038316717238	0.00518134715025907	0.0465122873345936	0.0349218983185753	4748	tags=43%, list=31%, signal=30%	BICD2/RAB27B/DYNLRB1/MYO1B/HNRNPU/PCM1/BLOC1S6/KIF5A/BICD1/HOOK2/MAP6D1/LRPPRC/SPG11/KLC3/FEZ1/HAP1/SOD1/MAK/TTC26/RPGR/DYNLL1/DYNC2H1/TERF2/TTC21A/DYNLL2/WASF1/MAP1A/IFT74/NDE1/FYCO1/HOOK3/SYNE2/IFT80/MYO1H/APBA1/SNAPIN/AP3M1/IFT46/MAPT/MYO6/MYO5C/DYNC2LI1/PURA/IFT20/HSPB11/LCA5/MAP1S/KIF3A/ARMCX3/LCA5L/IFT22/IFT88/ARL3/KIFAP3/WDR35/AP3S2/COPG2/TTC21B/KIF3C/DYNLRB2/IFT122/TRAF3IP1/CLUAP1/IFT140/…
GOBP_POSITIVE_REGULATION_OF_CELL_CYCLE_PROCESS	GOBP_POSITIVE_REGULATION_OF_CELL_CYCLE_PROCESS	272	0.26094035420858	1.7729119734985	0.00518134715025907	0.0465122873345936	0.0349218983185753	2784	tags=29%, list=18%, signal=25%	PLSCR1/FAM83D/ADAMTS1/NUP62/SFN/FEN1/EREG/DYRK3/ID2/DBF4/CDKN1A/CDT1/MDM2/TNKS1BP1/EGFR/APEX1/CDK1/SPHK1/SPAG5/PIWIL2/GADD45A/MYBBP1A/E2F7/NPM2/BRD4/SFPQ/DDX3X/CDC25C/PRKCE/GTSE1/IL1A/CCNB1/AURKB/CUL3/PLK3/CDCA5/PLK2/ZBTB17/ANXA1/RACGAP1/CD28/DLGAP5/GATA6/NUSAP1/EPGN/CDK5R1/EIF4G1/TAS1R2/CDC73/IL1B/DTL/CNOT11/EDN1/HOXA13/ATAD5/SMC5/STRA8/KIF23/PLRG1/FAP/CNOT4/E2F8/NDC80/DRD3/MTBP/PLK4/PDGFRB/VPS4…
GOBP_PROTEIN_MODIFICATION_BY_SMALL_PROTEIN_REMOVAL	GOBP_PROTEIN_MODIFICATION_BY_SMALL_PROTEIN_REMOVAL	271	0.284908353822749	1.93536418815444	0.00518134715025907	0.0465122873345936	0.0349218983185753	3699	tags=40%, list=24%, signal=31%	HIF1A/ZC3H12A/MYC/TNIP1/BIRC2/NFKBIA/TRAF6/RIPK1/TNFAIP3/PSMD11/BIRC3/MDM2/USP38/RCE1/CDK1/USP43/SPATA2/SMAD1/UCHL3/SMAD3/USP36/TANK/COPS8/UBC/SIAH2/USP49/ASXL1/OTULIN/PSMD3/PSMD12/NLRP3/PSMD6/USP35/PSMA2/USP3/TOMM20/ADRM1/BAP1/OTUB1/CCNA2/RAD23B/SENP6/TADA2B/USP29/PSMA6/USP7/PSMB7/USP53/PSMC4/PSMC6/NFRKB/TNIP3/CLSPN/USP16/PSMD1/USP39/PSMD14/INO80D/USP14/TGFBR1/USP9X/TOR1A/INO80C/ATXN7L3/CDC20/US…
GOBP_HISTONE_H2B_UBIQUITINATION	GOBP_HISTONE_H2B_UBIQUITINATION	12	0.611687309167582	1.98685362290485	0.00519480519480519	0.0465122873345936	0.0349218983185753	2107	tags=58%, list=14%, signal=50%	LEO1/WAC/RNF40/CDK9/CDC73/RNF8/WDR70
GOBP_POSITIVE_REGULATION_OF_PROTEIN_POLYUBIQUITINATION	GOBP_POSITIVE_REGULATION_OF_PROTEIN_POLYUBIQUITINATION	12	0.629138695772819	2.04353838680573	0.00519480519480519	0.0465122873345936	0.0349218983185753	1307	tags=58%, list=8%, signal=53%	BIRC2/DDX3X/MARCHF7/PTPN22/RNF40/NOD2/FBXO4
GOBP_RESPONSE_TO_TUMOR_NECROSIS_FACTOR	GOBP_RESPONSE_TO_TUMOR_NECROSIS_FACTOR	273	0.334590739928171	2.26930221491626	0.00523560209424084	0.0465122873345936	0.0349218983185753	2980	tags=36%, list=19%, signal=29%	ZC3H12A/BIRC2/TRAIP/PTPN2/GCH1/TNFRSF14/RELA/NFKBIA/TRAF6/RIPK1/TNFAIP3/JAK2/TNFRSF4/ICAM1/PSMD11/BIRC3/SYK/THBS1/SPHK1/CD14/CCL22/ZFP36/SPATA2/TNFRSF9/AIM2/TAX1BP1/NFKB1/TANK/AKAP12/CCL3/HDAC4/TNFRSF1B/OTULIN/PSMD3/PSMD12/PSMD6/SGMS1/CXCL16/CCL17/TNFRSF8/PSMA2/CCL11/LAPTM5/FAS/IKBKB/YTHDC2/UBE2K/CACTIN/TNFSF9/NFE2L2/CCL20/TNFSF8/ILK/ADAM9/ZFP36L1/LTBR/ERBIN/PSMA6/TRAF4/EDN1/TNFRSF11B/CCL19/TNFSF…
GOBP_REGULATION_OF_TRANSLATION_IN_RESPONSE_TO_ENDOPLASMIC_RETICULUM_STRESS	GOBP_REGULATION_OF_TRANSLATION_IN_RESPONSE_TO_ENDOPLASMIC_RETICULUM_STRESS	11	0.626808450154665	1.95293443133884	0.00527704485488127	0.0465122873345936	0.0349218983185753	1780	tags=55%, list=12%, signal=48%	PPP1R15A/PPP1R15B/DDX3X/EIF2AK4/EIF4G1/TMED2
GOBP_AGING	GOBP_AGING	264	0.227197117829863	1.53043560532045	0.00529100529100529	0.0465122873345936	0.0349218983185753	2599	tags=25%, list=17%, signal=21%	GJB2/ADM/LITAF/CHEK1/NUP62/RELA/SOD2/NFKB2/ID2/ICAM1/CDKN1A/WNT1/JUND/GHRHR/MARCHF5/GCLM/APEX1/FOXM1/NEK6/DKK1/PITX3/PICALM/TNFRSF1B/WNT16/ARG2/PAWR/FOS/AURKB/ADA/CCL11/IL10/PLK2/FBXO4/ARNTL/DLD/NFE2L2/RSL1D1/JUN/FOXG1/SPI1/EDN1/AMH/VCAM1/GRB2/HTR2A/MSH6/SMC5/MPO/EIF2S1/NR5A1/MAP3K3/PDCD4/APAF1/TGFBR2/TIMP1/COL4A2/ASS1/CDKN2B/AMFR/PDGFRB/LONP1/SERPINE1/HMGA2/PRKCD/ZMIZ1/MBD2
GOBP_CELLULAR_RESPONSE_TO_EXTERNAL_STIMULUS	GOBP_CELLULAR_RESPONSE_TO_EXTERNAL_STIMULUS	281	0.269669743618757	1.84336155836449	0.00531914893617021	0.0465122873345936	0.0349218983185753	3107	tags=33%, list=20%, signal=27%	CYP27B1/ZC3H12A/CHEK1/SLC2A1/HMOX1/BAG3/ATF4/IRF1/BCL10/MYD88/CPEB4/PIM1/ICAM1/CDKN1A/UCN2/FOSL1/EGFR/INHBB/PTGER4/GADD45A/MYBBP1A/MFSD2A/ATF3/WDR45B/STK24/PCSK9/FES/GJA1/UPP1/CARTPT/NFKB1/AQP1/TNC/NUAK2/IL13/HDAC4/PDE2A/FOS/NR4A2/ULK1/TNFRSF8/SIK1/SLC38A2/FAS/EIF2AK4/SESN1/RAC1/HSPA5/FOXO1/EIF4G1/NFE2L2/JUN/IL1B/BHLHA15/VDR/RALB/TNFRSF10B/LTBR/PMAIP1/VCAM1/ATP1A1/CASP1/RIPOR2/EIF2S1/FGF23/TNKS/C…
GOBP_NEGATIVE_REGULATION_OF_CATABOLIC_PROCESS	GOBP_NEGATIVE_REGULATION_OF_CATABOLIC_PROCESS	284	0.21431147592019	1.46589391897772	0.00531914893617021	0.0465122873345936	0.0349218983185753	2397	tags=24%, list=16%, signal=21%	HMOX1/MAPKAPK2/GDNF/IL10RA/RELA/MYD88/FURIN/PRKCG/CHMP4B/NOCT/WNT1/GIT1/SEC22B/EGFR/STAT3/MFSD2A/ZFP36/CRTC3/TMEM39A/IRAK3/SMAD3/MCL1/USP36/MARCHF7/TENT5D/HCAR2/THRAP3/WAC/HNRNPA0/TLK2/HDAC4/PTPN22/TENT2/IL10/HMGCR/MEIOC/LARP1/EIF4G1/TIRAP/APOA2/RASIP1/DDIT4/HNRNPC/IL1B/SLC11A1/TAB3/SMG1/HGF/AZIN1/HNRNPD/EIF4ENIF1/USP7/DHX36/SDCBP/TAB2/DHX9/YBX3/ADORA1/CSNK2A2/EIF4G2/TNF/ELAVL1/USP14/RYBP/NAF1/TI…
GOBP_REGULATION_OF_T_CELL_ACTIVATION	GOBP_REGULATION_OF_T_CELL_ACTIVATION	281	0.341450743138609	2.33402963762421	0.00531914893617021	0.0465122873345936	0.0349218983185753	2798	tags=36%, list=18%, signal=30%	ZC3H12A/CD86/IFNB1/SDC4/CEBPB/SLC7A1/PRDM1/MAP3K8/PTPN2/IRF1/TNFRSF14/BCL10/TRAF6/MALT1/CBLB/IL12A/SOCS1/SYK/RUNX3/HAVCR2/ADAM8/SOCS6/RUNX1/NFKBIZ/CRTAM/CD80/MARCHF7/CD83/CCDC88B/IL27/IL1A/TNFRSF1B/CTLA4/CD274/HLX/DUSP10/RIPK3/ARG2/PTPN22/LAX1/PAWR/NLRP3/SOS2/LAG3/TIGIT/ADA/IL10/LAPTM5/RHOH/FLOT2/NOD2/ANXA1/IL20RB/CD28/EBI3/RAC1/TNFSF9/FGL2/CD6/TNFSF8/CCR7/ICOS/MIR27A/FCGR2B/MAPK8IP1/IL1B/LEF1/PA…
GOBP_REGULATION_OF_VASCULATURE_DEVELOPMENT	GOBP_REGULATION_OF_VASCULATURE_DEVELOPMENT	276	0.245284143261833	1.66809863234643	0.00531914893617021	0.0465122873345936	0.0349218983185753	3417	tags=32%, list=22%, signal=26%	HK2/HIF1A/ADM/ADAMTS1/BTG1/ZC3H12A/HMOX1/IL17F/SPRY2/TNFAIP3/HSPB1/SASH1/F3/EPHA2/ADAMTS9/SPRED1/THBS1/CXCL10/SPHK1/PDCD6/GADD45A/SMAD1/RUNX1/ITGA5/AQP1/IL1A/GHRL/JAK1/FOXC1/YJEFN3/RHOJ/CCL11/IL10/PLK2/DLL1/GATA6/CHRNA7/NFE2L2/PKM/IL1B/SEMA4A/LRG1/MIR505/NR2E1/FOXJ2/BMPER/HGF/ETS1/CDH5/NPPB/CLDN5/NIBAN2/VASH2/C5AR1/RNH1/TNF/ITGB8/TGFBR2/IL6/COL4A2/RHOB/FLT1/SERPINE1/WNT4/HMGA2/ROCK2/GLUL/BRCA1/PT…
GOBP_RHYTHMIC_PROCESS	GOBP_RHYTHMIC_PROCESS	281	0.230983198621864	1.57891479872345	0.00531914893617021	0.0465122873345936	0.0349218983185753	2792	tags=27%, list=18%, signal=22%	ADAMTS1/NFIL3/BHLHE40/RELB/EREG/ATF4/NFKB2/ID2/NRIP1/PRKCG/NOCT/CSNK1D/JUND/FBXL22/EGFR/GHRHR/CRY2/ADORA2A/CDK1/PIWIL2/MYBBP1A/SFPQ/DYRK1A/CARTPT/KDM5A/THRAP3/SIAH2/GHRL/PTX3/PTGDS/SIK1/ADA/TOP1/FBXW11/PER1/HTR7/ARNTL/NPS/HSPA5/CDK5R1/TOP2A/CSF2/JUN/OXTR/SGPL1/EGR1/DTL/ETS1/HNRNPD/AMH/USP7/GABRB1/CREBBP/DHX9/ADORA1/CRY1/CHRNB2/NR5A1/SRC/SUV39H2/USP9X/TNFRSF11A/DRD3/MAGEL2/ASS1/HAS2/EGR2/SRRD/SERP…
GOBP_MITOTIC_NUCLEAR_DIVISION	GOBP_MITOTIC_NUCLEAR_DIVISION	278	0.239815372297549	1.63691250534933	0.0053475935828877	0.0465122873345936	0.0349218983185753	3080	tags=31%, list=20%, signal=25%	ZWINT/CHEK1/NUP62/EREG/CTDP1/CHMP4B/CDT1/MKI67/SGO1/L3MBTL1/CDK1/SPHK1/SPAG5/NPM2/INCENP/NEK6/CDC25C/PPP2R2D/RRS1/IL1A/PPP2R1A/KIF11/CDCA8/CCNB1/DUSP1/ANKRD53/AURKB/CEP85/PPP2R2A/CUL3/NCAPG/KIF18B/NDEL1/CDCA5/RCC1/RACGAP1/CD28/DLGAP5/NUSAP1/EPGN/NAA50/IL1B/KIFC1/PLK1/MYBL2/EDN1/HOXA13/CEP192/CCSAP/CENPF/TACC3/CHAMP1/SMC5/TNKS/CDK13/USP16/KIF23/PPP2CA/CENPE/EML4/CHMP2B/NDC80/DRD3/CDC20/REEP3/MTBP/…
GOBP_NEGATIVE_REGULATION_OF_MITOTIC_CELL_CYCLE	GOBP_NEGATIVE_REGULATION_OF_MITOTIC_CELL_CYCLE	285	0.225583540411838	1.54357173393771	0.0053475935828877	0.0465122873345936	0.0349218983185753	3226	tags=31%, list=21%, signal=25%	ZWINT/BTG1/CHEK1/SFN/SLC9A3R1/BRINP2/CDKN1A/PSMD11/CDT1/BTG3/NLE1/MDM2/TNKS1BP1/EGFR/ORC1/TICRR/BRINP1/CDKN2D/CDK1/GADD45A/E2F7/OVOL1/SMAD3/CDC25C/GTSE1/CCNB1/DUSP1/PSMD3/PSMD12/FOXC1/AURKB/PSMD6/PSMA2/PLK3/IL10/PLK2/BLM/MEIOC/YTHDC2/EME1/CDC73/PLK1/CNOT11/ZFP36L1/PSMA6/CENPF/WEE2/PSMB7/PSMC4/PSMC6/CLSPN/PSMD1/PSMD14/TNF/FAP/CNOT4/RPA2/E2F8/NDC80/TOPBP1/CDC20/MTBP/ZFP36L2/PSMD8/CDKN2B/PSMA3/HMGA2…
GOBP_NEGATIVE_REGULATION_OF_TYROSINE_PHOSPHORYLATION_OF_STAT_PROTEIN	GOBP_NEGATIVE_REGULATION_OF_TYROSINE_PHOSPHORYLATION_OF_STAT_PROTEIN	15	0.556127023614595	1.92638006851475	0.0053475935828877	0.0465122873345936	0.0349218983185753	3180	tags=67%, list=21%, signal=53%	SOCS3/PTPN2/SOCS1/PPP2R1A/SH2B3/GGNBP2/SUZ12/PPP2CA/MIR98/MIRLET7E
GOBP_REGULATION_OF_CD8_POSITIVE_ALPHA_BETA_T_CELL_ACTIVATION	GOBP_REGULATION_OF_CD8_POSITIVE_ALPHA_BETA_T_CELL_ACTIVATION	15	0.594907709694747	2.06071330091653	0.0053475935828877	0.0465122873345936	0.0349218983185753	1524	tags=53%, list=10%, signal=48%	IRF1/SOCS1/RUNX3/RUNX1/CRTAM/CD274/PTPN22/MAPK8IP1
GOBP_REGULATION_OF_MAP_KINASE_ACTIVITY	GOBP_REGULATION_OF_MAP_KINASE_ACTIVITY	285	0.309673054669453	2.11896033317522	0.0053475935828877	0.0465122873345936	0.0349218983185753	3228	tags=39%, list=21%, signal=31%	DUSP2/NUP62/MAPKAPK2/MAP2K3/SPRY4/TRIB1/SPRY2/MST1R/PTPN1/TRAF6/RIPK1/GADD45B/SASH1/DUSP5/DUSP16/ADORA2B/SPRED1/SYK/THBS1/GNG3/EGFR/IRAK2/ADAM8/CDK1/GADD45A/DKK1/PTPRJ/IRAK3/GADD45G/MAPKAPK3/UBC/PPP2R1A/GHRL/DUSP1/SH2B3/DUSP10/SPRY1/PTPN22/LAX1/IQGAP3/NRG1/AKAP13/NOD2/INAVA/GDF15/CHRNA7/EPGN/PDCD10/MAPK8IP1/GRM1/IL1B/PIK3R5/TAB3/MAP4K5/DUSP8/TLR6/HGF/EDN1/CCL19/AGT/DAXX/DUSP4/HTR2A/RGS4/TAB2/C5AR…
GOBP_RIBOSOME_BIOGENESIS	GOBP_RIBOSOME_BIOGENESIS	278	0.317044086960514	2.16405406259284	0.0053475935828877	0.0465122873345936	0.0349218983185753	2593	tags=31%, list=17%, signal=26%	UTP4/CHD7/PPAN/NOP58/RIOK1/NOL10/NMD3/RIOK3/DDX21/SDAD1/NLE1/NOC4L/WDR43/NIP7/RCL1/MYBBP1A/DDX54/FBL/EIF6/BRIX1/DDX3X/RRP15/NOLC1/NIFK/NOB1/USP36/PAK1IP1/TEX10/RRS1/HELB/GNL2/RRP1B/DDX27/GTPBP4/MRTO4/NGDN/RRP12/TSR1/LSG1/NUP88/HEATR1/NOL6/ISG20L2/KRI1/WDR74/UTP15/POP4/THUMPD1/ABCE1/EIF4A3/LAS1L/RSL1D1/NOP2/NAT10/RSL24D1/DIS3/ESF1/ABT1/RRP9/EXOSC9/C1D/URB1/DDX51/RNASEL/NOP9/MALSU1/NHP2/TBL3/NOP14/…
GOBP_ERK1_AND_ERK2_CASCADE	GOBP_ERK1_AND_ERK2_CASCADE	267	0.348699859089828	2.34161867906999	0.00537634408602151	0.0465122873345936	0.0349218983185753	2938	tags=39%, list=19%, signal=32%	ACKR3/FAM83D/MYC/TNIP1/SPRY4/SPRY2/PTPN2/PTPN1/CD44/NLRP6/SLC9A3R1/GCNT2/EPHA2/ICAM1/SPRED1/SYK/TPBG/EGFR/GCG/NECAB2/RAP1B/HAVCR2/PTGER4/FGG/CCL22/ATF3/YWHAZ/RAMP3/AKAP12/NOTCH2/CCL3/CCN1/ALKAL2/ITGAV/CALCR/DUSP1/CRYBA1/DUSP10/SPRY1/HCRTR1/PTPN22/IQGAP3/CCL17/CCL11/NOD2/CCR1/CHRNA7/TIRAP/CCL20/CCR7/MIR27A/OXTR/IL1B/GPBAR1/EZR/C1QL4/ZFP36L1/BMPER/CCL19/MIR23A/DUSP4/HTR2A/FGF23/ERRFI1/RANBP9/C5AR1/…
GOBP_RESPONSE_TO_VIRUS	GOBP_RESPONSE_TO_VIRUS	287	0.292874166628381	2.00695797656179	0.00537634408602151	0.0465122873345936	0.0349218983185753	3745	tags=38%, list=24%, signal=30%	PLSCR1/HIF1A/ZC3H12A/RNF125/BCL3/IFNB1/BIRC2/ZC3HAV1/IRF1/RELA/PDE12/MST1R/MYD88/RIOK3/TNFAIP3/HSPB1/DDX21/TBK1/FOSL1/IL12A/BIRC3/IFNA1/CXCL10/CCL22/GPATCH3/DDX3X/ODC1/NPLOC4/IRAK3/AIM2/TRAF3IP2/IL27/RRP1B/MX1/RIPK3/GTF2F1/TRIM15/PTPN22/PSMA2/CCL11/IKBKB/EIF2AK4/ABCE1/IFIT2/RNF26/FGL2/DDIT4/MMP12/POLR3F/VWCE/IL23A/PMAIP1/CCL19/STAT2/ITGB6/DHX36/RNASEL/DHX9/PLA2G10/BATF3/DDX1/TNF/ACOD1/SETD2/ITGB8…
GOBP_NEGATIVE_REGULATION_OF_CYTOKINE_PRODUCTION	GOBP_NEGATIVE_REGULATION_OF_CYTOKINE_PRODUCTION	266	0.321293734280575	2.16596163755235	0.00540540540540541	0.0465122873345936	0.0349218983185753	3248	tags=38%, list=21%, signal=30%	SRGN/ZC3H12A/RNF125/BCL3/IFNB1/HMOX1/REL/TRAIP/RELB/FURIN/TNFAIP3/EPHA2/TBK1/MEFV/IL12A/GIT1/THBS1/HAVCR2/INHBB/IL1R2/PTGER4/ZFP36/GPATCH3/NPLOC4/IRAK3/TAX1BP1/NFKB1/CD83/IL13/GHRL/CD274/CRYBA1/ARG2/PTPN22/NLRP3/LAG3/TIGIT/IL10/LAPTM5/NOD2/ANXA1/IL20RB/DLL1/GATA6/RAC1/CHRNA7/CACTIN/APOA2/CCR7/FCGR2B/SLC11A1/EZR/LEF1/ORM1/TLR6/ERBIN/IL23A/HGF/SUZ12/NFKBIL1/C1QTNF3/ERRFI1/PGLYRP3/MIR192/TNF/ACOD1/P…
GOBP_REGULATION_OF_INNATE_IMMUNE_RESPONSE	GOBP_REGULATION_OF_INNATE_IMMUNE_RESPONSE	266	0.359740174841298	2.42514352151104	0.00540540540540541	0.0465122873345936	0.0349218983185753	3230	tags=39%, list=21%, signal=32%	PLSCR1/SOCS3/IFNB1/BIRC2/MUC13/LRP8/RELB/EREG/PTPN2/IRF1/RELA/BCL10/PTPN1/TRAF6/MALT1/RIOK3/TNFAIP3/JAK2/TXK/TBK1/CLEC4D/PSMD11/IL12A/BIRC3/SOCS1/SYK/HAVCR2/ADAM8/SFPQ/IRAK3/AIM2/CRTAM/PVR/NFKB1/OTOP1/DUSP10/PSMD3/JAK1/PTPN22/PSMD12/LAG3/IL18RAP/PSMD6/FCER1G/PSMA2/CLEC4E/IKBKB/NOD2/FBXW11/YTHDF2/ABCE1/UBE2K/CACTIN/TIRAP/FCGR2B/MMP12/POLR3F/TAB3/PSMA6/PSMB7/RNASEL/TAB2/PSMC4/CREBBP/DHX9/PSMC6/GBP5…
GOBP_ALPHA_AMINO_ACID_CATABOLIC_PROCESS	GOBP_ALPHA_AMINO_ACID_CATABOLIC_PROCESS	84	-0.328848444161685	-1.61151609258827	0.00542005420054201	0.0465122873345936	0.0349218983185753	5658	tags=54%, list=37%, signal=34%	ACMSD/IDO2/TDO2/SHMT2/ADHFE1/GAD2/GLDC/RIDA/OTC/CBS/IL4I1/CDO1/PCBD1/SDSL/FAH/CRYM/ALDH7A1/GCSH/KYNU/MTRR/GPT2/KMO/HSD17B10/ASPA/DDAH1/ACADSB/DDAH2/SARDH/PRODH/GCAT/GCDH/HYKK/OGDH/CSAD/GPT/ASRGL1/KYAT1/GSTZ1/AMT/ACAT1/QDPR/THNSL2/AASS/DDO/ALDH4A1
GOBP_NEGATIVE_REGULATION_BY_HOST_OF_VIRAL_PROCESS	GOBP_NEGATIVE_REGULATION_BY_HOST_OF_VIRAL_PROCESS	14	0.633963157550938	2.14828399332583	0.00542005420054201	0.0465122873345936	0.0349218983185753	3837	tags=71%, list=25%, signal=54%	ZC3H12A/VAPA/CCNK/PTX3/EIF2AK4/LTF/NUCKS1/MIR221/CCL8/PSMC3
GOBP_NEGATIVE_REGULATION_OF_CIRCADIAN_RHYTHM	GOBP_NEGATIVE_REGULATION_OF_CIRCADIAN_RHYTHM	14	0.631120721645182	2.13865195164382	0.00542005420054201	0.0465122873345936	0.0349218983185753	2200	tags=57%, list=14%, signal=49%	CRY2/PIWIL2/SFPQ/GHRL/ADA/ADORA1/CRY1/SUV39H2
GOBP_NEGATIVE_REGULATION_OF_DNA_DAMAGE_RESPONSE_SIGNAL_TRANSDUCTION_BY_P53_CLASS_MEDIATOR	GOBP_NEGATIVE_REGULATION_OF_DNA_DAMAGE_RESPONSE_SIGNAL_TRANSDUCTION_BY_P53_CLASS_MEDIATOR	14	0.610932397984002	2.07024063774202	0.00542005420054201	0.0465122873345936	0.0349218983185753	2400	tags=50%, list=16%, signal=42%	DYRK3/CD44/MDM2/DYRK1A/MARCHF7/YJU2/CD74
GOBP_NEGATIVE_REGULATION_OF_MULTI_ORGANISM_PROCESS	GOBP_NEGATIVE_REGULATION_OF_MULTI_ORGANISM_PROCESS	14	0.570323047054321	1.93262945711978	0.00542005420054201	0.0465122873345936	0.0349218983185753	2250	tags=64%, list=15%, signal=55%	TRIB1/TNFAIP3/TRIM15/ASTL/ADA/CACTIN/NFKBIL1/ACOD1/LTF
GOBP_POSITIVE_REGULATION_OF_HUMORAL_IMMUNE_RESPONSE	GOBP_POSITIVE_REGULATION_OF_HUMORAL_IMMUNE_RESPONSE	16	0.604229003768554	2.1362872004319	0.00542005420054201	0.0465122873345936	0.0349218983185753	2927	tags=62%, list=19%, signal=51%	IL17F/NOD2/IL17A/CCR7/FCGR2B/IL1B/TNF/ACOD1/PTPRC/LTA
GOBP_SERINE_PHOSPHORYLATION_OF_STAT_PROTEIN	GOBP_SERINE_PHOSPHORYLATION_OF_STAT_PROTEIN	14	0.574568130635303	1.9470145913326	0.00542005420054201	0.0465122873345936	0.0349218983185753	3075	tags=71%, list=20%, signal=57%	IFNB1/IFNA1/GADD45A/IL24/GGNBP2/CDK5R1/LIF/IFNE/IFNG/PWP1
GOBP_NEGATIVE_REGULATION_OF_TRANSFERASE_ACTIVITY	GOBP_NEGATIVE_REGULATION_OF_TRANSFERASE_ACTIVITY	263	0.238968431974408	1.60211756268808	0.00543478260869565	0.0465122873345936	0.0349218983185753	2708	tags=27%, list=18%, signal=23%	DUSP2/SOCS3/NUP62/SFN/SPRY4/MIDN/TRIB1/SPRY2/PTPN2/PTPN1/ITPRIP/TNFAIP3/HSPB1/TAF7/DUSP5/DUSP16/CDKN1A/CBLB/SPRED1/SOCS1/IRS2/CDKN2D/ADORA2A/GADD45A/ZFP36/GPRC5A/PTPRJ/IRAK3/PPP2R1A/DUSP1/SH2B3/DUSP10/ACP4/LATS1/SPRY1/PTPN22/GGNBP2/LAX1/CEP85/RHOH/SH3BP5/RASIP1/MAPK8IP1/IL1B/PLK1/PIF1/DUSP8/GCKR/AGT/DUSP4/WEE2/RGS4/BAG2/ERRFI1/GPS2/SPRED2/SRC/PDCD4/PPP2CA/MVP/GMFG/CDKN2B/PRKAR1A/PRKCD/MIR711/PTPR…
GOBP_VIRAL_LIFE_CYCLE	GOBP_VIRAL_LIFE_CYCLE	294	0.241508582703074	1.65041474837539	0.00543478260869565	0.0465122873345936	0.0349218983185753	3092	tags=29%, list=20%, signal=24%	PLSCR1/STOM/ZC3H12A/TNIP1/CD86/IFNB1/NUP62/ZC3HAV1/VPS37B/TNFRSF14/PDE12/FURIN/TNFRSF4/EPHA2/ICAM1/CHMP4B/RESF1/NUP98/VAPA/SLPI/EGFR/POM121/CDK1/CLEC5A/DDX3X/CCNK/TMEM39A/NUP54/NUP50/CD80/PVR/IST1/RAB5A/ITGA5/UBC/SCARB2/ITGAV/MX1/PTX3/NUP214/KPNA1/ATG16L1/TRIM15/NUP88/NUP153/VPS37C/EIF2AK4/CD28/YTHDC2/LARP1/UBAP1/SCARB1/TOP2A/NUP93/ITGB6/HTR2A/RNASEL/RANBP2/PARP10/TNF/LTF/CHMP2B/UBB/CD74/VPS4B/HM…
GOBP_POSITIVE_REGULATION_OF_PROTEIN_SERINE_THREONINE_KINASE_ACTIVITY	GOBP_POSITIVE_REGULATION_OF_PROTEIN_SERINE_THREONINE_KINASE_ACTIVITY	292	0.274358548050501	1.87056689444121	0.00546448087431694	0.0466043507495904	0.0349910204667563	3228	tags=36%, list=21%, signal=29%	MAPKAPK2/MAP2K3/SPRY2/MST1R/PTPN1/TRAF6/RIPK1/GADD45B/SASH1/DBF4/DUSP5/ADORA2B/CKS2/SYK/THBS1/GNG3/EGFR/IRAK2/CALM2/ADAM8/CDK1/GADD45A/INCENP/DDX3X/CCNK/DKK1/GADD45G/RICTOR/MAPKAPK3/UBC/GHRL/CCNB1/IQGAP3/NRG1/AKAP13/NOD2/INAVA/GDF15/CHRNA7/EPGN/CDK5R1/DAZAP2/CAB39/PDCD10/GRM1/IL1B/RALB/PIK3R5/TAB3/MAP4K5/CEMIP/TLR6/HGF/EDN1/CCL19/AGT/DAXX/HTR2A/TAB2/C5AR1/KSR1/TNF/MAP3K6/SHC1/MAP3K9/SRC/FERMT2/PP…
GOBP_RESPONSE_TO_MOLECULE_OF_BACTERIAL_ORIGIN	GOBP_RESPONSE_TO_MOLECULE_OF_BACTERIAL_ORIGIN	290	0.423958948880804	2.89440572357668	0.00546448087431694	0.0466043507495904	0.0349910204667563	3088	tags=45%, list=20%, signal=37%	GJB2/CYP27B1/ADM/SBNO2/LITAF/ZC3H12A/TLR2/CD86/CEBPB/MAPKAPK2/TRIB1/IL10RA/GCH1/RELA/BCL10/SOD2/PDE4B/NFKBIA/MYD88/NFKB2/TRAF6/MALT1/TAC1/TNFAIP3/JAK2/SASH1/NFKBIB/ICAM1/NOCT/IL12A/SLPI/JUND/GIT1/IRAK2/HAVCR2/CXCL10/PPARD/PTGER4/CD14/ZFP36/IL36G/GJA1/IRAK3/IL24/CD80/PRKCE/NFKB1/AKAP12/MAPKAPK3/IL1A/HNRNPA0/CCL3/IL13/TNFRSF1B/CD274/DUSP10/PTPN22/NLRP3/FOS/PTAFR/SGMS1/IL10/NOD2/INAVA/CSF2RB/GFI1/AL…
GOBP_MYELOID_CELL_APOPTOTIC_PROCESS	GOBP_MYELOID_CELL_APOPTOTIC_PROCESS	24	0.474046603426551	1.90299302114172	0.00549450549450549	0.0467793452222518	0.0351224080963655	3082	tags=42%, list=20%, signal=33%	SLC7A11/HCAR2/ARF6/NOD2/ANXA1/PLEKHO2/TCP1/IL6/SELENOS/PIK3CD
GOBP_STEROL_BIOSYNTHETIC_PROCESS	GOBP_STEROL_BIOSYNTHETIC_PROCESS	67	-0.368904353143249	-1.73436616334134	0.00551724137931034	0.0467886855241265	0.0351294208899954	5719	tags=61%, list=37%, signal=39%	FDPS/HMGCS2/MBTPS2/LSS/FGF1/CYB5R2/HMGCS1/PRKAA2/GPAM/MBTPS1/APOE/INSIG2/ERLIN1/IDI1/GGPS1/SOD1/NFYA/PRKAA1/ACLY/INSIG1/SQLE/FDFT1/MSMO1/DHCR7/ARV1/ABCG1/SC5D/ERLIN2/ACACA/CYB5R3/CYB5R1/ACAA2/NSDHL/SEC14L2/ACAT2/EBP/MVK/DHCR24/ERG28/ACACB/PRKAG2
GOBP_RESPONSE_TO_ACIDIC_PH	GOBP_RESPONSE_TO_ACIDIC_PH	23	0.469249200644783	1.84763381860047	0.00554016620498615	0.0467886855241265	0.0351294208899954	3962	tags=52%, list=26%, signal=39%	ASIC3/PKD1L3/GPR151/SST/TRPV1/SRC/GPR65/CTSS/SLC9A1/RAB11B/ASIC2/RAB11FIP5
GOBP_RIBOSOMAL_LARGE_SUBUNIT_ASSEMBLY	GOBP_RIBOSOMAL_LARGE_SUBUNIT_ASSEMBLY	23	0.46232572538069	1.82037314980742	0.00554016620498615	0.0467886855241265	0.0351294208899954	1518	tags=30%, list=10%, signal=27%	PPAN/NLE1/BRIX1/RRS1/MRTO4/NOP2/RSL24D1
GOBP_CELLULAR_RESPONSE_TO_ARSENIC_CONTAINING_SUBSTANCE	GOBP_CELLULAR_RESPONSE_TO_ARSENIC_CONTAINING_SUBSTANCE	18	0.59317482362415	2.18080361584979	0.00558659217877095	0.0467886855241265	0.0351294208899954	1860	tags=50%, list=12%, signal=44%	ZC3H12A/HMOX1/ATF4/CPEB2/ATF3/DDX3X/SLC38A2/DAXX/DHX36
GOBP_NEGATIVE_REGULATION_OF_T_CELL_RECEPTOR_SIGNALING_PATHWAY	GOBP_NEGATIVE_REGULATION_OF_T_CELL_RECEPTOR_SIGNALING_PATHWAY	18	0.541646191147889	1.99135891329575	0.00558659217877095	0.0467886855241265	0.0351294208899954	1582	tags=39%, list=10%, signal=35%	PTPN2/CBLB/PTPRJ/PTPN22/PAWR/LAPTM5/EZR
GOBP_POSITIVE_REGULATION_OF_INTERLEUKIN_17_PRODUCTION	GOBP_POSITIVE_REGULATION_OF_INTERLEUKIN_17_PRODUCTION	18	0.512367538485857	1.88371612562237	0.00558659217877095	0.0467886855241265	0.0351294208899954	2343	tags=44%, list=15%, signal=38%	MYD88/SPHK1/SLC7A5/OSM/NOD2/IL23A/CCL1/IL6
GOBP_REGULATION_OF_B_CELL_APOPTOTIC_PROCESS	GOBP_REGULATION_OF_B_CELL_APOPTOTIC_PROCESS	18	0.522718812481692	1.92177252124086	0.00558659217877095	0.0467886855241265	0.0351294208899954	3935	tags=67%, list=25%, signal=50%	BCL10/IRS2/AURKB/ADA/IL10/CD74/LYN/BCL6/FNIP1/NOC2L/FOXP1/PTEN
GOBP_REGULATION_OF_RIG_I_SIGNALING_PATHWAY	GOBP_REGULATION_OF_RIG_I_SIGNALING_PATHWAY	18	0.569218227001321	2.09272733469659	0.00558659217877095	0.0467886855241265	0.0351294208899954	1047	tags=33%, list=7%, signal=31%	RNF125/BIRC2/BIRC3/GPATCH3/NPLOC4/TRIM15
GOBP_CELLULAR_RESPONSE_TO_ABIOTIC_STIMULUS	GOBP_CELLULAR_RESPONSE_TO_ABIOTIC_STIMULUS	299	0.258588849694555	1.77016320383674	0.00564971751412429	0.0467886855241265	0.0351294208899954	3304	tags=35%, list=21%, signal=28%	CHEK1/MYC/SLC2A1/BAG3/RELB/ATF4/IRF1/BCL10/MYD88/GNAT1/CDKN1A/SDE2/MDM2/TNKS1BP1/EGFR/CRY2/PTGER4/GADD45A/RRH/DDX3X/AIPL1/EFHD1/GJA1/PKD1L3/NFKB1/TANK/AQP1/HPCA/TLK2/IL13/HDAC4/PDE2A/BDKRB2/GRK1/TENT2/PTAFR/AURKB/TNFRSF8/SLC38A2/FAS/TRPV1/BLM/EIF2AK4/FBXO4/RAC1/HSPA5/SAG/CAB39/GRM1/IL1B/EGR1/TNFRSF10B/ZFP36L1/LTBR/LRRC8D/MMP3/ATP1A1/GRB2/ITGB6/KCNK18/CASP1/DHX36/RIPOR2/CREBBP/EIF2S1/YBX3/ERRFI1/C…
GOBP_NEGATIVE_REGULATION_OF_RECEPTOR_SIGNALING_PATHWAY_VIA_STAT	GOBP_NEGATIVE_REGULATION_OF_RECEPTOR_SIGNALING_PATHWAY_VIA_STAT	27	0.468136489395017	1.95288124080738	0.00568181818181818	0.0467886855241265	0.0351294208899954	3514	tags=52%, list=23%, signal=40%	SOCS3/BCL3/PTPN2/SOCS1/PPP2R1A/SH2B3/GGNBP2/SUZ12/PPP2CA/MIR98/MIRLET7E/NEUROD1/SOCS2/ADIPOR1
GOBP_CIRCADIAN_SLEEP_WAKE_CYCLE_SLEEP	GOBP_CIRCADIAN_SLEEP_WAKE_CYCLE_SLEEP	20	0.489224436538612	1.84110279192688	0.0056980056980057	0.0467886855241265	0.0351294208899954	2312	tags=45%, list=15%, signal=38%	GHRHR/ADORA2A/GHRL/PTGDS/ADA/CSF2/ADORA1/CHRNB2/DRD3
GOBP_KINETOCHORE_ORGANIZATION	GOBP_KINETOCHORE_ORGANIZATION	20	0.517473467517068	1.94741262831127	0.0056980056980057	0.0467886855241265	0.0351294208899954	2926	tags=55%, list=19%, signal=45%	CDT1/RNF4/CENPW/DLGAP5/SENP6/CENPN/CENPF/CENPE/NDC80/CENPA/NUF2
GOBP_POSITIVE_REGULATION_OF_CYTOKINE_PRODUCTION_INVOLVED_IN_INFLAMMATORY_RESPONSE	GOBP_POSITIVE_REGULATION_OF_CYTOKINE_PRODUCTION_INVOLVED_IN_INFLAMMATORY_RESPONSE	20	0.534926149657739	2.01309246647133	0.0056980056980057	0.0467886855241265	0.0351294208899954	2343	tags=50%, list=15%, signal=42%	IL17F/MYD88/STAT3/NOD2/IL17A/CD6/TLR6/GBP5/TNF/IL6
GOBP_POSITIVE_REGULATION_OF_T_HELPER_CELL_DIFFERENTIATION	GOBP_POSITIVE_REGULATION_OF_T_HELPER_CELL_DIFFERENTIATION	20	0.487704082752838	1.83538123063385	0.0056980056980057	0.0467886855241265	0.0351294208899954	3143	tags=60%, list=20%, signal=48%	CD86/MALT1/NFKBIZ/CD80/HLX/NLRP3/ANXA1/IL23A/CCL19/RARA/RIPK2/NFKBID
GOBP_REGULATION_OF_HORMONE_BIOSYNTHETIC_PROCESS	GOBP_REGULATION_OF_HORMONE_BIOSYNTHETIC_PROCESS	20	0.521231019854447	1.96155345935419	0.0056980056980057	0.0467886855241265	0.0351294208899954	2563	tags=55%, list=17%, signal=46%	HIF1A/CYP27B1/ADM/NFKB1/GFI1/EGR1/ATP1A1/REST/BMP2/WNT4/ARNT
GOBP_REGULATION_OF_TRANSLATION_IN_RESPONSE_TO_STRESS	GOBP_REGULATION_OF_TRANSLATION_IN_RESPONSE_TO_STRESS	20	0.502491527067859	1.89103095493314	0.0056980056980057	0.0467886855241265	0.0351294208899954	1966	tags=40%, list=13%, signal=35%	ATF4/PPP1R15A/PPP1R15B/DDX3X/EIF2AK4/EIF4G1/TMED2/EIF2S1
GOBP_RENAL_SODIUM_EXCRETION	GOBP_RENAL_SODIUM_EXCRETION	20	0.491790293837367	1.85075890614278	0.0056980056980057	0.0467886855241265	0.0351294208899954	2939	tags=50%, list=19%, signal=41%	TAC1/ADORA2A/SPX/EDN1/AGT/NPPB/ADORA1/AVP/DRD3/MLLT6
GOBP_TOLERANCE_INDUCTION	GOBP_TOLERANCE_INDUCTION	20	0.524114293240347	1.97240410843098	0.0056980056980057	0.0467886855241265	0.0351294208899954	2708	tags=50%, list=18%, signal=41%	TNFAIP3/CBLB/HAVCR2/IRAK3/MARCHF7/CD274/ICOS/ACOD1/TGFBR2/LYN
GOBP_NUCLEAR_TRANSPORT	GOBP_NUCLEAR_TRANSPORT	309	0.307812752412686	2.10976148849516	0.00571428571428571	0.0467886855241265	0.0351294208899954	3263	tags=39%, list=21%, signal=31%	ZC3H12A/NUP62/SFN/BAG3/NFKBIA/MALT1/NMD3/JAK2/DUSP16/CDKN1A/DHX38/SDAD1/CBLB/NUP98/SYK/STAT3/POM121/EIF6/U2AF1/SNRPD1/MAGOH/ALYREF/NUP54/NOLC1/DDX39B/NUP50/SMAD3/RRS1/GTSE1/YTHDC1/RBM22/POLDIP3/CDH1/LSG1/NUP214/KPNA1/NUP88/NUP153/NOL6/HSPA9/AKAP13/SNRPD3/SRSF11/ABCE1/DDX19B/EIF4A3/SSB/RNPS1/CITED1/TCF7L2/IL1B/NUP93/MMP12/SRSF4/GCKR/ALKBH5/UFM1/SMG1/SRSF3/TXNIP/EIF5A/EIF4ENIF1/CPSF1/NOP9/DHX9/SRRM…
GOBP_POSITIVE_REGULATION_OF_CELL_ACTIVATION	GOBP_POSITIVE_REGULATION_OF_CELL_ACTIVATION	298	0.293240475863842	2.00179502104596	0.00571428571428571	0.0467886855241265	0.0351294208899954	3003	tags=33%, list=19%, signal=27%	CD86/SLC7A1/MAP3K8/TNFRSF14/BCL10/MYD88/TRAF6/MALT1/TAC1/JAK2/TNFRSF4/CLEC4D/CDKN1A/IL12A/SOCS1/SYK/THBS1/IRS2/CRLF2/RUNX3/HAVCR2/PLEK/ADAM8/SHLD3/RUNX1/NFKBIZ/CD80/CD83/CCDC88B/NR4A3/IL1A/TSLP/CCL3/IL13/CTLA4/CD274/HLX/DUSP10/PTPN22/NLRP3/PTAFR/ADA/IL10/RHOH/FLOT2/NOD2/ANXA1/CD28/EBI3/CLCF1/RAC1/TNFSF9/TIRAP/CD6/CCR7/ICOS/IL1B/SELP/LEF1/TLR6/IL23A/GAB2/CCL19/VCAM1/GRB2/PPP2R3C/TESPA1/TOX/CHRNB2/…
GOBP_PROTEIN_POLYUBIQUITINATION	GOBP_PROTEIN_POLYUBIQUITINATION	315	0.226316105188504	1.56204363198341	0.00571428571428571	0.0467886855241265	0.0351294208899954	2903	tags=29%, list=19%, signal=24%	RNF19B/RNF125/RNF19A/BIRC2/FBXW10/TRAF6/TNFAIP3/SASH1/PSMD11/MARCHF1/MDM2/UBE2J2/RBBP6/FBXL22/MARCHF5/TRIM71/DDX3X/TPP2/RLIM/MARCHF7/RNF4/TRAF3IP2/UBC/RNF183/SIAH2/RNF180/WSB1/PSMD3/PTPN22/PSMD12/ARIH1/CUL3/PSMD6/CCNF/RNF40/PSMA2/UBE2J1/NOD2/FBXW11/FBXO4/RNF144B/UBE2K/OTUB1/RNF26/RNF166/HECTD1/PLAA/DTL/RNF8/FBXO11/UBE2G1/RNF115/PSMA6/TRAF4/DDA1/ARIH2/ZNRF1/FBXL5/PSMB7/PSMC4/PSMC6/HECW1/TNKS/PARP1…
GOBP_REGULATION_OF_APOPTOTIC_SIGNALING_PATHWAY	GOBP_REGULATION_OF_APOPTOTIC_SIGNALING_PATHWAY	315	0.263968829821937	1.82192438015858	0.00571428571428571	0.0467886855241265	0.0351294208899954	3386	tags=35%, list=22%, signal=28%	ACKR3/HIF1A/IFNB1/COL2A1/HMOX1/GDNF/PTPN2/RELA/BCL10/PTPN1/SOD2/CD44/ITPRIP/RIPK1/TNFAIP3/HSPB1/SLC9A3R1/ICAM1/PLAUR/NLE1/MDM2/THBS1/INHBB/GCLM/DBH/CDKN2D/FGG/SFPQ/SKIL/ATF3/DDX3X/GNAI3/MCL1/MARCHF7/PLAGL2/RNF183/IL1A/SIAH2/UNC5B/ITGAV/BDKRB2/RIPK3/DEDD2/BCL2L11/NR4A2/SGMS1/FAS/IL19/NFE2L2/CSF2/MAPK8IP1/TCF7L2/FZD9/IL1B/TNFRSF10B/BCLAF1/LTBR/PMAIP1/HGF/AGT/SCG2/ITM2C/YBX3/CSNK2A2/AVP/PTPMT1/TNF/S…
GOBP_REGULATION_OF_MRNA_METABOLIC_PROCESS	GOBP_REGULATION_OF_MRNA_METABOLIC_PROCESS	311	0.330321053976105	2.26511894227831	0.00571428571428571	0.0467886855241265	0.0351294208899954	3085	tags=36%, list=20%, signal=30%	ZC3H12A/MAPKAPK2/ZC3HAV1/GDNF/PDE12/MYD88/HSPB1/NOCT/PSMD11/NUP98/SF1/APEX1/RBM39/ZFP36/YWHAZ/TRIM71/MAGOH/LEO1/TBRG4/YTHDF1/DYRK1A/TENT5D/THRAP3/UBC/YTHDC1/HNRNPA0/TRA2B/CCNB1/SRSF12/RBM15/CARHSP1/NUP214/PSMD3/PSMD12/SAMD4B/PSMD6/CPSF7/RNF40/PSMA2/ZC3H10/RBM25/MEIOC/LARP1/RBM7/CELF6/YTHDF2/EIF4G1/TIRAP/RNPS1/CDK9/HNRNPC/CDC73/DIS3/SLC11A1/EXOSC9/SRSF4/ZFP36L1/ALKBH5/SRSF3/PSMA6/DAZAP1/HNRNPD/EIF…
GOBP_LEUKOCYTE_CELL_CELL_ADHESION	GOBP_LEUKOCYTE_CELL_CELL_ADHESION	314	0.355563419703476	2.45650289218907	0.00574712643678161	0.0469794172681101	0.0352726242229471	3240	tags=40%, list=21%, signal=32%	ZC3H12A/TNIP1/CD86/IFNB1/SDC4/CEBPB/SLC7A1/MAP3K8/PTPN2/IRF1/TNFRSF14/RELA/BCL10/CD44/TRAF6/MALT1/ICAM1/CBLB/IL12A/SOCS1/SYK/RUNX3/HAVCR2/ADAM8/SOCS6/RUNX1/NFKBIZ/CRTAM/CD80/MARCHF7/CD83/CCDC88B/NR4A3/ITGA5/IL1A/SEMA4D/CTLA4/CD274/HLX/DUSP10/ARG2/PTPN22/LAX1/PAWR/NLRP3/PTAFR/LAG3/TIGIT/GOLPH3/ADA/IL10/LAPTM5/RHOH/FLOT2/NOD2/ANXA1/CERCAM/IL20RB/CD28/EBI3/RAC1/TNFSF9/FGL2/CD6/MADCAM1/CCR7/ICOS/MIR2…
GOBP_CHROMOSOME_SEGREGATION	GOBP_CHROMOSOME_SEGREGATION	306	0.252381771202501	1.72190315779269	0.00581395348837209	0.0471938775510204	0.0354336431842226	2863	tags=29%, list=19%, signal=24%	PLSCR1/FAM83D/ZWINT/NUP62/FEN1/SKA3/RIOK3/CHMP4B/CDT1/MKI67/SGO1/TOP3A/SPC25/GEM/SPAG5/BIRC5/SFPQ/INCENP/DDX3X/NEK6/RRS1/PPP2R1A/TLK2/CDCA8/CCNB1/DUSP1/LATS1/CDCA2/ANKRD53/UBE2I/AURKB/CEP85/CUL3/NCAPG/KIF18B/NDEL1/CDCA5/TOP1/RCC1/CENPW/MEIOC/RACGAP1/DLGAP5/NUSAP1/RAD18/TOP2A/NAA50/EME1/STAG3/RNF212B/KIFC1/PLK1/CENPN/ACTR3/CENPF/CCNE2/TACC3/CHAMP1/SMC5/CSNK2A2/TNKS/CENPQ/KIF23/SYCE1L/TEX12/WAPL/US…
GOBP_RESPONSE_TO_STEROID_HORMONE	GOBP_RESPONSE_TO_STEROID_HORMONE	306	0.231506554894356	1.5794796352485	0.00581395348837209	0.0471938775510204	0.0354336431842226	2792	tags=27%, list=18%, signal=23%	GJB2/ADM/TLR2/TRH/RELA/JAK2/TAF7/ICAM1/CDKN1A/FOSL1/EGLN2/THBS1/EGFR/GHRHR/PPARD/CRY2/DDX54/ZFP36/RUNX1/IL1RN/NR4A3/AQP1/ACR/SGK1/STC1/CALCR/DUSP1/AXIN1/LATS1/BCL2L11/FOS/PTAFR/IL10/SST/ANXA1/DAB2/PER1/ARNTL/FOXO1/ALPL/DDIT4/OXTR/FOSB/NR2E1/LEF1/HSD11B2/ADAM9/ZFP36L1/UFM1/TXNIP/EDN1/GABRB1/SAFB/DAXX/ATP1A1/ERRFI1/CRY1/TMF1/ABHD2/FOXA1/TNF/ACOD1/FOXH1/SRC/TGFBR2/IL6/ASS1/ZFP36L2/IL22/REST/UBR5/GOT…
GOBP_HEAD_MORPHOGENESIS	GOBP_HEAD_MORPHOGENESIS	33	0.403407719596863	1.79218163433604	0.00583090379008746	0.0471938775510204	0.0354336431842226	3434	tags=45%, list=22%, signal=35%	TIPARP/CSRNP1/ARID5B/CRISPLD2/ANKRD11/LEF1/SGPL1/CLDN5/MMP2/PTPN11/CRISPLD1/MYH3/ATP6AP2/WNT3/NIPBL
GOBP_POSTSYNAPTIC_SIGNAL_TRANSDUCTION	GOBP_POSTSYNAPTIC_SIGNAL_TRANSDUCTION	33	0.400871396606535	1.78091375010579	0.00583090379008746	0.0471938775510204	0.0354336431842226	3222	tags=48%, list=21%, signal=38%	RELA/PRR7/JAK2/RGS8/CHRM1/KPNA1/CHRM4/CHRNA7/CDK5R1/CHRNB2/CHRNA3/HRH4/GRK2/ACHE/OPRM1/CRKL
GOBP_REGULATION_OF_DNA_DAMAGE_RESPONSE_SIGNAL_TRANSDUCTION_BY_P53_CLASS_MEDIATOR	GOBP_REGULATION_OF_DNA_DAMAGE_RESPONSE_SIGNAL_TRANSDUCTION_BY_P53_CLASS_MEDIATOR	30	0.44650331862145	1.91855495476716	0.00583090379008746	0.0471938775510204	0.0354336431842226	2400	tags=33%, list=16%, signal=28%	DYRK3/CD44/SPRED1/MDM2/DYRK1A/MARCHF7/YJU2/PMAIP1/SPRED2/CD74
GOBP_TYPE_2_IMMUNE_RESPONSE	GOBP_TYPE_2_IMMUNE_RESPONSE	33	0.402466687011168	1.7880009971408	0.00583090379008746	0.0471938775510204	0.0354336431842226	2554	tags=42%, list=17%, signal=35%	BCL3/CD86/IFNB1/BATF/HLX/ARG2/NLRP3/IL10/NOD2/ANXA1/RARA/IL6/CD74/DENND1B
GOBP_RESPONSE_TO_INTERLEUKIN_7	GOBP_RESPONSE_TO_INTERLEUKIN_7	29	0.439953273181005	1.85625941047559	0.00586510263929619	0.0473150329311091	0.0355246078756335	2017	tags=38%, list=13%, signal=33%	SOCS1/IRS2/CRLF2/STAT3/CISH/STAT5A/TSLP/JAK1/RAD23B/BRWD1/H3C13
GOBP_SECRETION_BY_TISSUE	GOBP_SECRETION_BY_TISSUE	29	0.434217559972555	1.83205917770543	0.00586510263929619	0.0473150329311091	0.0355246078756335	3191	tags=45%, list=21%, signal=36%	TAC1/NLRP6/P2RY2/PRKCE/CHRM1/AQP1/ADA/ADORA1/NR1H2/STK39/KCNN4/NPR3/ALOX12B
GOBP_REGULATION_OF_INFLAMMATORY_RESPONSE	GOBP_REGULATION_OF_INFLAMMATORY_RESPONSE	300	0.318813240029624	2.17911007573699	0.00588235294117647	0.0473765283527486	0.0355707792635531	3094	tags=36%, list=20%, signal=29%	SBNO2/SOCS3/TLR2/TNIP1/BIRC2/CEBPB/PTPN2/RELA/ABCC1/NFKBIA/MYD88/PIK3AP1/RIPK1/TAC1/NLRP6/TNFAIP3/JAK2/MEFV/BIRC3/METRNL/GIT1/EGFR/PPARD/PTGER4/IL1R1/ADAM8/SPHK1/BRD4/SPATA2/NFKBIZ/SMAD3/OSMR/RICTOR/NFKB1/TSLP/TNFAIP6/CCL3/IL13/OSM/GHRL/PDE2A/TNFRSF1B/F12/DUSP10/TGM2/OTULIN/NLRP3/ADA/IL10/IL20/NOD2/ANXA1/IL20RB/CD28/BAP1/GPRC5B/CCR7/FCGR2B/IL1B/DUOXA2/LACC1/AOAH/IL23A/PSMA6/HGF/ETS1/AGT/CDH5/MMP3…
GOBP_GLYCEROPHOSPHOLIPID_METABOLIC_PROCESS	GOBP_GLYCEROPHOSPHOLIPID_METABOLIC_PROCESS	329	-0.239698117537784	-1.44240367295791	0.00591715976331361	0.0474406991260924	0.0356189593327382	4538	tags=38%, list=29%, signal=27%	ITPKA/PIGX/GPAM/NR1H4/PLA2G6/PTDSS1/FIG4/PDXP/CSNK2A1/PIGF/AGPAT3/CEPT1/NAAA/SLC44A5/ABHD3/CRLS1/TMEM150A/PIP4P1/LPIN1/PLA2G4C/PGP/ABHD12/PIGK/PGAP3/SLC44A4/PIGS/GDPD1/CPNE3/LPCAT1/PLA2G4F/PTPN13/FAR1/PIP4P2/PCYT1B/STOML2/DDHD1/ABHD12B/PIK3R3/DNAJC19/PLA2G4A/HDHD5/GPLD1/PIK3C2B/MBOAT2/PITPNM3/AJUBA/SLC27A1/DGKA/PIGW/INPP5E/PIK3R4/NAPEPLD/PLD1/OCRL/RAB38/SERAC1/DGKQ/INPP5B/FAM126A/MTMR4/SLC44A3/MP…
GOBP_CELLULAR_RESPONSE_TO_GLUCOSE_STARVATION	GOBP_CELLULAR_RESPONSE_TO_GLUCOSE_STARVATION	44	0.356563201886565	1.75353310305657	0.00593471810089021	0.0474406991260924	0.0356189593327382	1724	tags=30%, list=11%, signal=26%	ZC3H12A/SLC2A1/ATF4/CPEB4/MYBBP1A/UPP1/NUAK2/SIK1/SESN1/HSPA5/NFE2L2/BHLHA15/PMAIP1
GOBP_IN_UTERO_EMBRYONIC_DEVELOPMENT	GOBP_IN_UTERO_EMBRYONIC_DEVELOPMENT	320	0.232837761286763	1.61616446920447	0.00595238095238095	0.0474406991260924	0.0356189593327382	2711	tags=27%, list=18%, signal=23%	HIF1A/ADM/SOCS3/STIL/CEBPB/CHD7/DBN1/MAFF/TRAF6/FURIN/JUNB/IFITM5/PRDM14/CMIP/FOSL1/NLE1/RBBP6/ZFAND5/ELF3/EIF2S2/ELL/E2F7/NPM2/BCOR/ASCL2/SKIL/MAFG/ALKBH1/SMAD3/CHST11/NOTCH2/SH3PXD2A/CCN1/CCNB1/LATS1/GGNBP2/BCL2L11/FOXC1/CUL3/WDR74/ADA/NDEL1/IL10/GATA6/XAB2/PHLDA2/RTF1/CSF2/CITED1/SLC39A1/LEF1/ZFP36L1/EDN1/TMED2/MDFI/GRB2/SPIC/VASH2/YBX3/NSRP1/SEC24D/LIF/HEY2/CHD8/SETD2/SP3/TGFBR1/E2F8/TGFBR2/R…
GOBP_NEURON_DEATH	GOBP_NEURON_DEATH	318	0.217014684256786	1.50101452040962	0.00595238095238095	0.0474406991260924	0.0356189593327382	2836	tags=27%, list=18%, signal=22%	SLC7A11/HIF1A/HMOX1/REL/CEBPB/GDNF/ATF4/SOD2/CPEB4/PRKCG/JAK2/CHMP4B/TBK1/WNT1/EGLN2/GCLM/ADORA2A/ADAM8/EGLN3/ALKBH1/PCSK9/DKK1/PITX3/MCL1/NR4A3/PICALM/CCL3/IL13/UNC5B/HDAC4/TNFRSF1B/RETREG1/BCL2L11/FOS/NR4A2/DLX1/CNTF/IL10/FAS/TRPC5/CLCF1/HSPA5/CHRNA7/CDK5R1/EIF4G1/DDIT4/FCGR2B/JUN/CITED1/CSF3/FZD9/EGR1/TLR6/DNAJC5/MYBL2/DAXX/GDF5/USP53/EIF2S1/CSF1/SSH1/C5AR1/ADORA1/SLC23A2/TNF/CDC34/DIABLO/SLC1…
GOBP_POSITIVE_REGULATION_OF_DEFENSE_RESPONSE	GOBP_POSITIVE_REGULATION_OF_DEFENSE_RESPONSE	302	0.352800282400018	2.40472173653797	0.00595238095238095	0.0474406991260924	0.0356189593327382	2978	tags=36%, list=19%, signal=29%	PLSCR1/TLR2/TNIP1/IFNB1/MUC13/CEBPB/RELB/EREG/RELA/BCL10/ABCC1/NFKBIA/TRAF6/MALT1/RIPK1/TAC1/RIOK3/JAK2/TXK/TBK1/CLEC4D/PSMD11/IL12A/SYK/EGFR/HAVCR2/PTGER4/ADAM8/SFPQ/GJA1/AIM2/NFKBIZ/CRTAM/OSMR/PVR/NFKB1/TSLP/CCL3/OSM/PDE2A/TGM2/PSMD3/PSMD12/LAG3/IL18RAP/PSMD6/FCER1G/PSMA2/CLEC4E/IKBKB/NOD2/FBXW11/CD28/UBE2K/GPRC5B/CCR7/IL1B/MMP12/POLR3F/TAB3/IL23A/PSMA6/ETS1/AGT/PSMB7/TAB2/PSMC4/CREBBP/DHX9/PSM…
GOBP_ACTIVATION_OF_PROTEIN_KINASE_ACTIVITY	GOBP_ACTIVATION_OF_PROTEIN_KINASE_ACTIVITY	304	0.256085550506438	1.7421601755579	0.00598802395209581	0.0474406991260924	0.0356189593327382	3137	tags=34%, list=20%, signal=28%	PAK6/CD86/MAPKAPK2/MAP2K3/MAP3K8/PTPN1/TRAF6/MALT1/RIPK1/GADD45B/JAK2/DUSP5/ADORA2B/SOCS1/SYK/THBS1/MAP4K4/GNG3/EGFR/IRAK2/CDK1/GADD45A/GPRC5A/GADD45G/CARTPT/RICTOR/COPS8/MAPKAPK3/UBC/GHRL/AXIN1/RIPK3/IQGAP3/NRG1/NOD2/INAVA/GDF15/CHRNA7/EPGN/CDK5R1/GPRC5B/TIRAP/CAB39/GRM1/IL1B/SLC11A1/TNFRSF10B/ADAM9/TAB3/MAP4K5/TLR6/IL23A/TRAF4/HGF/CCL19/TNFSF15/AGT/DAXX/PRR5/PPP2R3C/TAB2/C5AR1/ADORA1/CLSPN/KSR1…
GOBP_NEGATIVE_REGULATION_OF_RESPONSE_TO_EXTERNAL_STIMULUS	GOBP_NEGATIVE_REGULATION_OF_RESPONSE_TO_EXTERNAL_STIMULUS	327	0.250768551271171	1.73980406401507	0.00598802395209581	0.0474406991260924	0.0356189593327382	3248	tags=31%, list=21%, signal=25%	SOCS3/SEMA4C/RNF125/TRIB1/PTPN2/NLRP6/RIOK3/TNFAIP3/PLAT/PLAUR/MEFV/METRNL/GIT1/THBS1/HAVCR2/PPARD/PTGER4/ADORA2A/FGG/GPATCH3/GJA1/NPLOC4/IRAK3/SMAD3/CARTPT/NFKB1/OTOP1/SEMA4D/TNFAIP6/IL13/GHRL/SEMA6B/TNFRSF1B/F12/DUSP1/GRIN3A/SH2B3/DUSP10/OTULIN/ARG2/NLRP3/ADA/IL10/NOD2/IL20RB/RIN3/YTHDF2/SPX/CACTIN/RNF26/FGL2/FCGR2B/SEMA4A/MMP12/AOAH/HGF/EDN1/CDH5/DRD1/NFKBIL1/C1QTNF3/SMPDL3B/ADORA1/GPS2/F11/TN…
GOBP_RESPONSE_TO_DSRNA	GOBP_RESPONSE_TO_DSRNA	38	0.400602269464874	1.85303386326613	0.00598802395209581	0.0474406991260924	0.0356189593327382	1950	tags=37%, list=13%, signal=32%	IFNB1/PDE12/NFKBIA/RIOK3/DDX21/IFNA1/IRAK3/NFKB1/SLC3A2/NOD2/RALB/PMAIP1/DHX36/DHX9
GOBP_TRANSFORMING_GROWTH_FACTOR_BETA_PRODUCTION	GOBP_TRANSFORMING_GROWTH_FACTOR_BETA_PRODUCTION	38	0.393922031871465	1.82213362275629	0.00598802395209581	0.0474406991260924	0.0356189593327382	3445	tags=47%, list=22%, signal=37%	HIF1A/FURIN/THBS1/SMAD3/IL13/ITGAV/GATA6/ITGB6/ITGB8/PTGS2/LRRC32/FN1/ATP6AP2/NRROS/WNT11/TYROBP/CD34/SMAD4
GOBP_POSITIVE_REGULATION_OF_REACTIVE_OXYGEN_SPECIES_BIOSYNTHETIC_PROCESS	GOBP_POSITIVE_REGULATION_OF_REACTIVE_OXYGEN_SPECIES_BIOSYNTHETIC_PROCESS	46	0.35434325698401	1.74760629723048	0.00600600600600601	0.0474406991260924	0.0356189593327382	3203	tags=41%, list=21%, signal=33%	SOD2/JAK2/ICAM1/SMAD3/HDAC4/PTX3/IL1B/DUOXA2/TLR6/EDN1/TNF/PTGS2/ASS1/DNM2/IFNG/PTK2B/KLF4/HSP90AA1/ITGB2
GOBP_REGULATION_OF_EXTRACELLULAR_MATRIX_ORGANIZATION	GOBP_REGULATION_OF_EXTRACELLULAR_MATRIX_ORGANIZATION	46	0.336129954348871	1.65777904145186	0.00600600600600601	0.0474406991260924	0.0356189593327382	2967	tags=35%, list=19%, signal=28%	RUNX1/SMAD3/TNFRSF1B/MELTF/CARMIL2/ETS1/AGT/FAP/SOX9/IL6/HAS2/BMP2/RIC1/NOTCH1/MIR98/TNFRSF1A
GOBP_REGULATION_OF_LYMPHOCYTE_APOPTOTIC_PROCESS	GOBP_REGULATION_OF_LYMPHOCYTE_APOPTOTIC_PROCESS	46	0.339951904582547	1.67662874203012	0.00600600600600601	0.0474406991260924	0.0356189593327382	1314	tags=24%, list=9%, signal=22%	HIF1A/BCL10/IRS2/ADAM8/CD274/RIPK3/ARG2/AURKB/ADA/IL10/ST3GAL1
GOBP_TRANSMEMBRANE_RECEPTOR_PROTEIN_SERINE_THREONINE_KINASE_SIGNALING_PATHWAY	GOBP_TRANSMEMBRANE_RECEPTOR_PROTEIN_SERINE_THREONINE_KINASE_SIGNALING_PATHWAY	322	0.228564155324364	1.59051216884955	0.00606060606060606	0.0477952602952603	0.0358851674641148	3175	tags=30%, list=21%, signal=25%	IL17F/SPRY2/FURIN/JAK2/GCNT2/SPRED1/WNT1/WFIKKN1/THBS1/INHBB/SUB1/STRAP/SPINT3/BTBD11/SKIL/SMAD1/DKK1/SMAD3/CHST11/SKOR1/UBC/PXN/NOTCH2/CCN1/LATS1/SPRY1/FOS/DLX1/LEMD3/PEG10/HIVEP1/LPXN/LEMD2/DAB2/GDF15/HSPA5/TGFBR3L/FSTL1/JUN/CITED1/LRG1/NUP93/MIR183/LEF1/EGR1/ADAM9/BMPER/HOXA13/CDH5/AMH/FAM83G/CLDN5/ITGB6/GDF5/SDCBP/BMP10/CREBBP/SPRED2/ITGB8/FOXH1/CGN/SRC/FERMT2/PDCD4/TGFBR1/UBE2D3/USP9X/PPM1A/…
GOBP_NEGATIVE_REGULATION_OF_LYMPHOCYTE_DIFFERENTIATION	GOBP_NEGATIVE_REGULATION_OF_LYMPHOCYTE_DIFFERENTIATION	48	0.317596223075031	1.58825327192806	0.00609756097560976	0.0478566149297857	0.0359312331476375	1451	tags=27%, list=9%, signal=25%	ZC3H12A/IFNB1/PTPN2/IRF1/SOCS1/RUNX3/RUNX1/HMGB3/CTLA4/HLX/LAG3/ANXA1/FGL2
GOBP_POSITIVE_REGULATION_OF_EPITHELIAL_TO_MESENCHYMAL_TRANSITION	GOBP_POSITIVE_REGULATION_OF_EPITHELIAL_TO_MESENCHYMAL_TRANSITION	48	0.323948426745049	1.62001973364847	0.00609756097560976	0.0478566149297857	0.0359312331476375	3869	tags=46%, list=25%, signal=34%	GCNT2/SMAD3/FOXC1/DAB2/TCF7L2/IL1B/LEF1/SDCBP/FERMT2/TGFBR1/GLIPR2/TGFBR2/IL6/BMP2/NOTCH1/MIR221/LOXL2/WWTR1/SMAD4/TGFB2/ISL1/SMAD2
GOBP_SODIUM_ION_HOMEOSTASIS	GOBP_SODIUM_ION_HOMEOSTASIS	48	0.353757427380012	1.76909028093958	0.00609756097560976	0.0478566149297857	0.0359312331476375	3621	tags=44%, list=23%, signal=34%	TAC1/ADORA2A/IL1A/ATP1B3/SPX/ATP1A4/EDN1/AGT/NPPB/ATP1A1/ADORA1/AVP/DRD3/ATP4B/MLLT6/SLC9A1/EXT1/TMPRSS3/NEDD4L/SCNN1A/ATP1B1
GOBP_IMMUNE_RESPONSE_REGULATING_SIGNALING_PATHWAY	GOBP_IMMUNE_RESPONSE_REGULATING_SIGNALING_PATHWAY	348	0.327024342038053	2.29330332802798	0.00628930817610063	0.0491264849755416	0.0368846644914172	3720	tags=41%, list=24%, signal=32%	BCAR1/PLSCR1/ZC3H12A/MUC13/RELB/LAT2/PTPN2/RELA/BCL10/PDE4B/TRAF6/MALT1/TXK/SH2B2/PDE4D/CLEC4D/PSMD11/CBLB/SYK/KLHL6/ITK/ELF2/RUNX1/PTPRJ/NFKBIZ/THEMIS2/PRKCE/NFKB1/NR4A3/CTLA4/PSMD3/PTPN22/PSMD12/ACTG1/LAX1/PAWR/FOS/PSMD6/FCER1G/PSMA2/ADA/ABI1/CLEC4E/LAPTM5/IKBKB/FBXW11/LPXN/IL20RB/CD28/RAC1/CCR7/FCGR2B/JUN/EZR/TAB3/PAG1/LCP2/PSMA6/ACTR3/GAB2/GRB2/SOS1/PSMB7/TESPA1/EIF2B2/TAB2/PSMC4/CREBBP/PSMC6…
GOBP_POSITIVE_REGULATION_OF_PROTEOLYSIS	GOBP_POSITIVE_REGULATION_OF_PROTEOLYSIS	331	0.241151929015977	1.66590916524433	0.00628930817610063	0.0491264849755416	0.0368846644914172	2880	tags=27%, list=19%, signal=23%	RNF19B/ZC3H12A/MYC/TNIP1/RNF19A/TRIB1/BCL10/MALT1/RIPK1/FURIN/PRR7/PRSS22/JAK2/F3/CSNK1D/MEFV/MDM2/SYK/STAT3/ADAM8/PDCD6/MBP/HIP1R/EGLN3/DDX3X/AIM2/SMAD3/IST1/TANK/PICALM/CCN1/TNFRSF1B/RNF180/F12/AXIN1/BCL2L11/ARIH1/ASTL/NLRP3/RNF40/PLK3/LAPTM5/PLK2/FAS/FBXW11/MELTF/DAB2/RNF144B/ADRM1/NFE2L2/HECTD1/IL1B/SEMG1/PLK1/TNFRSF10B/ADAM9/PMAIP1/DDA1/ARIH2/TNFSF15/CASP1/PSMC4/BAG2/MMP14/PSMD14/TNF/DIABLO/…
GOBP_REGULATION_OF_IMMUNE_EFFECTOR_PROCESS	GOBP_REGULATION_OF_IMMUNE_EFFECTOR_PROCESS	331	0.246275462841121	1.70130320912603	0.00628930817610063	0.0491264849755416	0.0368846644914172	2708	tags=27%, list=18%, signal=23%	ZC3H12A/RNF125/CD86/IFNB1/HMOX1/IL17F/TNFRSF14/BCL10/TRAF6/MALT1/RIOK3/TNFAIP3/TNFRSF4/DDX21/ICAM1/IL12A/SYK/HAVCR2/IL1R1/SHLD3/GPATCH3/SLC7A5/FES/NPLOC4/PTPRJ/IRAK3/AIM2/NFKBIZ/CRTAM/CD80/PVR/NR4A3/TRAF3IP2/IL27/IL13/TNFRSF1B/HLX/DUSP10/RIPK3/PTPN22/NLRP3/PTAFR/LAG3/IL18RAP/IL10/LAPTM5/EIF2AK4/NOD2/ANXA1/IL20RB/CD28/CLCF1/HK1/GPRC5B/RNF26/IL17A/FGL2/APOA2/FCGR2B/IL1B/MMP12/IL23A/GAB2/CCL19/DHX36…
GOBP_ADAPTIVE_IMMUNE_RESPONSE	GOBP_ADAPTIVE_IMMUNE_RESPONSE	346	0.301096241227653	2.1069895799836	0.00632911392405063	0.049203111564381	0.0369421965135407	3003	tags=31%, list=19%, signal=26%	RNF19B/ZC3H12A/RNF125/BCL3/CD86/IFNB1/IL17F/BATF/RELB/PRDM1/LAT2/IRF1/TNFRSF14/BCL10/MYD88/NFKB2/TRAF6/MALT1/PRR7/TNFAIP3/JAK2/TXK/ICAM1/IL17RA/CLEC4D/IL12A/SYK/IFNA1/STAT3/HAVCR2/KLHL6/IL1R1/ITK/SHLD3/NFKBIZ/CD80/PVR/SAMSN1/IL27/TNFRSF1B/CTLA4/CD274/HLX/DUSP10/RIPK3/TAP1/ARG2/TRAV12-1/LAX1/NLRP3/LAG3/FCER1G/ADA/TRBV28/IL10/EIF2AK4/NOD2/ANXA1/IL20RB/CD28/EBI3/CLCF1/OTUB1/IL17A/CD6/FCGR2B/IL1B/SEM…
GOBP_PEPTIDYL_TYROSINE_MODIFICATION	GOBP_PEPTIDYL_TYROSINE_MODIFICATION	346	0.23121112965915	1.61795258214377	0.00632911392405063	0.049203111564381	0.0369421965135407	3228	tags=32%, list=21%, signal=26%	SOCS3/LRP8/MAP2K3/EREG/PTPN2/TNFRSF14/DYRK3/MST1R/PTPN1/CD44/JAK2/TXK/EPHA2/ICAM1/CBLB/IL12A/SOCS1/SYK/EGFR/STAT3/ITK/GPRC5A/FES/DOK7/PTPRJ/IL24/CD80/DYRK1A/PRKCE/SAMSN1/RICTOR/ITGA5/TSLP/SEMA4D/PPP2R1A/IL13/OSM/GHRL/ALKAL2/SH2B3/JAK1/GGNBP2/NRG1/CNTF/ABI1/IL20/NOD2/ROR1/CLCF1/TWF1/SH3BP5/EPGN/GPRC5B/HIPK4/CSF2/CSF3/RAP2C/CASS4/IL23A/HGF/AREG/AGT/SUZ12/WEE2/HTR2A/ERRFI1/ADORA1/LIF/TNF/SHC1/SRC/HB…
GOBP_POSITIVE_REGULATION_OF_CELL_CYCLE	GOBP_POSITIVE_REGULATION_OF_CELL_CYCLE	353	0.253079881316609	1.77135027043542	0.00632911392405063	0.049203111564381	0.0369421965135407	2798	tags=29%, list=18%, signal=24%	PLSCR1/FAM83D/ADAMTS1/CHEK1/NUP62/SFN/FEN1/EREG/DYRK3/ID2/DBF4/CDKN1A/CDT1/FOSL1/CKS2/MDM2/TNKS1BP1/EGFR/APEX1/CDK1/SPHK1/SPAG5/PIWIL2/GADD45A/MYBBP1A/E2F7/NPM2/BRD4/SFPQ/OVOL1/DDX3X/TGM1/CCNK/DDX39B/CDC25C/PRKCE/GTSE1/IL1A/CCNB1/BCL2L11/AURKB/CUL3/PLK3/CDCA5/IL10/PLK2/ZBTB17/ANXA1/MEIOC/RACGAP1/CD28/YTHDC2/DLGAP5/GATA6/NUSAP1/EPGN/CDK5R1/EIF4G1/TAS1R2/CDK9/CDC73/FZD9/IL1B/FOXG1/NR2E1/DTL/CNOT11/…
GOBP_RNA_SPLICING_VIA_TRANSESTERIFICATION_REACTIONS	GOBP_RNA_SPLICING_VIA_TRANSESTERIFICATION_REACTIONS	329	0.279175540072372	1.93260082000575	0.00636942675159236	0.0493887874104257	0.037081603826906	3399	tags=36%, list=22%, signal=29%	DHX38/NUP98/SF1/STRAP/SMNDC1/RBM39/SFPQ/PTBP2/U2AF1/SNRPD1/MAGOH/DHX15/ALYREF/PCF11/RAVER1/DDX39B/GTF2F2/DYRK1A/SF3B1/THRAP3/YTHDC1/RBM22/CWC25/HNRNPA0/USP49/TRA2B/SRSF12/RBM15/GTF2F1/DBR1/CPSF7/PRPF40A/ZC3H10/SNRPD3/RBM25/SRSF11/RBM7/CELF6/XAB2/CACTIN/EIF4A3/RNPS1/HNRNPC/CCAR1/RBM17/DHX8/YJU2/SRSF4/SRSF3/SNRPB2/DAZAP1/HNRNPD/CPSF1/CLP1/DHX9/NSRP1/SRRM1/CDK13/USP39/DDX1/SRSF5/ELAVL1/SCAF11/SF3B4/…
GOBP_NUCLEAR_ENVELOPE_ORGANIZATION	GOBP_NUCLEAR_ENVELOPE_ORGANIZATION	51	0.343689101378663	1.72794823184748	0.00638977635782748	0.0493887874104257	0.037081603826906	2588	tags=37%, list=17%, signal=31%	CHMP4B/CDK1/NEK6/PPP2R1A/CCNB1/PPP2R2A/LEMD3/NDEL1/LEMD2/NUP93/SUN3/PLK1/PPP2CA/SUN5/TOR1A/REEP3/CCNB2/TOR1AIP1/NUP155
GOBP_POSITIVE_REGULATION_OF_RESPONSE_TO_CYTOKINE_STIMULUS	GOBP_POSITIVE_REGULATION_OF_RESPONSE_TO_CYTOKINE_STIMULUS	51	0.37108027360005	1.86566143665472	0.00638977635782748	0.0493887874104257	0.037081603826906	2561	tags=39%, list=17%, signal=33%	HIF1A/TLR2/RIPK1/TXK/TBK1/IL1R1/TSLP/LAPTM5/GFI1/UBE2K/MMP12/EDN1/CASP1/DHX9/CSF1/CD300LF/CD74/NLRC5/MED1/IKBKE
GOBP_GLYOXYLATE_METABOLIC_PROCESS	GOBP_GLYOXYLATE_METABOLIC_PROCESS	10	-0.638630329127933	-1.77084757226771	0.00645161290322581	0.0493887874104257	0.037081603826906	1209	tags=40%, list=8%, signal=37%	HYI/GRHPR/IDH2/ALDH4A1
GOBP_LEUKOCYTE_MIGRATION	GOBP_LEUKOCYTE_MIGRATION	380	0.254942552878412	1.80736456046134	0.00645161290322581	0.0493887874104257	0.037081603826906	3255	tags=33%, list=21%, signal=27%	SLC7A11/SDC4/HMOX1/TNFRSF14/PDE4B/CD44/MYD88/ICAM1/IL12A/ARTN/SLC7A6/SYK/THBS1/CXCL10/SLC16A8/DBH/PTGER4/IL1R1/ADAM8/TREM1/CCL22/SLC7A5/CH25H/CRTAM/ITGA5/CCL3/ITGAV/DUSP1/RIPK3/B4GALT1/NLRP3/ATP1B3/PTAFR/FCER1G/CXCL16/CCL17/GOLPH3/ADA/CCL11/IL10/RHOH/SLC3A2/NOD2/CCR1/ANXA1/RIN3/RAC1/IL17A/TIRAP/MADCAM1/CCL20/CCR7/ST3GAL4/SELP/EPCAM/TNFRSF10B/IL23A/AKIRIN1/BDKRB1/EDN1/CCL19/CXCL11/RHOG/SCG2/VCAM1/…
GOBP_NEGATIVE_REGULATION_OF_IMMUNE_SYSTEM_PROCESS	GOBP_NEGATIVE_REGULATION_OF_IMMUNE_SYSTEM_PROCESS	345	0.260426602277708	1.81645027560554	0.00645161290322581	0.0493887874104257	0.037081603826906	3243	tags=33%, list=21%, signal=27%	ZC3H12A/MYC/RNF125/CD86/IFNB1/SDC4/HMOX1/CEBPB/TRIB1/PTPN2/IRF1/TNFRSF14/NLRP6/RIOK3/TNFAIP3/CBLB/SOCS1/THBS1/RUNX3/HAVCR2/PTGER4/GPATCH3/SOCS6/NPLOC4/RUNX1/PTPRJ/IRAK3/CRTAM/CD80/CARTPT/MARCHF7/SAMSN1/HMGB3/OTOP1/CCL3/CTLA4/DUSP1/CD274/HLX/DUSP10/AMBP/ARG2/PTPN22/LAX1/PAWR/LAG3/NME2/TIGIT/HSPA9/ADA/IL10/LAPTM5/NOD2/LPXN/ANXA1/IL20RB/RIN3/YTHDF2/CACTIN/RNF26/FGL2/APOA2/MIR27A/FCGR2B/EZR/MMP12/PAG…
GOBP_POSITIVE_REGULATION_OF_CELL_ADHESION	GOBP_POSITIVE_REGULATION_OF_CELL_ADHESION	378	0.249001920252933	1.76024686203516	0.00645161290322581	0.0493887874104257	0.037081603826906	3239	tags=33%, list=21%, signal=26%	CD86/SDC4/SLC7A1/MAP3K8/TNFRSF14/RELA/BCL10/CD44/TRAF6/MALT1/JAK2/GCNT2/ICAM1/PLAUR/PTPN23/IL12A/SOCS1/SYK/MAP4K4/RUNX3/HAVCR2/ADAM8/FGG/RUNX1/PTPRJ/NFKBIZ/SMAD3/CD80/PRKCE/CD83/CCDC88B/NR4A3/ITGA5/IL1A/CCN1/ITGAV/CTLA4/CD274/HLX/DUSP10/TGM2/JAK1/PTPN22/NLRP3/PTAFR/ADA/IL10/RHOH/FLOT2/NOD2/ANXA1/CD28/EBI3/RAC1/TNFSF9/CD6/CCR7/ICOS/ILK/ST3GAL4/IL1B/SELP/NID1/LEF1/CASS4/ADAM9/IL23A/ETS1/CCL19/NFAT5…
GOBP_REGULATION_OF_RESPONSE_TO_BIOTIC_STIMULUS	GOBP_REGULATION_OF_RESPONSE_TO_BIOTIC_STIMULUS	354	0.328062142404241	2.2976860909599	0.00645161290322581	0.0493887874104257	0.037081603826906	3230	tags=37%, list=21%, signal=30%	PLSCR1/SOCS3/ZC3H12A/RNF125/IFNB1/IL17F/BIRC2/MUC13/LRP8/RELB/EREG/TRIB1/PTPN2/IRF1/RELA/BCL10/PTPN1/TRAF6/MALT1/RIOK3/TNFAIP3/JAK2/SASH1/TXK/TBK1/CLEC4D/PSMD11/IL12A/BIRC3/SOCS1/SYK/HAVCR2/ADAM8/SFPQ/GPATCH3/NPLOC4/IRAK3/AIM2/CRTAM/PVR/NFKB1/TRAF3IP2/OTOP1/IL27/CD274/DUSP10/PSMD3/ARG2/TRIM15/JAK1/PTPN22/PSMD12/LAG3/IL18RAP/PSMD6/FCER1G/PSMA2/CLEC4E/IKBKB/EIF2AK4/NOD2/FBXW11/GATA6/YTHDF2/ABCE1/UB…
GOBP_RNA_CATABOLIC_PROCESS	GOBP_RNA_CATABOLIC_PROCESS	378	0.250917999300385	1.77379202717791	0.00645161290322581	0.0493887874104257	0.037081603826906	3490	tags=31%, list=23%, signal=25%	ZC3H12A/MAPKAPK2/FEN1/ZC3HAV1/GDNF/PDE12/ETF1/MYD88/HSPB1/NOCT/PSMD11/TNKS1BP1/TUT4/APEX1/ZFP36/YWHAZ/TRIM71/MAGOH/TBRG4/YTHDF1/SIDT2/EDC4/TENT5D/THRAP3/UBC/HNRNPA0/PPP2R1A/MRTO4/TNFRSF1B/PATL1/CARHSP1/NUP214/DEDD2/PSMD3/PSMD12/MTPAP/SAMD4B/TENT2/PPP2R2A/PSMD6/PSMA2/TUT7/MEIOC/SMG8/LARP1/RBM7/YTHDF2/EIF4A3/SSB/EIF4G1/TIRAP/RNPS1/HNRNPC/DIS3/HBS1L/SLC11A1/EXOSC9/CNOT11/ZFP36L1/ALKBH5/SMG1/PSMA6/HN…
GOBP_PROTEIN_LOCALIZATION_TO_CILIARY_MEMBRANE	GOBP_PROTEIN_LOCALIZATION_TO_CILIARY_MEMBRANE	12	-0.620195756461587	-1.82691493608361	0.00648298217179903	0.0493887874104257	0.037081603826906	2259	tags=58%, list=15%, signal=50%	IFT80/LZTFL1/GGA1/EFCAB7/ARL3/WDR19/RAB29
GOBP_NCRNA_PROCESSING	GOBP_NCRNA_PROCESSING	356	0.202524831137308	1.41713026428763	0.00649350649350649	0.0493887874104257	0.037081603826906	2511	tags=24%, list=16%, signal=21%	UTP4/CHD7/NOP58/RIOK1/NOL10/RIOK3/DDX21/NOC4L/TUT4/WDR43/STAT3/RCL1/DDX54/QTRT1/FBL/EIF6/SMAD1/ALKBH1/WDR4/RRP15/NOLC1/SMAD3/NIFK/NOB1/USP36/TEX10/RRS1/HELB/RRP1B/DDX27/GTPBP4/MRTO4/NGDN/RRP12/TSR1/HEATR1/NOL6/ISG20L2/KRI1/DPH3/WDR74/UTP15/POP4/KTI12/PUS7/TUT7/THUMPD1/EIF4A3/LAS1L/SSB/RSL1D1/NOP2/TYW5/NAT10/TRMT1/TRMT6/DIS3/ESF1/ABT1/RRP9/EXOSC9/C1D/URB1/DDX51/RNASEL/CPSF1/NOP9/ADAT2/CLP1/NHP2/DD…
GOBP_OSSIFICATION	GOBP_OSSIFICATION	371	0.204112401188823	1.43245317017527	0.00649350649350649	0.0493887874104257	0.037081603826906	2575	tags=23%, list=17%, signal=19%	HIF1A/CYP27B1/SBNO2/PDLIM7/SRGN/COL2A1/CEBPB/ATF4/TRAF6/TAC1/JUNB/IFITM5/DDX21/EPHA2/NOCT/SUCO/JUND/GIT1/ATP6V0A4/EGFR/RUNX3/PTGER4/SGMS2/MYBBP1A/FBL/CLEC5A/BCOR/SMAD1/ALYREF/DKK1/MATN1/RUNX1/SMAD3/TNC/SEMA4D/CCL3/CCN1/HDAC4/IGFBP3/GTPBP4/STC1/VCAN/FOXC1/MEF2D/NAB1/DCHS1/CCR1/ALPL/RSL1D1/MIR27A/HNRNPC/CITED1/FZD9/LEF1/HGF/GDF5/DHX36/RRBP1/DHX9/FGF23/CSF1/BMP2K/MMP14/S1PR1/TNF/FERMT2/SP3/CASR/SOX9…
GOBP_POSITIVE_REGULATION_OF_INTERLEUKIN_8_PRODUCTION	GOBP_POSITIVE_REGULATION_OF_INTERLEUKIN_8_PRODUCTION	50	0.349117094075625	1.73991413554552	0.00649350649350649	0.0493887874104257	0.037081603826906	2520	tags=36%, list=16%, signal=30%	TLR2/RELA/BCL10/MYD88/RIPK1/F3/SYK/STAT3/CD14/NOD2/TIRAP/APOA2/IL1B/TNF/ELANE/IL6/CD74/SERPINE1
GOBP_RESPONSE_TO_OXYGEN_LEVELS	GOBP_RESPONSE_TO_OXYGEN_LEVELS	357	0.231407111844298	1.61781799560504	0.00649350649350649	0.0493887874104257	0.037081603826906	3739	tags=36%, list=24%, signal=28%	HK2/HIF1A/ADM/TLR2/MYC/SLC2A1/HMOX1/BIRC2/TRH/ATF4/SOD2/CPEB4/BACH1/CPEB2/ICAM1/CDKN1A/PSMD11/MDM2/NDRG1/EGLN2/THBS1/PPARD/ADAM8/ASCL2/EGLN3/SMAD3/PRKCE/AQP1/UBC/STC1/CCNB1/PSMD3/BNIP1/PSMD12/PDLIM1/NR4A2/PSMD6/PSMA2/CHRNA4/ADA/PLK3/FAS/ADAM15/GATA6/FOXO1/CHRNA7/NFE2L2/CCNA2/DDIT4/PKM/OXTR/HSD11B2/EGR1/ZFP36L1/ALKBH5/PMAIP1/PSMA6/ETS1/EDN1/VCAM1/CASP1/PSMB7/PSMC4/CREBBP/APOLD1/PSMC6/ADORA1/CHRNB2…
GOBP_POSITIVE_REGULATION_OF_EPITHELIAL_CELL_DIFFERENTIATION	GOBP_POSITIVE_REGULATION_OF_EPITHELIAL_CELL_DIFFERENTIATION	53	0.34009124249239	1.72486370659917	0.00651465798045603	0.0494731974102224	0.0371449797131265	2711	tags=38%, list=18%, signal=31%	CYP27B1/BTG1/SFN/GDNF/MIR150/PAX8/IL13/FOXC1/NME2/IL20/TRIM16/VDR/LIF/PRKCH/FOXN1/SOX9/SERPINE1/MED1/MACROH2A1/NOTCH1
GOBP_NEGATIVE_REGULATION_OF_PHOSPHORYLATION	GOBP_NEGATIVE_REGULATION_OF_PHOSPHORYLATION	372	0.209597606504282	1.47262669540812	0.0065359477124183	0.0495583955205092	0.0372089473207173	2959	tags=27%, list=19%, signal=22%	DUSP2/SOCS3/ZC3H12A/NUP62/SFN/SPRY4/MIDN/TRIB1/SPRY2/PTPN2/PDE12/PTPN1/ITPRIP/TNFAIP3/HSPB1/TAF7/PDE4D/DUSP5/DUSP16/CDKN1A/CBLB/SPRED1/SOCS1/GIT1/PPP1R15B/IRS2/CALM2/STRAP/CDKN2D/ADORA2A/GADD45A/GPRC5A/DKK1/PTPRJ/IRAK3/KIRREL2/SAMSN1/SEMA4D/PPP2R1A/HDAC4/IGFBP3/C9orf72/CCNB1/DUSP1/BDKRB2/SH2B3/DUSP10/ACP4/LATS1/SPRY1/PTPN22/GGNBP2/LAX1/CEP85/RHOH/SH3BP5/CACTIN/EIF4G1/RASIP1/DDIT4/MAPK8IP1/IL1B/PL…
GOBP_EXTERNAL_ENCAPSULATING_STRUCTURE_ORGANIZATION	GOBP_EXTERNAL_ENCAPSULATING_STRUCTURE_ORGANIZATION	369	0.247515545910677	1.73809978116533	0.00657894736842105	0.0495788667687596	0.0372243173420777	3331	tags=30%, list=22%, signal=24%	ADAMTS1/BCL3/COL2A1/NOXO1/CD44/NFKB2/FURIN/ICAM5/ICAM1/ADAMTS9/THBS1/ELF3/ADAMTS8/ADAM8/ST7/FGG/SH3PXD2B/ITGA7/TGM1/NTNG2/MATN1/LAMA5/RUNX1/SMAD3/ITGA5/CDH1/TNC/SH3PXD2A/CTRB1/CCN1/LAMA1/TNFRSF1B/ITGAV/CRISPLD2/COL4A1/PTX3/VCAN/TLL2/FOXC1/B4GALT1/COL11A2/ADAM15/PAPLN/MELTF/MADCAM1/CARMIL2/MMP13/NID1/LAMC2/MMP12/NR2E1/ADAMTS14/COL15A1/ADAMTS2/ETS1/TNFRSF11B/AGT/MMP3/VCAM1/ITGB6/PRSS1/TGFBI/ATXN1L/…
GOBP_POSITIVE_REGULATION_OF_CYTOKINE_PRODUCTION	GOBP_POSITIVE_REGULATION_OF_CYTOKINE_PRODUCTION	370	0.364186887644821	2.55311796517128	0.00657894736842105	0.0495788667687596	0.0372243173420777	2603	tags=34%, list=17%, signal=29%	HIF1A/TLR2/BCL3/CD86/HMOX1/IL17F/CEBPB/MAPKAPK2/EREG/ATF4/IRF1/TNFRSF14/RELA/BCL10/PDE4B/MYD88/NFKB2/TRAF6/MALT1/RIPK1/FURIN/RIOK3/HSPB1/JAK2/DDX21/TXK/F3/PDE4D/TBK1/IL17RA/IL12A/SYK/THBS1/CRLF2/STAT3/HAVCR2/PTGER4/IL1R1/ADAM8/SPHK1/CD14/MBP/SLC7A5/DDX3X/RUNX1/PTPRJ/AIM2/SMAD3/CRTAM/CD80/NFKB1/CD83/CCDC88B/NR4A3/LRRFIP1/IL27/IL1A/TSLP/CCL3/IL13/OSM/IL1RAP/CD274/TRIM15/PTPN22/NLRP3/PTAFR/FCER1G/TI…
GOBP_REGULATION_OF_CELL_CELL_ADHESION	GOBP_REGULATION_OF_CELL_CELL_ADHESION	382	0.308470058764666	2.18451614389449	0.00657894736842105	0.0495788667687596	0.0372243173420777	3240	tags=36%, list=21%, signal=29%	ZC3H12A/CD86/IFNB1/SDC4/CEBPB/SLC7A1/MAP3K8/PTPN2/IRF1/TNFRSF14/RELA/BCL10/CD44/TRAF6/MALT1/JAK2/GCNT2/ICAM1/PLAUR/PTPN23/CBLB/IL12A/WNT1/SOCS1/SYK/RUNX3/HAVCR2/ADAM8/FGG/MBP/SOCS6/RUNX1/NFKBIZ/CRTAM/CD80/IL1RN/MARCHF7/CD83/CCDC88B/NR4A3/IL1A/CDH1/GTPBP4/CTLA4/CD274/HLX/SH2B3/DUSP10/ARG2/JAK1/PTPN22/LAX1/PAWR/NLRP3/PTAFR/LAG3/TIGIT/ADA/IL10/LAPTM5/RHOH/FLOT2/NOD2/ANXA1/IL20RB/CD28/EBI3/RAC1/YTHDF…
GOBP_REGULATION_OF_LYMPHOCYTE_ACTIVATION	GOBP_REGULATION_OF_LYMPHOCYTE_ACTIVATION	386	0.289650451907843	2.06537950030971	0.00657894736842105	0.0495788667687596	0.0372243173420777	2960	tags=33%, list=19%, signal=27%	ZC3H12A/CD86/IFNB1/SDC4/CEBPB/SLC7A1/PRDM1/MAP3K8/PTPN2/IRF1/TNFRSF14/BCL10/MYD88/TRAF6/MALT1/TAC1/TNFAIP3/TNFRSF4/CDKN1A/CBLB/IL12A/SOCS1/SYK/IRS2/RUNX3/HAVCR2/ADAM8/SHLD3/SOCS6/RUNX1/NFKBIZ/CRTAM/CD80/MARCHF7/SAMSN1/CD83/CCDC88B/HMGB3/IL27/IL1A/IL13/TNFRSF1B/CTLA4/CD274/HLX/DUSP10/RIPK3/ARG2/PTPN22/LAX1/PAWR/NLRP3/SOS2/LAG3/TIGIT/ADA/IL10/LAPTM5/RHOH/FLOT2/NOD2/ANXA1/IL20RB/CD28/EBI3/CLCF1/RAC1…
GOBP_MONONUCLEAR_CELL_DIFFERENTIATION	GOBP_MONONUCLEAR_CELL_DIFFERENTIATION	368	0.301759523807697	2.10669155843313	0.00662251655629139	0.0496789694718139	0.0372994754694846	3105	tags=36%, list=20%, signal=30%	ZC3H12A/MYC/BCL3/CD86/IFNB1/BATF/CEBPB/KLF6/RELB/CHD7/PRDM1/PTPN2/IRF1/TRAF6/MALT1/PRR7/WNT1/SOCS1/SYK/IFNA1/STAT3/RUNX3/PTGER4/ADAM8/ITK/FES/RUNX1/PTPRJ/NFKBIZ/CRTAM/PDE1B/CD80/CD83/LMBR1L/HMGB3/IL27/IL1A/NOTCH2/HDAC4/CTLA4/IKZF1/HLX/DUSP10/RIPK3/PTPN22/NLRP3/CDH17/SOS2/LAG3/FCER1G/ADA/IL10/RHOH/ADGRG3/ANXA1/TPD52/KAT7/ST3GAL1/CD28/DLL1/CLCF1/TNFSF9/FGL2/TNFSF8/CCR7/FCGR2B/CSF2/JUN/FZD9/IL1B/SEM…
GOBP_NEGATIVE_REGULATION_OF_TRANSPORT	GOBP_NEGATIVE_REGULATION_OF_TRANSPORT	376	0.22101435819986	1.55535954875191	0.00662251655629139	0.0496789694718139	0.0372994754694846	2901	tags=27%, list=19%, signal=22%	PLSCR1/YRDC/KCNE4/TLR2/RHBDF2/HMOX1/TRH/BAG3/MIDN/ATF4/SLC9A3R1/CNIH2/ICAM1/RAB11FIP1/KLF7/IL12A/THBS1/IRS2/NECAB2/RAP1B/INHBB/CALM2/GEM/PCSK9/GJA1/GPR35/KCNE1/CARTPT/PRKCE/NFKB1/PICALM/OSM/GHRL/STC1/TNFRSF1B/ITGAV/TRIM15/NUP153/ARF6/DPH3/NRG1/ADA/UBE2J1/HMGCR/ANXA1/RIN3/RAC1/SPX/PACSIN1/APOA2/CAB39/OAZ3/MIR27A/FCGR2B/OXTR/IL1B/SEMG1/NMB/UFM1/EDN1/RHBDF1/PIM3/SDCBP/HTR2A/RGS4/PLA2G10/FGF23/HECW1/…
GOBP_REPRODUCTIVE_SYSTEM_DEVELOPMENT	GOBP_REPRODUCTIVE_SYSTEM_DEVELOPMENT	368	0.201628511326333	1.40764101623291	0.00662251655629139	0.0496789694718139	0.0372994754694846	2627	tags=24%, list=17%, signal=21%	GJB2/HIF1A/CYP27B1/ADM/ADAMTS1/SOCS3/TIPARP/BIRC2/CEBPB/CHD7/EREG/NRIP1/JUNB/ICAM1/FOSL1/INHBB/PPARD/LHX4/EIF2S2/E2F7/ASCL2/SPATA2/ALKBH1/GJA1/BASP1/ARID5B/KDM5A/TNC/NOTCH2/GHRL/CCN1/STC1/RBM15/PTX3/GGNBP2/BCL2L11/FOXC1/CCNF/ADA/IL10/ADAM15/ANXA1/GATA6/HSPA5/PHLDA2/CSF2/CITED1/VDR/LEF1/SGPL1/ZFP36L1/DAZAP1/HOXA13/TMED2/MDFI/AMH/GRB2/EIF2B2/VASH2/YBX3/TMF1/LIF/HEY2/MMP14/FOXA1/NR5A1/CCDC182/SETD2/…
GOBP_ACTIVATION_OF_IMMUNE_RESPONSE	GOBP_ACTIVATION_OF_IMMUNE_RESPONSE	385	0.288322374438769	2.05511269213392	0.00666666666666667	0.0498581560283688	0.0374340105583107	3253	tags=33%, list=21%, signal=27%	BCAR1/PLSCR1/ZC3H12A/MUC13/RELB/LAT2/PTPN2/RELA/BCL10/PDE4B/TRAF6/MALT1/TXK/SH2B2/PDE4D/TBK1/CLEC4D/PSMD11/CBLB/SYK/KLHL6/ITK/SFPQ/ELF2/RUNX1/PTPRJ/AIM2/NFKBIZ/THEMIS2/PRKCE/NFKB1/NR4A3/CTLA4/PSMD3/PTPN22/PSMD12/ACTG1/LAX1/PAWR/PSMD6/FCER1G/PSMA2/ADA/ABI1/CLEC4E/LAPTM5/IKBKB/NOD2/COLEC11/FBXW11/LPXN/CD28/RAC1/CCR7/FCGR2B/IL1B/EZR/TAB3/PAG1/LCP2/PSMA6/ACTR3/GRB2/PSMB7/TESPA1/EIF2B2/TAB2/PSMC4/CREB…
GOBP_REGULATION_OF_HEMOPOIESIS	GOBP_REGULATION_OF_HEMOPOIESIS	361	0.268590059021254	1.86489433266459	0.00666666666666667	0.0498581560283688	0.0374340105583107	3003	tags=33%, list=19%, signal=27%	HIF1A/ZC3H12A/MYC/CD86/IFNB1/CEBPB/PRDM1/TRIB1/PTPN2/IRF1/NFKBIA/TRAF6/MALT1/RIPK1/L3MBTL1/SOCS1/SYK/THBS1/STAT3/RUNX3/ADAM8/EIF6/ZFP36/LEO1/FES/RUNX1/NFKBIZ/CRTAM/CD80/CARTPT/CD83/NR4A3/HMGB3/IL27/NOTCH2/CCL3/CTLA4/HLX/DUSP10/RBM15/NLRP3/FOS/SOS2/LAG3/NME2/HSPA9/ADA/IL10/RHOH/IL20/CCR1/ANXA1/KAT7/CD28/DLL1/TNFSF9/IL17A/FGL2/FCGR2B/CSF2/JUN/CDC73/CSF3/LEF1/ZFP36L1/KMT2B/IL23A/SPI1/ETS1/CCL19/KLF1…
