# Supplementary material for: Identification of ferroptosis-related genes in male mice with sepsis-induced acute lung injury based on transcriptome sequencing
Source: BMC Pulm Med. 2023 Apr 20;23:133. doi: 10.1186/s12890-023-02361-3 (PMC10116744; doi:10.1186/s12890-023-02361-3)
Supplement: Supplementary file 11 — Additional file 11. Table of KEGG pathways of Gclc. [file 12890_2023_2361_MOESM11_ESM.csv]

ID	Description	setSize	enrichmentScore	NES	pvalue	p.adjust	qvalues	rank	leading_edge	core_enrichment
KEGG_PEROXISOME	KEGG_PEROXISOME	77	-0.454940421583078	-2.18731794462433	0.00140252454417952	0.0232824427480916	0.0149993303870363	3515	tags=52%, list=23%, signal=40%	SOD1/FAR1/HMGCL/PAOX/CRAT/MPV17L/PHYH/SCP2/PEX11G/HACL1/ECH1/DHRS4/PEX11A/MPV17/HSD17B4/EHHADH/GNPAT/NUDT12/AMACR/PEX26/ACSL3/PEX19/PEX10/ACOT8/GSTK1/CAT/CROT/MVK/PECR/ABCD2/DECR2/PXMP2/ACOX3/SLC25A17/IDH2/DDO/ABCD4/ABCD1/PXMP4/PEX6
KEGG_AMINO_SUGAR_AND_NUCLEOTIDE_SUGAR_METABOLISM	KEGG_AMINO_SUGAR_AND_NUCLEOTIDE_SUGAR_METABOLISM	41	-0.425805389390117	-1.7980093129972	0.00147710487444609	0.0232824427480916	0.0149993303870363	5091	tags=66%, list=33%, signal=44%	UGP2/GCK/HEXA/GALE/FPGT/GMPPB/GALT/PMM1/NANS/PMM2/HEXB/GMDS/PGM3/CYB5R3/CYB5R1/NPL/GNPDA2/RENBP/FCSK/GNPDA1/GMPPA/GALK2/MPI/GALK1/NAGK/GNE/AMDHD2
KEGG_VALINE_LEUCINE_AND_ISOLEUCINE_DEGRADATION	KEGG_VALINE_LEUCINE_AND_ISOLEUCINE_DEGRADATION	42	-0.538752010612139	-2.27139324329973	0.00149700598802395	0.0232824427480916	0.0149993303870363	3417	tags=64%, list=22%, signal=50%	ALDH7A1/HMGCL/HSD17B10/ALDH9A1/ACADSB/ALDH3A2/OXCT1/PCCA/ACAA2/ACAD8/EHHADH/PCCB/ACAT2/BCKDHB/ACADM/HADHA/ALDH2/MCEE/HIBCH/MMUT/IVD/BCAT2/ACAT1/ACADS/MCCC1/MCCC2/HADH
KEGG_PROPANOATE_METABOLISM	KEGG_PROPANOATE_METABOLISM	29	-0.622819625343573	-2.42906107678443	0.00149925037481259	0.0232824427480916	0.0149993303870363	3417	tags=72%, list=22%, signal=56%	ALDH7A1/SUCLG2/ACSS1/ALDH9A1/ACACA/ALDH3A2/PCCA/EHHADH/LDHB/PCCB/ACAT2/ACADM/HADHA/ALDH2/MCEE/ACSS3/HIBCH/MMUT/ACAT1/ACACB/ACSS2
KEGG_PYRUVATE_METABOLISM	KEGG_PYRUVATE_METABOLISM	33	-0.48334360008682	-1.92013722921172	0.00151057401812689	0.0232824427480916	0.0149993303870363	4091	tags=61%, list=26%, signal=45%	ME3/ME2/ALDH7A1/DLAT/ACSS1/ALDH9A1/ACYP2/ACACA/ALDH3A2/LDHB/HAGH/ACAT2/GLO1/ALDH2/GRHPR/PCK2/ACAT1/ACACB/HAGHL/ACSS2
KEGG_DRUG_METABOLISM_CYTOCHROME_P450	KEGG_DRUG_METABOLISM_CYTOCHROME_P450	35	-0.470255391994064	-1.9007275011011	0.00152905198776758	0.0232824427480916	0.0149993303870363	6673	tags=80%, list=43%, signal=46%	FMO4/ALDH3A1/GSTP1/MGST1/GSTO1/GSTM2/UGT2A3/AOX1/ADH7/UGT1A1/FMO3/MAOA/CYP2E1/GSTM3/GSTM4/MGST2/MAOB/ADH5/MGST3/GSTA5/GSTK1/GSTM1/FMO2/GSTZ1/FMO5/FMO1/ALDH3B1/GSTT2
KEGG_FATTY_ACID_METABOLISM	KEGG_FATTY_ACID_METABOLISM	35	-0.542748833021096	-2.1937390844989	0.00152905198776758	0.0232824427480916	0.0149993303870363	2634	tags=71%, list=17%, signal=59%	ADH7/CPT1A/ACSL1/ACADVL/ACSL5/ALDH7A1/ALDH9A1/ACADSB/ALDH3A2/ACAA2/EHHADH/ADH5/GCDH/ACAT2/ACSL3/ACADM/HADHA/ALDH2/ECI1/CPT2/ACOX3/ACAT1/ACADS/CPT1C/HADH
KEGG_BASE_EXCISION_REPAIR	KEGG_BASE_EXCISION_REPAIR	31	-0.483600600569109	-1.8922362441197	0.00153374233128834	0.0232824427480916	0.0149993303870363	2747	tags=55%, list=18%, signal=45%	MBD4/NTHL1/LIG3/SMUG1/OGG1/PARP3/XRCC1/NEIL2/PARP1/MPG/POLD2/MUTYH/POLD1/LIG1/NEIL1/POLD4/POLL
KEGG_AMINOACYL_TRNA_BIOSYNTHESIS	KEGG_AMINOACYL_TRNA_BIOSYNTHESIS	23	-0.61121527277967	-2.22767687010329	0.00155763239875389	0.0232824427480916	0.0149993303870363	3990	tags=70%, list=26%, signal=52%	EARS2/MARS2/IARS2/MARS1/FARSB/FARS2/SEPSECS/NARS2/WARS2/PSTK/PARS2/RARS2/VARS2/AARS2/DARS2/CARS2
KEGG_GLYCOSYLPHOSPHATIDYLINOSITOL_GPI_ANCHOR_BIOSYNTHESIS	KEGG_GLYCOSYLPHOSPHATIDYLINOSITOL_GPI_ANCHOR_BIOSYNTHESIS	23	-0.61179024446417	-2.22977245111962	0.00155763239875389	0.0232824427480916	0.0149993303870363	4660	tags=78%, list=30%, signal=55%	PIGT/PIGX/PIGF/PIGK/PIGS/GPLD1/PIGW/DPM2/PIGL/PIGH/PIGU/GPAA1/PIGB/PIGG/PIGQ/PIGP/PIGC/PIGV
KEGG_CIRCADIAN_RHYTHM_MAMMAL	KEGG_CIRCADIAN_RHYTHM_MAMMAL	13	0.647653342021999	2.19159363040561	0.0025706940874036	0.0232824427480916	0.0149993303870363	2002	tags=46%, list=13%, signal=40%	BHLHE40/CSNK1D/CRY2/PER1/ARNTL/CRY1
KEGG_GRAFT_VERSUS_HOST_DISEASE	KEGG_GRAFT_VERSUS_HOST_DISEASE	15	0.657534546893743	2.35913964821561	0.0025706940874036	0.0232824427480916	0.0149993303870363	2815	tags=67%, list=18%, signal=55%	CD86/CD80/IL1A/FAS/CD28/IL1B/TNF/IL6/IFNG/GZMB
KEGG_AUTOIMMUNE_THYROID_DISEASE	KEGG_AUTOIMMUNE_THYROID_DISEASE	19	0.532554867588819	2.06563376256301	0.00265957446808511	0.0232824427480916	0.0149993303870363	1320	tags=42%, list=9%, signal=39%	CD86/IFNA1/CD80/CTLA4/IL10/FAS/TG/CD28
KEGG_TYPE_I_DIABETES_MELLITUS	KEGG_TYPE_I_DIABETES_MELLITUS	20	0.572150662897077	2.25625374046034	0.00278551532033426	0.0232824427480916	0.0149993303870363	2927	tags=55%, list=19%, signal=45%	CD86/IL12A/CD80/IL1A/FAS/CD28/IL1B/TNF/IFNG/GZMB/LTA
KEGG_CYTOSOLIC_DNA_SENSING_PATHWAY	KEGG_CYTOSOLIC_DNA_SENSING_PATHWAY	38	0.501933424429556	2.35476057171673	0.0029673590504451	0.0232824427480916	0.0149993303870363	2561	tags=50%, list=17%, signal=42%	IFNB1/RELA/NFKBIA/RIPK1/NFKBIB/TBK1/IFNA1/CXCL10/AIM2/NFKB1/RIPK3/POLR1D/IKBKB/IL1B/POLR3F/CASP1/CCL4/IL6/IKBKE
KEGG_METABOLISM_OF_XENOBIOTICS_BY_CYTOCHROME_P450	KEGG_METABOLISM_OF_XENOBIOTICS_BY_CYTOCHROME_P450	32	-0.439741713022651	-1.74427749356803	0.00303490136570561	0.0232824427480916	0.0149993303870363	6563	tags=72%, list=43%, signal=41%	ALDH3A1/GSTP1/MGST1/GSTO1/GSTM2/UGT2A3/ADH7/UGT1A1/CYP2E1/CYP2S1/GSTM3/GSTM4/EPHX1/MGST2/ADH5/MGST3/GSTA5/GSTK1/GSTM1/GSTZ1/ALDH3B1/DHDH/GSTT2
KEGG_BUTANOATE_METABOLISM	KEGG_BUTANOATE_METABOLISM	31	-0.454361360542559	-1.7778287151306	0.00306748466257669	0.0232824427480916	0.0149993303870363	5141	tags=68%, list=33%, signal=45%	BDH1/GAD2/HMGCS1/ACSM1/BDH2/ALDH7A1/HMGCL/L2HGDH/ALDH9A1/ALDH3A2/OXCT1/ALDH5A1/EHHADH/ACAT2/ACSM3/HADHA/ALDH2/AACS/ACAT1/ACADS/HADH
KEGG_LEISHMANIA_INFECTION	KEGG_LEISHMANIA_INFECTION	52	0.466354518332548	2.31844990486014	0.00307692307692308	0.0232824427480916	0.0149993303870363	2825	tags=46%, list=18%, signal=38%	TLR2/RELA/NFKBIA/MYD88/TRAF6/JAK2/NFKBIB/IL12A/NFKB1/MARCKSL1/IL1A/JAK1/FOS/IL10/JUN/IL1B/TAB2/TNF/NCF4/PTGS2/NCF2/NOS2/IFNG/ITGAM
KEGG_PROTEASOME	KEGG_PROTEASOME	44	0.491188774009604	2.34841690388069	0.00308641975308642	0.0232824427480916	0.0149993303870363	3910	tags=55%, list=25%, signal=41%	PSMD11/PSMD3/PSMD12/PSMD6/PSMA2/PSMA6/PSMB7/PSMC4/PSMC6/PSMD1/PSMD14/PSMD8/PSMA3/PSMD2/IFNG/PSME3/PSMB4/PSMD4/SEM1/PSMB3/PSMA7/PSMB11/PSMC3/PSMB2
KEGG_MISMATCH_REPAIR	KEGG_MISMATCH_REPAIR	21	-0.598592448311951	-2.12800435413669	0.00310077519379845	0.0232824427480916	0.0149993303870363	3341	tags=57%, list=22%, signal=45%	RFC1/SSBP1/MSH3/POLD2/MSH2/POLD1/LIG1/RPA3/MLH3/RFC2/POLD4/MLH1
KEGG_NOD_LIKE_RECEPTOR_SIGNALING_PATHWAY	KEGG_NOD_LIKE_RECEPTOR_SIGNALING_PATHWAY	50	0.487255830759722	2.39206369978034	0.0031055900621118	0.0232824427480916	0.0149993303870363	2343	tags=46%, list=15%, signal=39%	BIRC2/RELA/NFKBIA/TRAF6/TNFAIP3/NFKBIB/MEFV/BIRC3/PSTPIP1/NFKB1/NLRP3/CCL11/IKBKB/NOD2/TRIP6/IL1B/TAB3/ERBIN/CASP1/TAB2/TNF/CCL7/IL6
KEGG_PATHOGENIC_ESCHERICHIA_COLI_INFECTION	KEGG_PATHOGENIC_ESCHERICHIA_COLI_INFECTION	50	0.392538967294437	1.9270743521945	0.0031055900621118	0.0232824427480916	0.0149993303870363	3111	tags=34%, list=20%, signal=27%	TUBA1C/TUBB6/CD14/YWHAZ/CDH1/TUBA4A/ACTG1/EZR/ARPC3/ARPC2/HCLS1/FYN/ROCK2/ARPC5/CDC42/NCL/WASL
KEGG_RIG_I_LIKE_RECEPTOR_SIGNALING_PATHWAY	KEGG_RIG_I_LIKE_RECEPTOR_SIGNALING_PATHWAY	56	0.400500513998144	2.00876975328574	0.0032258064516129	0.0232824427480916	0.0149993303870363	1240	tags=29%, list=8%, signal=26%	RNF125/IFNB1/RELA/NFKBIA/TRAF6/RIPK1/NFKBIB/TBK1/IL12A/IFNA1/CXCL10/DDX3X/NFKB1/TANK/DDX3Y/IKBKB
KEGG_P53_SIGNALING_PATHWAY	KEGG_P53_SIGNALING_PATHWAY	62	0.354085911247942	1.81379226474076	0.00323624595469256	0.0232824427480916	0.0149993303870363	2520	tags=34%, list=16%, signal=28%	CHEK1/SFN/GADD45B/CDKN1A/MDM2/THBS1/CDK1/GADD45A/GADD45G/GTSE1/IGFBP3/CCNB1/CCNB3/FAS/SESN1/TNFRSF10B/PMAIP1/CCNE2/APAF1/CCNB2/SERPINE1
KEGG_RIBOSOME	KEGG_RIBOSOME	67	0.335197670003671	1.7468779473193	0.00338983050847458	0.0232824427480916	0.0149993303870363	9597	tags=99%, list=62%, signal=37%	RSL24D1/RPL22L1/UBA52/RPS13/RPL24/RPL10L/RPS16/RPS27/FAU/RPL39/RPS29/RPL12/RPL34/RPS25/RPL4/RPL8/RPS23/RPL3L/RPL18/RPL13/RPS2/RPS7/RPLP1/RPL32/RPL30/RPS9/RPL38/RPS19/RPL27/RPL10A/RPL23/RPS3/RPS20/RPS5/RPL37A/RPL19/RPSA/RPL27A/RPS11/RPS4X/RPL15/RPL14/RPS27L/RPL6/RPL35A/RPL28/RPS28/RPS21/RPL31/RPL36AL/RPS8/RPS6/RPL18A/RPL26/RPL29/RPS24/RPL37/RPS18/RPL7/RPL3/RPL35/RPL23A/RPS15/MRPL13/RPL36A/RPS26
KEGG_B_CELL_RECEPTOR_SIGNALING_PATHWAY	KEGG_B_CELL_RECEPTOR_SIGNALING_PATHWAY	73	0.386660597130993	2.05757622542756	0.00341296928327645	0.0232824427480916	0.0149993303870363	3588	tags=45%, list=23%, signal=35%	RELA/BCL10/NFKBIA/MALT1/PIK3AP1/NFKBIB/SYK/NFKBIE/NFKB1/FOS/SOS2/IKBKB/RAC1/FCGR2B/JUN/PIK3R5/NFAT5/GRB2/SOS1/DAPP1/RAC2/VAV1/RAF1/LYN/AKT2/PIK3CG/INPP5D/KRAS/PIK3CD/GSK3B/PTPN6/PPP3R1/AKT1
KEGG_NATURAL_KILLER_CELL_MEDIATED_CYTOTOXICITY	KEGG_NATURAL_KILLER_CELL_MEDIATED_CYTOTOXICITY	91	0.337846598352974	1.90761756239665	0.00366300366300366	0.0232824427480916	0.0149993303870363	3597	tags=44%, list=23%, signal=34%	IFNB1/PRKCG/ICAM1/SYK/IFNA1/SOS2/FCER1G/FAS/RAC1/SHC4/CSF2/PIK3R5/TNFRSF10B/LCP2/NFAT5/GRB2/SOS1/TNF/SHC1/RAC2/VAV1/FYN/RAF1/IFNG/PTK2B/CASP3/PTPN11/GZMB/IFNAR1/PIK3CG/KRAS/PIK3CD/ITGB2/TYROBP/CD247/IFNAR2/PTPN6/PPP3R1/KIR3DL2/SH3BP2
KEGG_TOLL_LIKE_RECEPTOR_SIGNALING_PATHWAY	KEGG_TOLL_LIKE_RECEPTOR_SIGNALING_PATHWAY	87	0.419098173267193	2.33377147301772	0.00374531835205993	0.0232824427480916	0.0149993303870363	3082	tags=47%, list=20%, signal=38%	TLR2/CD86/IFNB1/MAP2K3/MAP3K8/RELA/NFKBIA/MYD88/TRAF6/RIPK1/TBK1/IL12A/IFNA1/CXCL10/CD14/CD80/NFKB1/CCL3/FOS/IKBKB/RAC1/TIRAP/JUN/IL1B/PIK3R5/TLR6/CXCL11/TAB2/TOLLIP/TNF/CCL4/IL6/CXCL9/IKBKE/IRF5/AKT2/IFNAR1/PIK3CG/MAP2K4/CTSK/PIK3CD
KEGG_JAK_STAT_SIGNALING_PATHWAY	KEGG_JAK_STAT_SIGNALING_PATHWAY	127	0.445201670950413	2.64140016714524	0.00381679389312977	0.0232824427480916	0.0149993303870363	3093	tags=50%, list=20%, signal=40%	SOCS3/MYC/IFNB1/SPRY4/SPRY2/IL10RA/JAK2/PIM1/CBLB/SPRED1/IL12A/SOCS1/IFNA1/CRLF2/STAT3/CISH/IL24/OSMR/STAT5A/IL13RA1/TSLP/IL13/OSM/SPRY1/JAK1/SOS2/SOCS7/CNTF/IL10/IL20/IL19/IL20RB/CSF2RB/CLCF1/CSF2/CSF3/PIK3R5/IL23A/CSF2RA/STAT2/GRB2/SOS1/CREBBP/IL2RB/LIF/SPRED2/IL13RA2/IL6/IL22/IL20RA/IFNE/IL12RB2/STAT4/IFNG/TPO/PTPN11/AKT2/IFNAR1/PIK3CG/BCL2L1/IL11/PIK3CD/PRL
KEGG_SPLICEOSOME	KEGG_SPLICEOSOME	118	0.343526949513145	2.01417182865683	0.00381679389312977	0.0232824427480916	0.0149993303870363	3970	tags=46%, list=26%, signal=34%	DHX38/SMNDC1/U2AF1/SNRPD1/MAGOH/DHX15/ALYREF/DDX39B/SF3B1/RBM22/TRA2B/TCERG1/PRPF40A/SNRPD3/RBM25/XAB2/EIF4A3/HNRNPC/RBM17/DHX8/SRSF4/SRSF3/SNRPB2/USP39/SRSF5/SF3B4/PLRG1/THOC3/SF3B6/RBM8A/CWC15/U2AF2/HNRNPK/HNRNPA1/SNRPE/SF3B3/SRSF6/SNRPF/SNRPC/PRPF38A/SNRNP40/BUD31/PRPF8/CHERP/HNRNPM/TRA2A/HSPA1B/DDX23/CTNNBL1/HNRNPA3/PRPF18/PCBP1/DDX5/SLU7
KEGG_CHEMOKINE_SIGNALING_PATHWAY	KEGG_CHEMOKINE_SIGNALING_PATHWAY	158	0.297078955390786	1.85492769935526	0.00418410041841004	0.0242063492063492	0.0155945419103314	3222	tags=38%, list=21%, signal=30%	BCAR1/RELA/NFKBIA/JAK2/NFKBIB/GNG3/RAP1B/STAT3/CXCL10/ITK/CCL22/GNAI3/NFKB1/PXN/CCL3/GRK1/PRKX/SOS2/CXCL16/CCL17/CCL11/IKBKB/CCR1/RAC1/GNB3/CCL20/SHC4/CCR7/PIK3R5/CCR8/CCL19/CXCL11/STAT2/GRB2/SOS1/RAP1A/SHC1/CCL1/RAC2/CCL7/GNG12/CCL4/VAV1/RAF1/CXCL14/CXCL9/PRKCD/ROCK2/LYN/CDC42/PTK2B/AKT2/GRK2/PIK3CG/HCK/KRAS/PIK3CD/WASL/FGR/CRKL
KEGG_FOCAL_ADHESION	KEGG_FOCAL_ADHESION	194	0.267637682144739	1.72208661965873	0.00440528634361234	0.0242063492063492	0.0155945419103314	3117	tags=32%, list=20%, signal=26%	BCAR1/PAK6/COL2A1/BIRC2/PRKCG/BIRC3/THBS1/EGFR/RAP1B/ITGA7/LAMA5/ITGA5/TNC/PXN/LAMA1/ITGAV/COL4A1/ACTG1/SOS2/COL11A2/RAC1/SHC4/JUN/ILK/LAMC2/PIK3R5/PARVG/HGF/GRB2/ITGB6/SOS1/RAP1A/ITGB8/SHC1/MYL10/SRC/VASP/RAPGEF1/ACTN1/RAC2/ARHGAP35/VAV1/COL4A2/FYN/PPP1R12A/RAF1/PDGFRB/FLT1/EGF/ROCK2/ITGA3/CDC42/FN1/FLT4/AKT2/ACTN4/PIK3CG/PPP1CC/DIAPH1/PIK3CD/COL5A1/LAMC1
KEGG_REGULATION_OF_ACTIN_CYTOSKELETON	KEGG_REGULATION_OF_ACTIN_CYTOSKELETON	202	0.243078264349142	1.58482736805032	0.00448430493273543	0.0242063492063492	0.0155945419103314	3252	tags=33%, list=21%, signal=27%	BCAR1/PAK6/GNA13/FGF17/GIT1/EGFR/CD14/ITGA7/PIP5K1B/CHRM1/ITGA5/PXN/ITGAV/BDKRB2/CHRM4/ACTG1/SOS2/IQGAP3/RAC1/PIP5K1A/EZR/PIK3R5/BDKRB1/ITGB6/SOS1/ARHGEF7/FGF23/SSH1/ITGB8/MYL10/ARPC3/ARPC2/ACTN1/RAC2/ARHGAP35/GNG12/VAV1/PPP1R12A/RAF1/PDGFRB/MYH9/WASF2/NCKAP1L/EGF/ROCK2/ARPC5/ITGA3/CDC42/FGF6/CYFIP2/FN1/ITGAM/ACTN4/FGD3/PIK3CG/SSH2/KRAS/PPP1CC/SLC9A1/DIAPH1/PIK3CD/WASL/CFL1/ITGB2/CRKL/FGFR1/SSH3
KEGG_CYTOKINE_CYTOKINE_RECEPTOR_INTERACTION	KEGG_CYTOKINE_CYTOKINE_RECEPTOR_INTERACTION	205	0.383931603781941	2.50619558765805	0.0045662100456621	0.0242063492063492	0.0155945419103314	3093	tags=45%, list=20%, signal=37%	IFNB1/IL10RA/TNFRSF14/TNFRSF4/IL17RA/IL12A/IFNA1/EGFR/CRLF2/CXCL10/INHBB/IL1R2/IL1R1/CCL22/TNFRSF9/IL24/OSMR/IL13RA1/IL1A/TSLP/CCL3/IL13/OSM/IL1RAP/TNFRSF1B/IL18RAP/CXCL16/CCL17/TNFRSF8/CNTF/CCL11/IL10/FAS/IL20/CCR1/IL19/IL20RB/CSF2RB/CLCF1/TNFSF9/IL17A/CCL20/TNFSF8/CCR7/CSF2/CSF3/IL1B/TNFRSF10B/PLEKHO2/LTBR/CCR8/IL23A/HGF/TNFRSF11B/CSF2RA/CCL19/CXCL11/TNFSF15/AMH/GDF5/IL2RB/CSF1/LIF/TNF/CCL1/TGF…
KEGG_SELENOAMINO_ACID_METABOLISM	KEGG_SELENOAMINO_ACID_METABOLISM	25	-0.478844099418405	-1.78518083637991	0.00462962962962963	0.0242063492063492	0.0155945419103314	5552	tags=64%, list=36%, signal=41%	AHCYL1/AHCYL2/MAT2A/CBS/GGT6/PAPSS2/MARS2/GGT5/CTH/TRMT11/MARS1/SEPHS1/PAPSS1/HEMK1/LCMT2/LCMT1
KEGG_MAPK_SIGNALING_PATHWAY	KEGG_MAPK_SIGNALING_PATHWAY	255	0.245917605847089	1.65354253387165	0.00480769230769231	0.0244391025641026	0.0157444894287	3028	tags=32%, list=20%, signal=26%	DUSP2/MYC/MAPKAPK2/RELB/MAP2K3/MAP3K8/ATF4/RELA/NFKB2/TRAF6/PRKCG/GADD45B/HSPB1/DUSP5/DUSP16/FGF17/JUND/MAP4K4/EGFR/RAP1B/IL1R2/IL1R1/CD14/GADD45A/GADD45G/NFKB1/PLA2G12A/MAPKAPK3/IL1A/DUSP1/DUSP10/PRKX/FOS/SOS2/FAS/IKBKB/RASA2/RAC1/NR4A1/JUN/MAPK8IP1/IL1B/DUSP8/CACNG3/DAXX/DUSP4/GRB2/SOS1/ELK4/TAB2/PLA2G10/FGF23/TNF/MAP3K6/RAP1A/MAP3K3/TGFBR1/RAC2/CACNG5/PPM1A/TGFBR2/GNG12/MAX/RAF1/PDGFRB/CACNA1G…
KEGG_ALLOGRAFT_REJECTION	KEGG_ALLOGRAFT_REJECTION	16	0.534493574273206	1.97016039372851	0.00519480519480519	0.0256932256932257	0.0165524376050692	2815	tags=56%, list=18%, signal=46%	CD86/IL12A/CD80/IL10/FAS/CD28/TNF/IFNG/GZMB
KEGG_PATHWAYS_IN_CANCER	KEGG_PATHWAYS_IN_CANCER	312	0.236197536005997	1.62157459737507	0.00549450549450549	0.0264603817235396	0.0170466652461112	2816	tags=29%, list=18%, signal=24%	HIF1A/MYC/SLC2A1/BIRC2/RELA/RASSF1/NFKBIA/NFKB2/TRAF6/RALGDS/PRKCG/TPM3/CDKN1A/CBLB/FGF17/WNT1/BIRC3/MDM2/EGLN2/EGFR/STAT3/PPARD/BIRC5/EGLN3/PAX8/LAMA5/RUNX1/SMAD3/NFKB1/STAT5A/CCDC6/CDH1/LAMA1/ITGAV/AXIN1/COL4A1/WNT16/JAK1/FOS/SOS2/FAS/IKBKB/RAC1/FOXO1/JUN/TCF7L2/FZD9/LAMC2/RALB/PIK3R5/LEF1/TRAF4/SPI1/HGF/ETS1/CSF2RA/BCR/GRB2/CCNE2/SOS1/MSH6/CREBBP/FGF23/RASSF5/TGFBR1/RARA/RAC2/TGFBR2/MAX/PTGS2/…
KEGG_LYSINE_DEGRADATION	KEGG_LYSINE_DEGRADATION	41	-0.394324382773422	-1.6650773574848	0.00590841949778434	0.0271513353115727	0.0174918007184132	4353	tags=51%, list=28%, signal=37%	BBOX1/KMT5B/PLOD1/ASH1L/AASDHPPT/ALDH7A1/SETDB1/ALDH9A1/ALDH3A2/EHHADH/GCDH/EHMT1/ACAT2/OGDH/HADHA/ALDH2/KMT5C/ACAT1/AASS/AASDH/HADH
KEGG_TRYPTOPHAN_METABOLISM	KEGG_TRYPTOPHAN_METABOLISM	39	-0.418577870188997	-1.74711446312699	0.00593471810089021	0.0271513353115727	0.0174918007184132	6485	tags=72%, list=42%, signal=42%	ECHS1/AANAT/HAAO/DDC/AOC1/AOX1/ACMSD/IDO2/TDO2/IL4I1/MAOA/ALDH7A1/KYNU/KMO/ALDH9A1/ALDH3A2/MAOB/EHHADH/INMT/GCDH/ACAT2/OGDH/WARS2/CAT/HADHA/ALDH2/ACAT1/HADH
KEGG_FC_GAMMA_R_MEDIATED_PHAGOCYTOSIS	KEGG_FC_GAMMA_R_MEDIATED_PHAGOCYTOSIS	92	0.294487292129516	1.66575292338984	0.00738007380073801	0.0326116011761561	0.021009487096517	3222	tags=39%, list=21%, signal=31%	PRKCG/SYK/SPHK1/PIP5K1B/PRKCE/MARCKSL1/ARF6/RAC1/ASAP2/FCGR2B/PIP5K1A/PIK3R5/GAB2/ARPC3/VASP/ARPC2/RAC2/VAV1/RAF1/WASF2/PRKCD/ARPC5/PTPRC/DNM2/LYN/CDC42/MARCKS/AKT2/PIK3CG/HCK/INPP5D/PLA2G4D/PIK3CD/WASL/CFL1/CRKL
KEGG_T_CELL_RECEPTOR_SIGNALING_PATHWAY	KEGG_T_CELL_RECEPTOR_SIGNALING_PATHWAY	107	0.324481804464114	1.86999442202325	0.00757575757575758	0.0326116011761561	0.021009487096517	3588	tags=41%, list=23%, signal=32%	PAK6/MAP3K8/RELA/BCL10/NFKBIA/MALT1/NFKBIB/CBLB/ITK/NFKBIE/NFKB1/CTLA4/FOS/SOS2/IL10/IKBKB/CD28/ICOS/CSF2/JUN/PIK3R5/LCP2/NFAT5/GRB2/SOS1/TNF/VAV1/FYN/RAF1/PTPRC/IFNG/CDC42/AKT2/PIK3CG/KRAS/CD3D/PIK3CD/CD247/GSK3B/PAK3/MAP3K14/PTPN6/PPP3R1/AKT1
KEGG_LEUKOCYTE_TRANSENDOTHELIAL_MIGRATION	KEGG_LEUKOCYTE_TRANSENDOTHELIAL_MIGRATION	109	0.299133256125984	1.72830858947066	0.00766283524904215	0.0326116011761561	0.021009487096517	3306	tags=35%, list=21%, signal=28%	BCAR1/PRKCG/TXK/ICAM1/RAP1B/ITK/GNAI3/PXN/ACTG1/RHOH/RAC1/EZR/PIK3R5/CDH5/CLDN5/VCAM1/RASSF5/RAP1A/MYL10/VASP/ACTN1/RAC2/NCF4/ARHGAP35/VAV1/MMP2/ROCK2/NCF2/CDC42/PTK2B/PTPN11/ITGAM/ACTN4/PIK3CG/PIK3CD/ITGB2/ESAM/RAPGEF4
KEGG_LIMONENE_AND_PINENE_DEGRADATION	KEGG_LIMONENE_AND_PINENE_DEGRADATION	10	-0.63679116777279	-1.76615304843869	0.00834724540901502	0.0341736694677871	0.022015823873409	3417	tags=70%, list=22%, signal=55%	ALDH7A1/ALDH9A1/ALDH3A2/EHHADH/HADHA/ALDH2/NAA80
KEGG_DORSO_VENTRAL_AXIS_FORMATION	KEGG_DORSO_VENTRAL_AXIS_FORMATION	21	0.494996628419025	1.96688708104021	0.00840336134453781	0.0341736694677871	0.022015823873409	2976	tags=57%, list=19%, signal=46%	ETS2/EGFR/ETV6/PIWIL2/NOTCH2/SOS2/ETS1/GRB2/SOS1/PIWIL4/NOTCH1/KRAS
KEGG_RENAL_CELL_CARCINOMA	KEGG_RENAL_CELL_CARCINOMA	68	0.312316112104362	1.62881804529877	0.0102739726027397	0.0408725431804646	0.0263314629635435	3700	tags=46%, list=24%, signal=35%	HIF1A/PAK6/SLC2A1/EGLN2/RAP1B/EGLN3/SOS2/RAC1/JUN/PIK3R5/HGF/ETS1/GRB2/SOS1/CREBBP/RAP1A/RAPGEF1/RAF1/ARNT/CDC42/PTPN11/AKT2/PIK3CG/KRAS/PIK3CD/CRKL/ARNT2/PAK3/ELOC/AKT1/TGFB2
KEGG_NEUROTROPHIN_SIGNALING_PATHWAY	KEGG_NEUROTROPHIN_SIGNALING_PATHWAY	117	0.281065022367878	1.64029220001843	0.0115830115830116	0.0450998110572579	0.0290548106897491	2976	tags=32%, list=19%, signal=26%	MAPKAPK2/ATF4/RELA/NFKBIA/TRAF6/NFKBIB/SH2B2/IRS2/IRAK2/RAP1B/CALM2/YWHAZ/IRAK3/NFKBIE/NFKB1/PRDM4/SH2B3/SOS2/IKBKB/RAC1/SHC4/JUN/PIK3R5/GRB2/SOS1/IRS4/RAP1A/MAP3K3/SHC1/RAPGEF1/RAF1/PRKCD/CDC42/PTPN11/AKT2/PIK3CG/RIPK2/KRAS
KEGG_GLYCOSAMINOGLYCAN_DEGRADATION	KEGG_GLYCOSAMINOGLYCAN_DEGRADATION	21	-0.482430774919602	-1.71504801387578	0.0124031007751938	0.0472868217054264	0.0304637562899497	3125	tags=48%, list=20%, signal=38%	SGSH/GUSB/HEXB/NAGLU/HYAL2/HYAL1/GLB1/HGSNAT/HS3ST3A1/IDUA
KEGG_ACUTE_MYELOID_LEUKEMIA	KEGG_ACUTE_MYELOID_LEUKEMIA	57	0.328739093794462	1.65815501841395	0.0131578947368421	0.049140708915145	0.0316580925999209	3095	tags=40%, list=20%, signal=32%	MYC/RELA/PIM1/STAT3/PPARD/RUNX1/NFKB1/STAT5A/SOS2/IKBKB/TCF7L2/PIK3R5/LEF1/SPI1/GRB2/SOS1/RARA/RAF1/AKT2/PIK3CG/KRAS/PIK3CD/TCF7
